# Supplementary material for: Identifying causal genes for migraine by integrating the proteome and transcriptome
Source: J Headache Pain. 2023 Aug 17;24(1):111. doi: 10.1186/s10194-023-01649-3 (PMC10433568; doi:10.1186/s10194-023-01649-3)
Supplement: Supplementary file 1 — Additional file 1. The data information used in this study and the analysis files generated, with the title of each table displayed in Additional file1: List. [file 10194_2023_1649_MOESM1_ESM.xlsx]

## Sheet: List
Supplementary Table S1	Comparison of three previous TWAS studies.
Supplementary Table S2	Characteristics of ROSMAP ans Banner Proteomic Dataset
Supplementary Table S3	The PWAS of migraine integrating the ROS/MAP proteomes with the migraine GWAS.
Supplementary Table S4	The PWAS of migraine integrating the Banner proteomes with the migraine GWAS.
Supplementary Table S5	The PWAS of migraine integrating the Plasma proteomes with the migraine GWAS.
Supplementary Table S6	Full results of TWAS (using SNP expression weights from JTI)for migraine risk across 17 tissues(migraine GWAS).
Supplementary Table S7	Results of TWAS for migraine risk in CNS tissues.
Supplementary Table S8	Results of TWAS for migraine risk in the whole blood and three arthery tissues.
Supplementary Table S9	Thirty-three expression-trait associations for genes identified in the present and previous TWAS(migraine GWAS).
Supplementary Table S10	Sixty-six expression-trait associations for genes identified in the present migraine TWAS and FOCUS fine mapping analysis results of the 66 genes across 17 train tissues.
Supplementary Table S11	Fine-mapping of causal gene sets (FOCUS) of migraine GWAS summary statistics.
Supplementary Table S12	Fine-mapping results of migraine GWAS based on TWAS-identified genes for migraine risk and the thirteen genes have not been previously identified in TWAS.
Supplementary Table S13	Pathway analysis of 13 central nervous systems tissues S-PrediXcan results with positive Z-scores(migraine GWAS).
Supplementary Table S14	Pathway analysis of 13 central nervous systems tissues S-PrediXcan results with negative Z-scores(migraine GWAS).
Supplementary Table S15	Pathway analysis of the whole blood and 3 artery tissues S-PrediXcan results with positive Z-scores(migraine GWAS).
Supplementary Table S16	Pathway analysis of the whole blood and 3 artery tissues S-PrediXcan results with negative Z-scores(migraine GWAS).
Supplementary Table S17	CoExp_GeneSetAnnotation_Report of 17 tissues S-PrediXcan results(migraine GWAS).

## Sheet: Supplementary Table S1 
Supplementary Table S1: Comparison of three previous TWAS studies
	GWAS datasets	Transcriptomics panels	Methods	Signficance genes
PMID: 35115687	102,084 cases and 771,257 controls	GTEx v8 eQTL Data(13 brain regions)	TWAS(fusion)/FOCUS/DEPICT/MAGMA	PRDM16 , CAMTA1 , TMEM51 , INPP5B , MACF1 , C1orf87 , near LEPR , near RP4-598G3.1 , TGFBR3 , near TSPAN2 , near ADAMTSL4 , MEF2D , RABGAP1L , PLA2G4A , near MAPKAPK2 , KIF26B , THADA , ANKRD36C , ZEB2 , near AC064865.1 , near RNU6-546P , MYO3B , near HOXD10 , CARF , near TRPM8 , near TGFBR2 , ATRIP , near HNRNPA3P8 , near CADM2 , near C3orf38 , ITGB5 , near GPR149 , near SEC63P2 , near SPINK2 , …
PMID: 35735024	59,674 cases and 316,078 controls	ENIGMA、CHARGE consortia、the UK Biobankthe UK Biobank(ICV and nine subcortical regions)	pairwise GWAS/MR/MAGMA	ARMS2,WDR12,CARF,NBEAL1,ANKRD36C,ADRA2B,ASTL,EIF3H,C16orf95,DNAJA3,ARHGAP1,ATG13,CKAP5,DGKZ,F2,HARBI1,IQCK,KNOP1,MDK,MLLT10,REST,AMBRA1,NUP43,PCMT1,LATS1,KATNA1,ASTN2,HRK,FGF6,CASC10,MRVI1,ZBTB4,POLR2A,MAU2,HOXD1,HOXD3,EVX2,DBN1,GRK6,PRR7,GINM1,CHRM4,LRP4,TGFB1
This study	48,975 cases and 540,381 controls.	ROSMAP/Banner/plasma	TWAS/PWAS	13 genes protein abundance levels associated with migraine risk. 95 gene expression levels associated with migraine risk

## Sheet: Supplementary Table S2
Supplementary table S2: Characteristics of ROSMAP and Banner Proteomic Dataset
	Female N	Male N	Age at death	pQTL N	weights N
ROSMAP	262	114	89.4(6.4)	8356	1475
Banner	87	65	85.5 (7.1)	8168	1139

## Sheet: Supplementary Table S3
Supplementary Table S3: The PWAS of migraine integrating the ROS/MAP proteomes with the migraine GWAS.
GENE.ID	GENE.NAME	CHR	P0	P1	HSQ	BEST.GWAS.ID	BEST.GWAS.Z	EQTL.ID	EQTL.R2	EQTL.Z	EQTL.GWAS.Z	NSNP	NWGT	MODEL	MODELCV.R2	MODELCV.PV	TWAS.Z	TWAS.P
ENSG00000166888	STAT6	12	57489191	57525922	0.1076	rs11172113	-15.12	rs4759275	0.04722	5.16	-13.5046	78	78	blup	0.064	4.3e-07	-11.499	1.33e-30
ENSG00000014123	UFL1	6	96969471	97003152	0.0343	rs11153082	12.15	rs2983897	0.045709	4.63	11.3956	79	1	top1	0.046	1.7e-05	11.3956	4.4e-30
ENSG00000213689	TREX1	3	48506445	48509044	0.0435	rs6776700	4.71	rs11797	0.052405	-4.86	4.6129	62	62	blup	0.056	1e-05	-4.6832	2.82e-06
ENSG00000163596	ICA1L	2	203640690	203736708	0.1162	rs934287	-5.249	rs7582720	0.115769	7.21	-4.5949	81	1	top1	0.12	7.3e-12	-4.59488	4.33e-06
ENSG00000145354	CISD2	4	103790135	103810399	0.0707	rs2198199	-4.61	rs223452	0.09964	-6.51	-4.2477	43	1	top1	0.1	2.3e-10	4.2477	2.16e-05
ENSG00000105705	SUGP1	19	19386827	19431653	0.0651	rs2916070	-3.54	rs1064395	0.072398	4.99	-3.5329	83	11	enet	0.085	7e-08	-4.1653	3.11e-05
ENSG00000168140	VASN	16	4421849	4433529	0.0241	rs2304634	4.29	rs8051831	-7.92e-05	-3.49	3.00797	65	65	blup	0.0068	0.061	-4.117	3.84e-05
ENSG00000114956	DGUOK	2	74153953	74186088	0.2739	rs6711230	-2.966	rs1653259	0.000203	-3.76	2.879	126	34	enet	0.11	2.5e-11	-3.99849	6.37e-05
ENSG00000158863	FAM160B2	8	21946670	21962409	0.0335	rs7823952	3.96	rs7823952	0.034584	-4.22	3.9583	91	1	top1	0.035	0.00022	-3.9583	7.55e-05
ENSG00000070610	GBA2	9	35736863	35749983	0.1846	rs1570249	-3.99	rs3750434	0.208541	-8.94	-3.927	104	1	top1	0.21	5.5e-21	3.927	8.6e-05
ENSG00000171608	PIK3CD	1	9711790	9789172	0.0587	rs6540985	3.5	rs4240895	0.033819	4.08	3.0433	87	87	blup	0.046	3.3e-05	3.76946	0.000164
ENSG00000180776	ZDHHC20	13	21950263	22033509	0.1214	rs4770139	3.69	rs6490653	0.022418	3.74	-0.0976	127	127	bslmm	0.046	0.00021	3.7418	0.000183
ENSG00000137133	HINT2	9	35812957	35815351	0.058	rs1570249	-3.99	rs4879929	0.036381	-4.62	3.7007	85	1	top1	0.036	0.00012	-3.7007	0.000215
ENSG00000143369	ECM1	1	150480538	150486265	0.0486	rs6693567	5.134	rs698916	0.064055	-5.29	-3.6903	53	1	top1	0.064	7.8e-07	3.69029	0.000224
ENSG00000120265	PCMT1	6	150070579	150132556	0.1222	rs6903998	-3.75	rs1112730	0.106468	-6.47	-3.688	87	1	top1	0.11	5.4e-11	3.688	0.000226
ENSG00000159713	TPPP3	16	67423712	67427438	0.0586	rs10500541	4.08	rs3868143	0.0562	-5.01	3.65518	50	1	top1	0.056	2e-06	-3.6552	0.000257
ENSG00000175287	PHYHD1	9	131683174	131704320	0.2359	rs719703	3.76	rs10113912	0.391196	-12.36	3.7055	63	13	enet	0.4	4.5e-43	-3.649	0.000263
ENSG00000179889	PDXDC1	16	15068448	15233196	0.0414	rs3751877	3.38	rs4985155	0.00328	-3.69	2.89621	31	31	blup	0.015	0.0094	-3.5339	0.000409
ENSG00000179295	PTPN11	12	112856155	112947717	0.0303	rs7311681	3.88	rs10850031	0.020039	4.05	3.04356	58	58	blup	0.025	0.0012	3.4903	0.000482
ENSG00000106477	CEP41	7	130033612	130082274	0.0697	rs7793804	3.79	rs1990790	0.034463	5.04	2.70337	129	7	enet	0.056	2e-06	3.4629	0.000534
ENSG00000088992	TESC	12	117476728	117537284	0.0605	rs12302906	-3.75	rs2270794	0.046611	-5.74	-3.17449	103	103	blup	0.065	3.5e-07	3.4242	0.000617
ENSG00000072042	RDH11	14	68143518	68162531	0.1634	rs718212	-2.95	rs718212	0.050843	4.65	-2.94534	96	5	lasso	0.074	4.8e-08	-3.4168	0.000634
ENSG00000248098	BCKDHA	19	41884215	41930910	0.1166	rs1046909	-6.19	rs4803464	0.011634	3.28	1.9814	68	68	bslmm	0.029	0.00054	-3.3504	0.000807
ENSG00000130748	TMEM160	19	47549165	47551888	0.0895	rs11669142	-3.24	rs11669142	0.05044	4.69	-3.2398	36	1	top1	0.05	1.2e-05	-3.2398	0.0012
ENSG00000214435	AS3MT	10	104629273	104661656	0.0944	rs10883817	5.24	rs11191439	0.010456	-3.85	3.6179	89	89	bslmm	0.021	0.004	-3.23172	0.00123
ENSG00000113391	FAM172A	5	92953775	93447404	0.0452	rs2279473	-3.1	rs9314093	0.0641	5.4	-2.8654	162	2	lasso	0.084	8.6e-09	-3.22408	0.00126
ENSG00000114904	NEK4	3	52744800	52804965	0.0622	rs10510760	-3.34	rs3774354	0.06006	-4.98	-2.2252	112	112	blup	0.079	6.1e-06	3.2038	0.00136
ENSG00000197860	SGTB	5	64961755	65018862	0.0923	rs17590975	3.27	rs1549192	0.085052	-6.08	-3.2011	122	1	top1	0.085	5e-09	3.20111	0.00137
ENSG00000189171	S100A13	1	153591263	153606568	0.1948	rs7545253	4.034	rs9330299	0.355312	-12.29	-2.969	67	23	enet	0.39	8.7e-43	3.13238	0.001734
ENSG00000169762	TAPT1	4	16162128	16229033	0.0568	rs317903	-3.27	rs16893162	0.00463	4	-2.5615	142	142	bslmm	0.011	0.025	-3.104	0.00191
ENSG00000127415	IDUA	4	980785	998316	0.1795	rs11722658	3.88	rs4647939	0.10407	5.56	-3.589	110	6	enet	0.13	2.6e-09	-3.0957	0.00196
ENSG00000111275	ALDH2	12	112204691	112247782	0.0594	rs3742000	3.34	rs4648328	0.122598	-7.25	3.03056	61	9	lasso	0.13	9e-13	-3.0514	0.00228
ENSG00000168397	ATG4B	2	242576628	242613272	0.0362	rs4675925	-2.746	rs1130905	0.00654	-3.77	1.5073	45	45	blup	0.0087	0.039	-3.04611	0.00232
ENSG00000197548	ATG7	3	11313995	11599139	0.1745	rs2594980	-4.57	rs346076	0.119579	-7.07	-3.0415	200	1	top1	0.12	3.2e-12	3.0415	0.00235
ENSG00000172346	CSDC2	22	41956767	41973745	0.1522	rs132770	3.43	rs132770	0.129932	7.16	3.4312	42	42	bslmm	0.14	4.1e-13	3.0026	0.00268
ENSG00000119640	ACYP1	14	75519924	75536186	0.0696	rs12431669	-3.63	rs7156328	0.109057	6.55	-2.9903	69	1	top1	0.11	3.1e-11	-2.9903	0.002787
ENSG00000132612	VPS4A	16	69345259	69358949	0.0365	rs8057271	3.44	rs8057271	0.0337	4.37	3.4394	66	3	lasso	0.037	0.00011	2.9682	0.003
ENSG00000105650	PDE4C	19	18318771	18366229	0.0911	rs271828	-3.28	rs172043	0.105579	5.28	2.3592	133	10	enet	0.11	3.8e-08	2.9385	0.0033
ENSG00000152556	PFKM	12	48498922	48540187	0.1421	rs4760609	2.94	rs2269935	0.10621	-7.48	2.748	118	118	blup	0.15	7.1e-15	-2.9245	0.00345
ENSG00000163932	PRKCD	3	53190025	53226733	0.1064	rs750527	2.89	rs750527	0.056922	-5.17	2.8933	106	1	top1	0.057	1.7e-06	-2.8933	0.00381
ENSG00000155903	RASA2	3	141205889	141334184	0.1021	rs4683404	-3.74	rs16851483	0.084671	6.12	-2.4204	138	138	blup	0.094	8.1e-10	-2.8725	0.00407
ENSG00000120306	CYSTM1	5	139554227	139661637	0.0928	rs17118781	3.09	rs269782	0.1315	-6.81	2.8724	74	1	top1	0.13	1.9e-11	-2.87237	0.00407
ENSG00000103642	LACTB	15	63413999	63434260	0.154	rs1472631	3.27	rs2729835	0.21167	-9.06	-2.30555	93	12	enet	0.21	2.4e-21	2.8696	0.00411
ENSG00000139428	MMAB	12	109991542	110011679	0.3027	rs12830053	2.74	rs2302706	0.466101	-13.65	2.48962	112	41	enet	0.5	4.8e-59	-2.8595	0.00424
ENSG00000115365	LANCL1	2	211295973	211342376	0.0264	rs2287431	-4.936	rs2287420	0.043174	4.23	2.856	91	1	top1	0.043	2.9e-05	2.85601	0.00429
ENSG00000110906	KCTD10	12	109886461	109915349	0.0458	rs12821585	2.76	rs1477117	0.00394	3.82	2.61733	120	120	bslmm	0.035	0.00015	2.8129	0.00491
ENSG00000146535	GNA12	7	2767746	2883958	0.0581	rs208358	2.81	rs208358	0.08204	-5.68	2.81033	165	1	top1	0.082	9.4e-09	-2.8103	0.004949
ENSG00000178096	BOLA1	1	149859440	149872351	0.1788	rs12078573	2.925	rs15931	0.247476	10.09	2.806	24	1	top1	0.25	4e-25	2.806	0.005016
ENSG00000141698	NT5C3B	17	39981335	39992523	0.1682	rs1061843	-3.08	rs7212972	0.173	8.16	-2.80103	94	1	top1	0.17	2.2e-17	-2.801	0.00509
ENSG00000133789	SWAP70	11	9685624	9774538	0.097	rs11042429	3.45	rs737617	0.055761	-6.07	-1.4489	122	122	blup	0.071	1e-07	2.7841	0.00537
ENSG00000167535	CACNB3	12	49207577	49222724	0.0465	rs7975385	2.96	rs12369114	0.038312	-4.11	2.77377	79	1	top1	0.038	7.9e-05	-2.7738	0.00554
ENSG00000100994	PYGB	20	25228705	25278650	0.1949	rs2281559	-4.71	rs11699316	0.032292	-4.51	0.4746	113	10	enet	0.07	1.1e-07	-2.7723	0.00557
ENSG00000075711	DLG1	3	196769431	197026171	0.1955	rs11923220	-3.04	rs9880331	0.034538	5.13	1.4873	209	209	bslmm	0.14	8.9e-14	2.7674	0.00565
ENSG00000165912	PACSIN3	11	47199076	47207994	0.072	rs1352307	-4.71	rs1352307	0.036953	4.56	-4.7089	83	83	bslmm	0.052	6.4e-06	-2.7527	0.00591
ENSG00000124299	PEPD	19	33877856	34012700	0.2408	rs17227288	3	rs3556	0.271911	10.45	2.258	157	7	lasso	0.34	3.9e-36	2.7529	0.00591
ENSG00000110514	MADD	11	47290712	47351582	0.4422	rs4647709	-4.41	rs11570115	0.211507	-9.09	2.1167	99	99	bslmm	0.24	5.7e-24	-2.7499	0.00596
ENSG00000140323	DISP2	15	40650436	40663257	0.0741	rs7165012	-2.81	rs16970633	0.08144	5.85	2.7474	99	1	top1	0.081	2.8e-07	2.7474	0.00601
ENSG00000107020	PLGRKT	9	5357973	5437878	0.1714	rs822339	2.99	rs2890658	0.017229	-4.75	-1.5617	169	21	enet	0.074	6.9e-08	2.7464	0.006025
ENSG00000165118	C9orf64	9	86553226	86571901	0.1459	rs4480186	3.86	rs1572030	0.142731	-7.63	2.7435	55	1	top1	0.14	2e-14	-2.7435	0.006078
ENSG00000175193	PARL	3	183547173	183602721	0.1132	rs9290776	2.77	rs3811724	0.078174	-5.4	2.7149	143	1	top1	0.078	4.9e-08	-2.7149	0.00663
ENSG00000100003	SEC14L2	22	30792846	30821305	0.0939	rs5749087	2.55	rs5753103	0.01412	-3.98	-1.8078	130	130	bslmm	0.046	1.7e-05	2.695	0.00704
ENSG00000136044	APPL2	12	105567074	105630016	0.102	rs12308444	-3.1	rs12301914	0.006675	3.54	-2.69608	136	14	enet	0.047	1.3e-05	-2.6936	0.00707
ENSG00000160678	S100A1	1	153600402	153604513	0.0238	rs7545253	4.034	rs11497739	0.021401	-4.11	-2.6868	64	1	top1	0.021	0.0034	2.68685	0.007213
ENSG00000101160	CTSZ	20	57570240	57582302	0.0494	rs6026702	4.17	rs163781	0.00291	3.55	2.5492	89	89	blup	0.0042	0.11	2.6799	0.00736
ENSG00000128928	IVD	15	40697686	40728146	0.194	rs7165012	-2.81	rs7165012	0.15628	-8.08	-2.80755	86	11	lasso	0.23	2.6e-23	2.6766	0.00744
ENSG00000110871	COQ5	12	120941077	120972237	0.0863	rs11065172	-3.45	rs10774555	0.086319	6.01	2.65768	88	1	top1	0.086	3.8e-09	2.6577	0.00787
ENSG00000196565	HBG2	11	5274420	5667019	0.2009	rs16912979	2.89	rs11036474	0.160962	7.31	2.6543	587	1	top1	0.16	3.8e-14	2.6543	0.00795
ENSG00000053770	AP5M1	14	57735627	57756797	0.1758	rs7143894	2.14	rs7143894	0.083153	-5.54	2.14041	58	58	bslmm	0.088	9e-08	-2.6494	0.008063
ENSG00000121350	PYROXD1	12	21590549	21623300	0.0685	rs2110162	2.5	rs4762836	0.016011	-3.4	2.38305	173	173	bslmm	0.036	0.0011	-2.6493	0.00807
ENSG00000138190	EXOC6	10	94590935	94819250	0.0665	rs2422070	-3.27	rs980204	0.054609	4.98	-2.94544	210	210	bslmm	0.056	2e-06	-2.62826	0.00858
ENSG00000167315	ACAA2	18	47309869	47340330	0.0885	rs17714688	-2.48	rs3889856	0.0362	4.52	-2.355	133	133	blup	0.048	1.2e-05	-2.6129	0.00898
ENSG00000175662	TOM1L2	17	17746828	17875736	0.0616	rs4925115	2.86	rs7501812	0.11	-6.9	2.58422	117	12	enet	0.11	1.4e-11	-2.5721	0.01011
ENSG00000121964	GTDC1	2	144695635	145090135	0.0835	rs13419007	3.47	rs7589628	0.026178	-4.14	0.6631	98	98	bslmm	0.035	0.00016	-2.55978	0.0105
ENSG00000011295	TTC19	17	15902694	15948329	0.0322	rs2779211	-2.66	rs758853	0.0281	-3.88	-2.55693	73	1	top1	0.028	0.00065	2.5569	0.01056
ENSG00000177106	EPS8L2	11	694438	727727	0.2669	rs10902188	-2.7	rs11246286	0.110588	5.84	2.5565	109	1	top1	0.11	2.7e-09	2.5565	0.01057
ENSG00000140022	STON2	14	81727000	81902809	0.0573	rs2241622	3.56	rs6574636	0.048515	4.63	2.54566	128	1	top1	0.049	9.7e-06	2.5457	0.010907
ENSG00000148700	ADD3	10	111756126	111895323	0.0205	rs1009532	-3	rs12263484	0.015545	3.51	-2.54314	79	1	top1	0.016	0.0089	-2.54314	0.01099
ENSG00000084207	GSTP1	11	67351066	67354131	0.1171	rs11604662	-3.12	rs7941648	0.183133	-8.99	-2.5824	76	4	lasso	0.21	7.6e-21	2.5228	0.01164
ENSG00000161618	ALDH16A1	19	49956426	49974305	0.1808	rs13394	2.74	rs7258719	0.161752	8.53	2.6558	78	12	enet	0.18	7.1e-18	2.5211	0.0117
ENSG00000185532	PRKG1	10	52750945	54058110	0.1934	rs2816835	2.97	rs7905063	0.12472	7.1	2.58443	816	19	enet	0.13	2.6e-13	2.51256	0.01199
ENSG00000142657	PGD	1	10458649	10480201	0.0936	rs12130220	-3.663	rs6682868	0.021584	4.26	-2.5727	99	99	blup	0.033	0.00022	-2.48974	0.012784
ENSG00000243789	JMJD7	15	42120283	42129779	0.0751	rs2412640	-3.32	rs8025614	0.10314	-6.51	-2.79543	96	2	lasso	0.12	2.7e-11	2.4881	0.01284
ENSG00000155792	DEPTOR	8	120885957	121063152	0.1065	rs7843326	3.12	rs4871827	0.120641	6.6	-2.4807	178	1	top1	0.12	1.6e-10	-2.4807	0.0131
ENSG00000148218	ALAD	9	116148597	116163613	0.3048	rs3088235	-2.66	rs1805313	0.012431	-4.21	-1.3864	119	25	enet	0.13	2.3e-13	2.4785	0.013193
ENSG00000105357	MYH14	19	50691443	50813802	0.1239	rs3745500	-2.23	rs588973	0.022899	4.34	-2.129	104	2	lasso	0.053	4e-06	-2.4778	0.0132
ENSG00000151640	DPYSL4	10	134000404	134019280	0.0641	rs2637629	2.94	rs7096307	0.070746	5.42	2.46726	125	1	top1	0.071	9.9e-08	2.46726	0.01361
ENSG00000157601	MX1	21	42792231	42831141	0.0575	rs467558	2.95	rs469066	0.043025	-4.89	2.4659	159	1	top1	0.043	3e-05	-2.4659	0.0137
ENSG00000243477	NAT6	3	50333833	50336852	0.0796	rs9877046	-3.71	rs13100173	0.080656	5.43	2.4617	52	1	top1	0.081	4.2e-08	2.4617	0.0138
ENSG00000117593	DARS2	1	173793641	173827684	0.2167	rs12058585	-3.243	rs2273366	0.223932	-9.43	-2.4494	59	1	top1	0.22	1.3e-22	2.44939	0.01431
ENSG00000175575	PAAF1	11	73587744	73638790	0.3018	rs10793068	3.25	rs11235951	-0.000563	3.09	0.0856	98	28	enet	0.089	3.2e-09	-2.4454	0.01447
ENSG00000169228	RAB24	5	176728199	176730745	0.0583	rs28715668	-3.29	rs28362590	0.052802	4.97	-3.0543	73	2	lasso	0.053	3.6e-06	-2.44508	0.01448
ENSG00000196151	WDSUB1	2	160092304	160143310	0.2889	rs174253	4.265	rs2159876	0.347498	-11.81	2.193	132	12	lasso	0.4	4e-43	-2.43862	0.0147
ENSG00000167468	GPX4	19	1103936	1106787	0.2033	rs3752243	-2.2	rs4807542	0.148909	7.59	-1.708	82	82	bslmm	0.17	2.1e-17	-2.3953	0.0166
ENSG00000125246	CLYBL	13	100258919	100549387	0.4924	rs13542	-2.97	rs7992587	0.30156	11.11	-2.40919	272	8	lasso	0.32	1.5e-33	-2.3943	0.016653
ENSG00000197157	SND1	7	127292234	127732661	0.0302	rs10447854	-3.02	rs806180	0.008646	3.4	2.11407	244	244	blup	0.018	0.0053	2.3929	0.016714
ENSG00000106605	BLVRA	7	43798279	43846939	0.1947	rs17710474	2.7	rs3807518	0.08025	-6.15	0.98924	86	4	lasso	0.12	6.7e-12	-2.3854	0.017062
ENSG00000004864	SLC25A13	7	95749532	95951459	0.0497	rs2040770	3.29	rs1989825	0.050934	4.78	2.38127	162	1	top1	0.051	5.9e-06	2.3813	0.017253
ENSG00000114354	TFG	3	100428205	100467810	0.0549	rs6775161	3.11	rs4928081	0.086168	-5.81	-2.3755	101	1	top1	0.086	3.9e-09	2.3755	0.0175
ENSG00000105379	ETFB	19	51848423	51869672	0.0727	rs12461410	3.05	rs3786625	0.037324	4.8	0.9557	106	5	lasso	0.045	2.1e-05	2.3621	0.0182
ENSG00000149782	PLCB3	11	64018995	64036622	0.033	rs2001003	2.87	rs11603192	0.000618	3.43	1.0046	81	6	enet	0.012	0.019	2.3528	0.01863
ENSG00000130177	CDC16	13	115000362	115038198	0.0243	rs383599	-4.12	rs2039092	0.026314	-4.19	2.35261	84	1	top1	0.026	0.00093	-2.3526	0.018642
ENSG00000267673	FDX1L	19	10416103	10426691	0.1317	rs12720279	-2.22	rs12720356	0.073603	-5.55	-1.9477	84	84	bslmm	0.076	3.1e-08	2.3502	0.0188
ENSG00000164976	KIAA1161	9	34366668	34376851	0.1972	rs4879784	-2.5	rs2381117	0.205628	-8.42	-2.095	74	10	enet	0.22	4.1e-18	2.335	0.019542
ENSG00000172817	CYP7B1	8	65500320	65711318	0.0333	rs7009078	2.53	rs6472155	0.013336	-3.95	-1.3494	143	143	blup	0.04	0.00017	2.3302	0.0198
ENSG00000060982	BCAT1	12	24964295	25102393	0.1244	rs16928163	-3.13	rs1872644	0.021301	-4.34	-0.60034	204	204	bslmm	0.042	3.3e-05	2.3247	0.0201
ENSG00000241839	PLEKHO2	15	65134088	65160206	0.0632	rs3743046	2.47	rs16948440	-0.00222	-3.61	1.21023	74	74	blup	0.013	0.016	-2.312	0.02078
ENSG00000087008	ACOX3	4	8368009	8442450	0.1856	rs6832655	3.31	rs3796751	0.08131	5.67	1.4838	182	31	enet	0.13	5.2e-13	2.3119	0.0208
ENSG00000162368	CMPK1	1	47799469	47844511	0.4749	rs3814005	-1.723	rs7555040	0.117707	-6.83	1.6204	85	14	enet	0.14	2.4e-14	-2.31126	0.020818
ENSG00000014824	SLC30A9	4	41992489	42092474	0.0812	rs7672382	-3.35	rs7682049	0.02144	4.88	-2.4363	116	116	bslmm	0.031	0.00036	-2.3023	0.0213
ENSG00000182149	IST1	16	71879899	71962913	0.1674	rs8052152	-2.03	rs7195988	0.00485	-4.14	1.53602	115	23	enet	0.068	1.9e-07	-2.2986	0.0215
ENSG00000163686	ABHD6	3	58223233	58281420	0.0595	rs6769100	-2.99	rs1554128	0.001194	3.6	2.402	128	128	bslmm	0.037	9.4e-05	2.2996	0.0215
ENSG00000135596	MICAL1	6	109765265	109787171	0.1663	rs1476386	-2.02	rs3757237	0.06921	5.48	-1.8551	77	4	lasso	0.13	9.4e-13	-2.296	0.0217
ENSG00000134444	KIAA1468	18	59854491	59974355	0.055	rs4941112	-2.34	rs9320002	0.0749	-5.45	-2.271	134	1	top1	0.075	4.2e-08	2.2714	0.02312
ENSG00000171503	ETFDH	4	159593277	159630775	0.055	rs12640862	-1.76	rs11559290	0.02261	3.8	1.6703	30	11	enet	0.041	4.8e-05	2.2681	0.0233
ENSG00000108010	GLRX3	10	131934663	131982785	0.0772	rs11017128	2.8	rs11017104	0.066355	-5.11	2.25978	152	1	top1	0.066	2.4e-07	-2.25978	0.02384
ENSG00000258429	PDF	16	69362524	69364498	0.078	rs8057271	3.44	rs877534	0.0726	5.68	2.24719	65	1	top1	0.073	6.7e-08	2.2472	0.0246
ENSG00000118939	UCHL3	13	76123619	76180085	0.1684	rs4539477	2.33	rs7982613	0.159693	8	2.23043	112	1	top1	0.16	4.5e-16	2.2304	0.025719
ENSG00000196704	AMZ2	17	66243715	66253297	0.1384	rs3785613	-2.45	rs3213690	0.152	-7.42	2.22257	82	1	top1	0.15	1.7e-14	-2.2226	0.02625
ENSG00000131188	PRR7	5	176873446	176883283	0.0474	rs2545794	3.34	rs335468	0.029444	-3.65	2.966	58	4	lasso	0.048	0.00022	-2.22052	0.02638
ENSG00000184076	UQCR10	22	30163358	30166402	0.1109	rs17462966	3.73	rs17711508	0.109324	-7.13	-2.2168	84	1	top1	0.11	2.9e-11	2.2168	0.02664
ENSG00000167264	DUS2	16	68021649	68113223	0.0597	rs255048	3.28	rs7193701	0.000724	3.55	2.36925	48	48	bslmm	0.012	0.029	2.2159	0.0267
ENSG00000103932	RPAP1	15	41809374	41836467	0.0573	rs2274858	-3.1	rs1200353	0.00809	-3.8	0.76239	79	79	bslmm	0.032	0.00031	-2.2082	0.02723
ENSG00000132142	ACACA	17	35441923	35766909	0.1315	rs8073074	-3.85	rs7501983	0.063	-5.04	-1.51399	117	16	enet	0.068	1.7e-07	2.206	0.02738
ENSG00000138744	NAAA	4	76831809	76862204	0.3106	rs35795399	-2.76	rs7670521	0.18921	-7.32	1.5733	116	13	enet	0.27	3.6e-18	-2.2043	0.0275
ENSG00000148660	CAMK2G	10	75572259	75634343	0.0283	rs2633306	2.88	rs2664282	0.007184	-3.47	1.3828	78	20	enet	0.014	0.013	-2.20022	0.02779
ENSG00000163743	RCHY1	4	76404247	76439974	0.0813	rs7677609	-2.65	rs1478174	0.06234	-5.16	-2.4988	85	85	bslmm	0.067	4.1e-07	2.193	0.0283
ENSG00000154611	PSMA8	18	23713816	23773319	0.0324	rs9958782	2.9	rs12960119	0.0115	3.28	1.687	48	48	bslmm	0.014	0.012	2.1771	0.02947
ENSG00000033170	FUT8	14	65877310	66210839	0.0316	rs4899173	4.4	rs1999725	0.022438	-4.2	2.17383	172	1	top1	0.022	0.0043	-2.1738	0.029718
ENSG00000108439	PNPO	17	46018872	46025654	0.6209	rs41429650	3.1	rs17679445	0.509	-14.09	2.30225	104	4	lasso	0.54	2e-64	-2.1683	0.03013
ENSG00000172340	SUCLG2	3	67410884	67705038	0.0756	rs6788383	2.44	rs17806888	0.018236	-4.02	0.8636	248	10	enet	0.031	0.00038	-2.1656	0.0303
ENSG00000132589	FLOT2	17	27206353	27224697	0.3125	rs34380186	2.51	rs6505095	0.145	-7.45	-2.1647	68	1	top1	0.15	1.2e-14	2.1647	0.03041
ENSG00000178053	MLF1	3	158288952	158325041	0.0638	rs7631310	-2.65	rs7631310	0.024501	-4.97	-2.6527	85	14	enet	0.038	0.00039	2.1621	0.0306
ENSG00000148572	NRBF2	10	64893050	64914783	0.0363	rs10733789	3.4	rs4379723	0.010522	-4.19	2.29852	77	2	lasso	0.015	0.011	-2.15479	0.03118
ENSG00000262246	CORO7	16	4404543	4475706	0.0833	rs2304634	4.29	rs6500596	0.0614	-5	2.15221	83	1	top1	0.061	6.8e-07	-2.1522	0.0314
ENSG00000117448	AKR1A1	1	46016215	46035721	0.7187	rs3014237	2.238	rs2229540	0.348854	-11.57	-2.148	80	1	top1	0.35	6e-37	2.14805	0.03171
ENSG00000087157	PGS1	17	76374721	76421195	0.1001	rs2292645	3.6	rs2292645	0.0634	5.71	3.60018	140	140	blup	0.077	4.4e-08	2.1451	0.03195
ENSG00000181873	IBA57	1	228353516	228369958	0.037	rs867599	3.874	rs3795782	0.034616	-4.54	-2.2924	68	68	blup	0.045	2.4e-05	2.14189	0.032203
ENSG00000148384	INPP5E	9	139323071	139334274	0.0596	rs3812609	-2.16	rs3812594	0.034055	-4.48	-2.1418	107	1	top1	0.034	0.00036	2.1418	0.032213
ENSG00000054118	THRAP3	1	36690017	36770958	0.0538	rs6690378	2.282	rs6680494	0.057306	5.08	2.0919	71	71	blup	0.06	9.5e-07	2.13745	0.032562
ENSG00000059573	ALDH18A1	10	97365696	97416463	0.2318	rs7913204	3.11	rs2275272	0.153972	-8.29	2.00811	157	24	enet	0.19	4.5e-19	-2.13447	0.0328
ENSG00000135090	TAOK3	12	118587606	118810750	0.0333	rs7485457	-2.68	rs16948204	0.01275	-3.95	-0.96957	107	107	blup	0.019	0.0039	2.1317	0.033
ENSG00000111907	TPD52L1	6	125440195	125585553	0.0749	rs512158	2.49	rs3799732	0.069744	-5.47	-2.1314	151	1	top1	0.07	1.2e-07	2.1314	0.0331
ENSG00000079931	MOXD1	6	132617194	132722684	0.0566	rs13205427	3.16	rs11154669	0.002674	3.52	-0.9728	133	133	blup	0.027	0.00088	-2.1247	0.0336
ENSG00000136026	CKAP4	12	106631655	106698057	0.1055	rs12812441	-2.92	rs1215761	0.067245	-5.36	2.29021	121	14	enet	0.091	1.5e-09	-2.1214	0.0339
ENSG00000124767	GLO1	6	38643701	38670917	0.06	rs12215108	2.21	rs1781735	0.045841	-4.85	-2.1143	106	1	top1	0.046	1.7e-05	2.1143	0.0345
ENSG00000104312	RIPK2	8	90769975	90803291	0.0798	rs425140	3.53	rs428484	0.066712	5.52	2.1122	87	1	top1	0.067	4e-07	2.1122	0.0347
ENSG00000132780	NASP	1	46049518	46084566	0.0201	rs11211168	2.254	rs3014210	0.026812	-3.79	2.1092	84	1	top1	0.027	0.00084	-2.1092	0.034927
ENSG00000135537	LACE1	6	108616098	108847999	0.0556	rs9386723	2.58	rs9372187	0.013402	-3.48	1.7245	115	115	blup	0.018	0.0058	-2.1081	0.035
ENSG00000144036	EXOC6B	2	72403113	73053170	0.0417	rs2135985	-2.959	rs4852893	0.006909	3.48	-2.5692	212	10	enet	0.032	0.0003	-2.10381	0.0354
ENSG00000196502	SULT1A1	16	28616903	28634946	0.2801	rs11074907	-2.69	rs1968752	0.106	-7.07	-2.20815	45	10	lasso	0.18	2.5e-18	2.1017	0.0356
ENSG00000005108	THSD7A	7	11409984	11871824	0.0591	rs10950364	3.15	rs17165078	0.020175	-4.2	2.09179	465	1	top1	0.02	0.0036	-2.0918	0.036457
ENSG00000134184	GSTM1	1	110230436	110251661	0.4259	rs568686	-2.255	rs3754446	0.089888	-6.01	0.9808	95	32	enet	0.18	1.7e-18	-2.09162	0.036473
ENSG00000187239	FNBP1	9	132649466	132805473	0.0392	rs2900279	-2.45	rs3824538	0.059691	5.03	-2.091	158	1	top1	0.06	9.7e-07	-2.091	0.036528
ENSG00000143850	PLEKHA6	1	204187979	204346793	0.0881	rs10900559	-2.32	rs4338423	-0.000816	-4.01	-1.9334	239	239	bslmm	0.011	0.023	2.08527	0.037045
ENSG00000091664	SLC17A6	11	22359643	22401049	0.0633	rs2246710	-2.35	rs11026523	0.042463	-4.4	-2.0851	96	1	top1	0.042	3.4e-05	2.0851	0.03706
ENSG00000157064	NMNAT2	1	183217372	183387737	0.14	rs6659327	-2.739	rs16860611	0.082363	-5.06	-2.0835	164	1	top1	0.082	1.7e-06	2.08352	0.037204
ENSG00000149972	CNTN5	11	98891683	100229616	0.2087	rs10893455	3.36	rs17660476	0.082766	-5.79	1.8122	870	870	bslmm	0.1	1.3e-10	-2.0791	0.03761
ENSG00000128335	APOL2	22	36622256	36636000	0.2663	rs2269529	2.48	rs8136528	0.094141	-6.19	1.576	180	34	enet	0.13	4.4e-13	-2.0702	0.03844
ENSG00000161547	SRSF2	17	74730197	74733456	0.0297	rs237057	3.14	rs7220712	0.00194	-3.67	-1.00875	78	78	bslmm	0.019	0.0041	2.0697	0.03848
ENSG00000162433	AK4	1	65613232	65697828	0.1051	rs6701727	-3.063	rs4511159	0.094734	6.44	-1.2694	126	4	lasso	0.11	2.2e-11	-2.06889	0.038556
ENSG00000088543	C3orf18	3	50595462	50608458	0.0642	rs2236989	-3.37	rs13076850	0.082321	5.22	1.8574	49	49	blup	0.096	3.7e-06	2.0604	0.0394
ENSG00000134056	MRPS36	5	68513587	68525956	0.0333	rs41392244	-2.95	rs6877725	0.005952	3.99	0.7421	77	77	blup	0.013	0.015	2.05998	0.0394
ENSG00000111911	HINT3	6	126277927	126301387	0.0232	rs10485179	1.97	rs2024583	0.016279	-3.64	1.721	61	61	blup	0.024	0.0015	-2.0604	0.0394
ENSG00000144647	POMGNT2	3	43120724	43147568	0.0696	rs557418	-2.41	rs7648947	0.062277	-5.6	-1.6628	96	96	bslmm	0.073	8e-08	2.059	0.0395
ENSG00000115977	AAK1	2	69688532	69901481	0.0416	rs6747389	2.028	rs2312207	0.020922	3.98	1.6376	115	8	enet	0.038	7.8e-05	2.05645	0.0397
ENSG00000180011	ZADH2	18	72907063	72921303	0.2719	rs2404869	1.95	rs7230037	0.221	-9.33	1.818	136	3	lasso	0.22	1.5e-22	-2.056	0.03978
ENSG00000042493	CAPG	2	85621871	85645555	0.1761	rs4832176	-3.039	rs3770102	0.111219	6.75	1.9059	88	88	blup	0.12	1.6e-12	2.04863	0.0405
ENSG00000079257	LXN	3	158363611	158390482	0.1295	rs7631310	-2.65	rs3867391	0.18621	8.34	1.4961	90	12	lasso	0.21	7.7e-20	2.0433	0.041
ENSG00000159685	CHCHD6	3	126423063	126679249	0.0555	rs6780441	-2.45	rs9852440	0.051494	-5.71	-2.0583	174	174	blup	0.068	1.6e-07	2.0417	0.0412
ENSG00000164253	WDR41	5	76721795	76916436	0.031	rs10474516	-3.27	rs4273585	0.045721	-4.45	-2.0399	157	1	top1	0.046	1.7e-05	2.03994	0.04136
ENSG00000093010	COMT	22	19929130	19957498	0.3757	rs3804043	4.29	rs4680	0.376942	11.85	2.0398	178	1	top1	0.38	5.4e-39	2.0398	0.04137
ENSG00000169567	HINT1	5	130494720	130507428	0.0801	rs4706013	2.96	rs3891636	0.07713	5.5	2.0382	67	1	top1	0.077	2.6e-08	2.0382	0.04153
ENSG00000173992	CCS	11	66360292	66373490	0.0754	rs566673	3.52	rs11550057	0.02422	-3.85	-2.6899	64	5	lasso	0.027	0.00085	2.0348	0.04187
ENSG00000107679	PLEKHA1	10	124134212	124191867	0.0503	rs932275	5.24	rs10510110	0.030134	-4.36	2.03042	181	1	top1	0.03	0.00042	-2.03042	0.04231
ENSG00000197165	SULT1A2	16	28603264	28608430	0.3285	rs11074907	-2.69	rs1074631	0.148	-7.82	-1.13226	51	11	lasso	0.22	1.5e-21	2.0292	0.0424
ENSG00000129235	TXNDC17	17	6544078	6547861	0.0794	rs7220915	-2.83	rs2165844	0.00631	4.06	-0.48496	122	122	blup	0.031	0.00038	-2.0281	0.04255
ENSG00000146648	EGFR	7	55086714	55324313	0.0815	rs1558542	-4.38	rs759159	0.002072	-4.44	-0.15406	198	198	blup	0.038	8e-05	2.0279	0.042572
ENSG00000144559	TAMM41	3	11831916	11888393	0.2714	rs3732701	-2.69	rs402731	0.314135	-10.84	1.7756	139	22	enet	0.35	1e-36	-2.0279	0.0426
ENSG00000042445	RETSAT	2	85569211	85581743	0.09	rs4832176	-3.039	rs3923229	0.080349	-5.88	2.0222	116	1	top1	0.08	1.3e-08	-2.02217	0.0432
ENSG00000159131	GART	21	34876238	34915797	0.4	rs2834238	2.34	rs2409495	0.264581	-10.62	-1.7221	74	22	enet	0.31	1.7e-32	2.0214	0.0432
ENSG00000063854	HAGH	16	1845621	1877195	0.2015	rs1742442	2.66	rs10500323	0.141	7.85	-0.90457	122	122	blup	0.17	1.6e-17	-2.0188	0.0435
ENSG00000104946	TBC1D17	19	50380682	50392005	0.0378	rs8108252	3.48	rs10423897	0.023025	3.86	-2.3424	88	88	blup	0.024	0.0014	-2.0148	0.0439
ENSG00000164530	PI16	6	36922209	36932613	0.3041	rs16889199	3.22	rs17624006	0.135614	-7.36	1.8613	143	143	bslmm	0.18	6.8e-18	-2.0054	0.0449
ENSG00000115252	PDE1A	2	183004763	183387919	0.0589	rs16822596	2.583	rs11884886	0.022633	4.66	-0.8797	256	9	enet	0.023	0.0019	-1.99713	0.0458
ENSG00000103544	C16orf62	16	19566562	19718115	0.0672	rs2354584	2.8	rs11642806	0.00305	-3.29	-0.51118	143	143	bslmm	0.016	0.0088	1.994	0.0462
ENSG00000143321	HDGF	1	156711899	156736717	0.0524	rs2735657	2.512	rs11264534	0.063086	-5.34	1.9891	84	1	top1	0.063	4.8e-07	-1.98912	0.046688
ENSG00000116852	KIF21B	1	200938520	200992828	0.2063	rs4915471	-2.371	rs502658	0.166284	8.31	1.307	151	14	enet	0.2	4.1e-20	1.98826	0.046783
ENSG00000134077	THUMPD3	3	9404526	9428475	0.1793	rs3852050	-3	rs2251166	0.039793	-4.55	-2.6392	98	98	bslmm	0.088	4e-09	1.9758	0.0482
ENSG00000013375	PGM3	6	83870869	83903655	0.12	rs1180227	-2.18	rs473267	0.19007	-8.67	1.9712	60	1	top1	0.19	4.3e-19	-1.9712	0.0487
ENSG00000183597	TANGO2	22	20004537	20053449	0.1104	rs4819867	4.32	rs2008591	0.062662	5.48	-1.2428	175	175	blup	0.07	1.2e-07	-1.9615	0.04982
ENSG00000198585	NUDT16	3	131100515	131107674	0.0965	rs9861674	3.29	rs16836573	0.07291	-5.85	1.9578	69	1	top1	0.073	8.6e-08	-1.9578	0.0503
ENSG00000151892	GFRA1	10	117816444	118032979	0.1703	rs2577355	2.97	rs12570087	0.142488	7.38	-2.08052	250	29	enet	0.19	6.6e-18	-1.95646	0.05041
ENSG00000114491	UMPS	3	124449213	124464040	0.1891	rs4141663	4.31	rs6768588	0.261422	9.94	-2.2164	148	148	blup	0.3	4.3e-30	-1.9546	0.0506
ENSG00000108774	RAB5C	17	40276994	40307035	0.0336	rs9911974	-3.01	rs8081327	0.0288	4.16	1.99315	50	50	blup	0.032	0.00029	1.9531	0.05081
ENSG00000105397	TYK2	19	10461209	10491352	0.2398	rs12720279	-2.22	rs12720356	0.154368	-7.5	-1.9477	80	1	top1	0.15	1.9e-14	1.9477	0.0514
ENSG00000010282	HHATL	3	42734155	42744319	0.1098	rs9836162	-2.57	rs12635736	0.084301	-5.94	-2.1691	95	95	blup	0.092	2.3e-09	1.9442	0.0519
ENSG00000166444	ST5	11	8714898	8932498	0.1175	rs10840135	-2.86	rs2742552	0.004097	3.35	0.994	124	14	enet	0.05	0.00012	1.9418	0.05217
ENSG00000167701	GPT	8	145728356	145732557	0.0262	rs2721195	2.78	rs13254911	0.041231	-4.34	1.9376	52	1	top1	0.041	4.3e-05	-1.9376	0.0527
ENSG00000065000	AP3D1	19	2100988	2164464	0.0502	rs3810409	-3.37	rs2072304	0.027795	-4.07	1.9351	72	1	top1	0.028	0.00069	-1.9351	0.053
ENSG00000143156	NME7	1	169101769	169337205	0.0591	rs12728466	3.108	rs4656671	0.094259	-6.3	1.9173	201	1	top1	0.094	9.7e-10	-1.91725	0.055206
ENSG00000140522	RLBP1	15	89753100	89764982	0.0981	rs10451012	2.35	rs2283433	0.13375	7.37	1.86467	97	4	lasso	0.13	1.2e-13	1.9138	0.05565
ENSG00000100116	GCAT	22	38203912	38213183	0.3805	rs4821721	2.11	rs5756825	0.340386	11.25	1.8757	60	6	lasso	0.4	5.9e-43	1.9124	0.05582
ENSG00000120437	ACAT2	6	160181360	160200144	0.0307	rs11757681	2.56	rs1440	0.009805	3.72	1.782	91	91	bslmm	0.017	0.0068	1.9102	0.0561
ENSG00000143776	CDC42BPA	1	227177566	227506175	0.0857	rs6661550	-2.279	rs11804613	0.0628	5.35	1.9102	280	1	top1	0.063	5.1e-07	1.91024	0.056102
ENSG00000167799	NUDT8	11	67395409	67397401	0.1693	rs7952081	-2.81	rs12421762	0.009496	3.2	0.5804	67	67	bslmm	0.047	0.00032	1.8935	0.0583
ENSG00000214078	CPNE1	20	34213953	34252878	0.2653	rs2425141	2.57	rs2425141	0.235785	-9.7	2.5691	84	18	enet	0.24	1.7e-24	-1.8914	0.05858
ENSG00000138175	ARL3	10	104433488	104474164	0.1608	rs11191389	4.39	rs2298278	0.012354	-4.39	2.88181	100	100	bslmm	0.043	2.9e-05	-1.88558	0.05935
ENSG00000137106	GRHPR	9	37422663	37436987	0.095	rs4878152	3.15	rs10814535	0.059205	4.85	-1.7168	115	115	bslmm	0.06	8.8e-07	-1.8848	0.059452
ENSG00000111832	RWDD1	6	116892530	116918838	0.0383	rs7745080	-2.43	rs11961321	0.040845	-5.1	1.8722	74	4	enet	0.042	3.9e-05	-1.884	0.0596
ENSG00000140374	ETFA	15	76507696	76603813	0.0561	rs4886792	-3.13	rs2456046	0.04098	-5.04	-1.50645	116	116	blup	0.06	9e-07	1.8824	0.05978
ENSG00000185666	SYN3	22	32908539	33454358	0.1969	rs1109363	-2.87	rs10483168	0.136284	-7.32	-2.2545	516	4	lasso	0.2	1.3e-19	1.8789	0.06025
ENSG00000154229	PRKCA	17	64298754	64806861	0.0922	rs8464	-3.59	rs6504459	0.0349	5.28	1.02894	386	16	enet	0.058	1.4e-06	1.8708	0.06137
ENSG00000182732	RGS6	14	72399156	73030654	0.1183	rs960431	-3.84	rs36341	0.066142	-5.56	-2.57895	550	550	bslmm	0.08	1.6e-08	1.8599	0.062898
ENSG00000178802	MPI	15	75182346	75191798	0.1063	rs11072518	2.76	rs8031937	0.15727	-8.4	1.97303	79	10	enet	0.19	2.2e-19	-1.8498	0.06434
ENSG00000213930	GALT	9	34638130	34651032	0.092	rs3176818	-3.53	rs7037232	0.075778	-5.5	1.9688	88	7	lasso	0.078	3e-08	-1.8429	0.065339
ENSG00000130348	QRSL1	6	107077453	107116292	0.0926	rs3127665	-2.17	rs7750365	0.038116	-5.91	1.2277	160	12	enet	0.076	3.4e-08	-1.8391	0.0659
ENSG00000062485	CS	12	56665483	56694176	0.0318	rs4759218	-2.6	rs2306693	0.013336	-3.18	1.34577	42	42	blup	0.022	0.0025	-1.8377	0.0661
ENSG00000122729	ACO1	9	32384618	32454767	0.1093	rs10971020	-2.82	rs1133071	0.092535	6.13	-1.8352	137	1	top1	0.093	1e-09	-1.8352	0.066472
ENSG00000040933	INPP4A	2	99061317	99210853	0.0286	rs867588	-2.28	rs2278206	0.041513	-4.44	1.834	108	1	top1	0.042	4.1e-05	-1.83405	0.0666
ENSG00000164535	DAGLB	7	6448757	6523821	0.112	rs836531	-2.95	rs836547	-0.002468	-3.07	-0.15739	98	98	blup	0.032	0.00029	-1.8333	0.066756
ENSG00000127824	TUBA4A	2	220114433	220142892	0.0247	rs7600417	2.311	rs4485556	0.000182	-3.01	1.4498	87	87	blup	0.016	0.0089	-1.83274	0.0668
ENSG00000187323	DCC	18	49866542	51057784	0.1049	rs16960544	-3.36	rs1394466	0.072	-6.38	-2.321	648	648	blup	0.12	2.5e-12	1.8327	0.06684
ENSG00000152291	TGOLN2	2	85545147	85555548	0.0536	rs7574999	-3.009	rs4247303	0.09149	-6.21	-1.8273	112	1	top1	0.091	1.3e-09	1.82726	0.0677
ENSG00000140263	SORD	15	45315302	45369383	0.2447	rs7180106	-2.19	rs8043226	-0.0026	3.32	1.59891	71	18	enet	0.023	0.0018	1.8251	0.06798
ENSG00000154079	C6orf57	6	71276620	71299272	0.0254	rs781967	2.15	rs6455371	0.01537	-3.7	1.7467	76	76	blup	0.016	0.0079	-1.8228	0.0683
ENSG00000126522	ASL	7	65540785	65558545	0.1431	rs313829	-2.8	rs313830	0.151113	-8.45	-2.25106	53	6	lasso	0.19	7.3e-19	1.8218	0.068486
ENSG00000015592	STMN4	8	27092840	27115937	0.0627	rs2292979	-3.72	rs3739212	0.058389	5.1	1.8169	93	1	top1	0.058	1.6e-06	1.8169	0.0692
ENSG00000136874	STX17	9	102668915	102732618	0.0562	rs2416939	-3.29	rs4428721	0.047792	4.39	-0.8136	85	85	blup	0.048	1e-05	-1.8169	0.069238
ENSG00000184227	ACOT1	14	74003818	74010498	0.3642	rs4899468	2.29	rs1074501	0.231882	9.44	1.63702	75	22	enet	0.37	3.2e-40	1.8159	0.069382
ENSG00000137168	PPIL1	6	36822603	36842800	0.3363	rs16889199	3.22	rs236350	0.125945	-7.25	-0.3866	153	153	blup	0.15	1.4e-15	1.8158	0.0694
ENSG00000076554	TPD52	8	80870571	81143467	0.0759	rs890305	-2.95	rs9643750	0.058875	4.97	-1.8157	112	1	top1	0.059	1.1e-06	-1.8157	0.0694
ENSG00000139684	ESD	13	47345391	47371367	0.213	rs9645940	-3.56	rs8192892	0.107189	-6.69	-1.64305	163	12	enet	0.15	1.2e-14	1.8143	0.069636
ENSG00000214960	ISPD	7	16130817	16460947	0.092	rs17169520	3.62	rs10487914	0.010234	-4.08	-2.80917	273	273	bslmm	0.048	9.9e-06	1.8107	0.070188
ENSG00000106714	CNTNAP3	9	39072764	39288312	0.224	rs4961901	-1.83	rs4961901	-0.001144	1.52	-1.8283	2	2	enet	0.044	0.00088	-1.8059	0.070941
ENSG00000144152	FBLN7	2	112895962	112945791	0.0818	rs12711738	5.057	rs11123128	0.02297	-4.38	-3.146	104	104	blup	0.065	1.3e-06	1.79705	0.0723
ENSG00000163933	RFT1	3	53122499	53164478	0.0814	rs750527	2.89	rs2336725	0.054405	6.13	2.0481	88	88	blup	0.081	7.6e-08	1.7919	0.0731
ENSG00000185163	DDX51	12	132621139	132628880	0.0364	rs1127023	2.68	rs11831480	0.001622	3.22	2.03059	87	87	blup	0.013	0.046	1.7881	0.0738
ENSG00000119673	ACOT2	14	74034324	74042357	0.3668	rs4899468	2.29	rs1074501	0.252533	9.84	1.63702	77	26	enet	0.39	1.5e-42	1.7765	0.075656
ENSG00000006625	GGCT	7	30536237	30591095	0.1557	rs17159262	3.13	rs38416	0.226959	9.39	-1.77189	80	1	top1	0.23	6.4e-23	-1.7719	0.076413
ENSG00000131373	HACL1	3	15602211	15643338	0.3798	rs4685252	2.53	rs2455853	0.036978	-4.65	0.2247	88	33	enet	0.2	5.1e-19	1.7712	0.0765
ENSG00000116874	WARS2	1	119573839	119683294	0.2791	rs1341583	-3.065	rs12029198	0.135802	-8.52	1.4449	124	22	enet	0.19	1.2e-18	-1.76771	0.07711
ENSG00000172992	DCAKD	17	43100708	43138473	0.0503	rs4362432	-3.55	rs2239919	0.00892	-3.7	2.66443	107	14	enet	0.036	0.00013	-1.7673	0.07718
ENSG00000123159	GIPC1	19	14588572	14606944	0.089	rs10413616	3.41	rs8109493	0.051321	-4.82	-1.7667	70	1	top1	0.051	5.4e-06	1.7667	0.0773
ENSG00000171097	CCBL1	9	131595221	131644773	0.0849	rs17432839	3.72	rs10760581	0.002262	-4.41	0.0728	65	65	blup	0.036	0.00012	-1.7664	0.077329
ENSG00000148842	CNNM2	10	104678050	104849978	0.1245	rs10883817	5.24	rs11191454	0.075297	5.69	2.62839	132	4	lasso	0.085	6.8e-09	1.76413	0.07771
ENSG00000108528	SLC25A11	17	4840425	4843546	0.039	rs8070572	-1.87	rs2586532	-0.000206	-3.11	0.00695	95	95	bslmm	0.015	0.0094	-1.763	0.0779
ENSG00000150401	DCUN1D2	13	114110134	114145267	0.0566	rs9577575	3.3	rs6577052	0.045619	-4.26	1.76298	123	1	top1	0.046	5.1e-05	-1.763	0.077904
ENSG00000106603	COA1	7	43648055	43769316	0.0693	rs17710474	2.7	rs1181592	0.008372	-3.94	1.11207	106	106	blup	0.046	2e-05	-1.7608	0.078276
ENSG00000136371	MTHFS	15	80125927	80189721	0.0487	rs655473	3.5	rs685487	0.01011	3.28	1.7045	127	127	blup	0.023	0.015	1.7602	0.07837
ENSG00000146242	TPBG	6	83072923	83080545	0.0993	rs11758158	-2.62	rs9449462	0.031571	-4.72	-1.6052	56	56	blup	0.052	4.9e-06	1.7594	0.0785
ENSG00000100294	MCAT	22	43528212	43539400	0.0667	rs139013	2.82	rs12484656	0.012204	-3.73	-1.3782	141	18	enet	0.026	0.0011	1.7586	0.07865
ENSG00000004399	PLXND1	3	129274018	129325661	0.1061	rs10934884	2.09	rs746210	0.002627	-3.07	0.3749	73	73	bslmm	0.037	9.5e-05	-1.753	0.0796
ENSG00000140043	PTGR2	14	74318547	74353530	0.3321	rs2302136	-2.03	rs8020267	0.212656	10.16	-1.67844	104	23	enet	0.37	3.1e-40	-1.7449	0.081003
ENSG00000165475	CRYL1	13	20977806	21099996	0.0746	rs9509303	3.3	rs7329649	-0.000589	-3.6	1.48564	217	217	bslmm	0.015	0.011	-1.7445	0.081075
ENSG00000080815	PSEN1	14	73603126	73690399	0.0654	rs8005215	-2.67	rs17781801	0.059388	-5.09	1.74093	87	1	top1	0.059	1e-06	-1.7409	0.081695
ENSG00000119723	COQ6	14	74416629	74430373	0.0781	rs2302136	-2.03	rs11159052	0.083465	6.09	1.73663	96	1	top1	0.083	6.9e-09	1.7366	0.082452
ENSG00000166896	XRCC6BP1	12	58335324	58351052	0.0551	rs17492255	-2.5	rs10877041	0.037792	-4.12	1.7278	72	1	top1	0.038	0.0012	-1.7278	0.084
ENSG00000164106	SCRG1	4	174305852	174327531	0.1691	rs4146859	2.72	rs7655786	0.13949	7.4	1.7495	55	4	lasso	0.15	1.1e-14	1.7262	0.0843
ENSG00000132906	CASP9	1	15817327	15853029	0.07	rs2020902	-1.615	rs4646049	0.025387	-3.93	-1.6134	89	89	bslmm	0.052	0.0003	1.72461	0.084598
ENSG00000112339	HBS1L	6	135281516	135424194	0.0732	rs2235263	3.08	rs6923512	0.071909	5.65	-1.0034	109	109	blup	0.076	4.3e-08	-1.716	0.0862
ENSG00000154814	OXNAD1	3	16306706	16391806	0.2398	rs490059	3.41	rs2292614	0.269165	-9.67	-1.2375	179	9	lasso	0.32	3.2e-29	1.7131	0.0867
ENSG00000124532	MRS2	6	24403153	24425810	0.2599	rs12194966	-2.54	rs1321820	0.107053	7	-0.0854	141	30	enet	0.19	2.4e-18	1.7119	0.0869
ENSG00000185634	SHC4	15	49115932	49255641	0.0488	rs11070654	3.26	rs11070664	-0.00143	-3.19	-1.61865	144	144	blup	0.019	0.015	1.7101	0.08726
ENSG00000182512	GLRX5	14	95999840	96011061	0.5065	rs179144	-2.32	rs10484053	0.322118	-11.09	1.70868	216	216	bslmm	0.34	4.7e-36	-1.7092	0.087408
ENSG00000122012	SV2C	5	75378997	75649764	0.0506	rs7730153	3.08	rs4490566	0.030718	4.62	1.709	229	1	top1	0.031	0.00043	1.70895	0.08746
ENSG00000125746	EML2	19	46110252	46148887	0.0732	rs2287019	2.44	rs7252175	0.09066	-6.08	-1.8926	86	4	lasso	0.094	6.9e-10	1.709	0.0875
ENSG00000134909	ARHGAP32	11	128834955	129149219	0.027	rs3740829	2.57	rs10893942	0.031809	-3.71	-1.7072	198	1	top1	0.032	0.0003	1.7072	0.08779
ENSG00000132002	DNAJB1	19	14625582	14640582	0.0686	rs10413616	3.41	rs8104440	0.02778	4.41	-1.9895	75	3	lasso	0.035	0.00016	-1.6989	0.0893
ENSG00000100889	PCK2	14	24563262	24579807	0.0486	rs743272	3.39	rs4982856	0.000649	3.87	1.00739	68	68	blup	0.014	0.013	1.6945	0.090161
ENSG00000162882	HAAO	2	42994229	43019733	0.0556	rs6727142	-2.506	rs2278582	0.028773	-4.3	1.6905	123	1	top1	0.029	0.0067	-1.69054	0.0909
ENSG00000240771	ARHGEF25	12	58003963	58013162	0.0626	rs41401546	2.65	rs1806652	0.057447	4.97	1.68824	84	1	top1	0.057	2.5e-06	1.6882	0.0914
ENSG00000141569	TRIM65	17	73876416	73893084	0.1358	rs8078208	2.43	rs8066711	0.114	5.96	1.58376	59	6	enet	0.14	4.3e-10	1.6837	0.09225
ENSG00000116791	CRYZ	1	75171170	75199092	0.5587	rs17095739	-2.244	rs17552114	0.084348	-7.61	0.3729	104	36	enet	0.47	1.9e-54	-1.67721	0.093501
ENSG00000107959	PITRM1	10	3179920	3215003	0.348	rs7076989	2.88	rs4880592	0.234221	-10.16	1.03299	202	36	enet	0.43	2.2e-47	-1.67423	0.09409
ENSG00000133731	IMPA1	8	82570196	82598928	0.1166	rs17633897	2.78	rs1967328	0.051409	-5.28	-1.7357	88	5	lasso	0.061	7.5e-07	1.6723	0.0945
ENSG00000107201	DDX58	9	32455300	32526322	0.0691	rs10971020	-2.82	rs7026407	-0.000731	3.37	1.0864	128	128	bslmm	0.012	0.017	1.6708	0.094753
ENSG00000159593	NAE1	16	66836778	66907159	0.0458	rs1548538	-2.23	rs3026082	0.00741	3.92	-2.10628	77	77	blup	0.026	0.0009	-1.6537	0.0982
ENSG00000085491	SLC25A24	1	108676658	108743471	0.5457	rs1361829	3.696	rs533233	0.434185	-12.79	-1.0742	118	11	enet	0.49	3.8e-56	1.65231	0.098472
ENSG00000107295	SH3GL2	9	17579080	17797127	0.063	rs10963171	3.2	rs10756910	0.014002	4.35	-1.1473	297	297	blup	0.014	0.012	-1.6517	0.0986
ENSG00000106683	LIMK1	7	73497263	73536855	0.0938	rs150874	1.85	rs2285025	0.046244	5.35	-1.3211	87	87	blup	0.052	5.2e-06	-1.6512	0.098701
ENSG00000183160	TMEM119	12	108983622	108992096	0.043	rs12305310	-3.52	rs7315286	0.044904	4.39	1.6502	114	1	top1	0.045	5.8e-05	1.6502	0.0989
ENSG00000103061	SLC7A6OS	16	68318406	68344849	0.0787	rs3743739	2.54	rs4783552	0.0258	-4.05	1.6461	84	1	top1	0.026	0.0034	-1.6461	0.0997
ENSG00000102805	CLN5	13	77564795	77576652	0.0731	rs2073831	2.68	rs593502	0.015282	-4.1	1.66501	96	96	bslmm	0.019	0.013	-1.6454	0.099878
ENSG00000158825	CDA	1	20915441	20945401	0.1198	rs485833	-3.071	rs1689924	0.075157	-5.26	-1.6439	175	1	top1	0.075	6.4e-07	1.64389	0.100198
ENSG00000162909	CAPN2	1	223889295	223963720	0.0591	rs12080565	-3.376	rs6678103	0.033778	-4.03	-1.6343	117	1	top1	0.034	0.0002	1.63434	0.102188
ENSG00000117016	RIMS3	1	41086351	41131329	0.0613	rs2744805	-2.616	rs11803654	0.029352	4.02	1.6325	106	1	top1	0.029	0.0005	1.63255	0.102564
ENSG00000168827	GFM1	3	158362067	158410364	0.0931	rs7631310	-2.65	rs17699324	0.051272	-5.24	1.4187	97	97	blup	0.058	1.3e-06	-1.6319	0.103
ENSG00000143590	EFNA3	1	155036224	155060014	0.0467	rs12023499	4.173	rs3766916	0.018907	-3.72	0.469	88	88	bslmm	0.024	0.0015	-1.62953	0.103201
ENSG00000100243	CYB5R3	22	43013846	43045574	0.0931	rs1053026	3.27	rs137087	0.095375	-6.84	-1.7287	98	98	blup	0.1	1e-10	1.6274	0.10366
ENSG00000177542	SLC25A22	11	790475	798316	0.0971	rs10902227	-2.85	rs7946354	0.020345	-4.24	-1.6211	100	100	bslmm	0.044	2.5e-05	1.6264	0.10386
ENSG00000109854	HTATIP2	11	20385231	20405329	0.0884	rs11529173	-3.02	rs10833312	0.023431	-4.49	0.8074	108	12	enet	0.055	2.8e-06	-1.6246	0.10424
ENSG00000113048	MRPS27	5	71515236	71616473	0.0643	rs3805452	3.47	rs6831	0.022376	4.48	2.8561	113	113	blup	0.035	0.00017	1.62436	0.1043
ENSG00000144120	TMEM177	2	120436743	120444083	0.0282	rs6761357	2.726	rs4480991	0.013316	3.8	1.0733	51	51	bslmm	0.02	0.0046	1.6192	0.105
ENSG00000091140	DLD	7	107531415	107572175	0.032	rs6964905	2.47	rs2237690	0.011515	4.5	-1.81641	146	3	lasso	0.019	0.0042	-1.6182	0.105629
ENSG00000137463	MGARP	4	140187317	140201492	0.2096	rs1901173	2.56	rs4863639	0.04824	5.21	1.618	69	1	top1	0.048	5.4e-05	1.618	0.106
ENSG00000141959	PFKL	21	45719934	45747259	0.0612	rs3827256	-2.12	rs3761392	0.066277	-5.76	-1.636	87	2	lasso	0.069	1.5e-07	1.6093	0.1076
ENSG00000119321	FKBP15	9	115923286	115983641	0.0421	rs10513189	-3.26	rs3827673	-0.002482	3.26	1.9458	147	147	bslmm	0.0081	0.044	1.6083	0.10777
ENSG00000165322	ARHGAP12	10	32094365	32217742	0.0275	rs2778668	3.14	rs12256714	0.02812	-3.77	-1.60761	121	1	top1	0.028	0.00064	1.60761	0.10792
ENSG00000122971	ACADS	12	121163538	121177811	0.5534	rs12369169	-3.28	rs2014355	0.370511	-12.05	1.43221	116	6	lasso	0.44	1.5e-48	-1.6037	0.109
ENSG00000139131	YARS2	12	32880424	32908836	0.0418	rs10844270	-2.93	rs7302970	0.068822	-5.47	-1.60407	109	1	top1	0.069	1.5e-07	1.6041	0.109
ENSG00000137944	CCBL2	1	89401456	89458636	0.3634	rs12758204	-1.956	rs2765527	0.467165	-13.55	-1.5411	93	10	enet	0.5	2.3e-58	1.60264	0.109014
ENSG00000086205	FOLH1	11	49168187	49230222	0.0596	rs17728676	-2.02	rs10839239	0.025679	4.37	-0.7645	59	5	lasso	0.049	1.1e-05	-1.6015	0.10927
ENSG00000196663	TECPR2	14	102829300	102968818	0.0367	rs2896439	-2.23	rs1190554	0.046963	4.43	1.58949	108	1	top1	0.047	1.3e-05	1.5895	0.11195
ENSG00000170854	MINA	3	97660662	97691301	0.0684	rs41527949	-3.99	rs3856567	0.053347	4.34	1.5875	107	1	top1	0.053	0.00039	1.5875	0.112
ENSG00000188906	LRRK2	12	40590546	40763087	0.1294	rs7962370	2.64	rs10878220	0.030533	-3.84	0.90441	194	194	blup	0.092	2.6e-06	-1.5854	0.113
ENSG00000198561	CTNND1	11	57520715	57587018	0.0302	rs576859	2.11	rs499188	0.028869	-3.73	2.033	60	60	blup	0.029	0.00054	-1.5747	0.11532
ENSG00000107819	SFXN3	10	102790991	102800998	0.407	rs12220872	2.1	rs7099531	0.080111	-6.9	1.80987	101	24	enet	0.22	4.4e-22	-1.57446	0.11538
ENSG00000105793	GTPBP10	7	89964537	90020769	0.2396	rs11563891	2.09	rs42659	0.215268	9.19	-1.7523	104	8	lasso	0.27	3e-25	-1.5736	0.115589
ENSG00000162728	KCNJ9	1	160051360	160060353	0.1101	rs1130183	2.781	rs2737703	0.130642	-7.24	-1.5728	139	2	lasso	0.13	4.6e-12	1.57332	0.115644
ENSG00000184674	GSTT1	22	24376133	24384680	0.5591	rs9612528	-2.29	rs5760176	0.436836	-12.71	1.5876	42	19	enet	0.49	6.5e-56	-1.5693	0.11658
ENSG00000118308	LRMP	12	25173936	25261268	0.0456	rs4441109	-3.07	rs11047795	-0.002165	3.58	-1.21139	148	148	blup	0.012	0.022	-1.5627	0.118
ENSG00000148834	GSTO1	10	105995114	106027217	0.6068	rs7913632	2.37	rs11509438	0.38551	-12.34	-1.54389	87	6	lasso	0.4	6.9e-44	1.56006	0.11875
ENSG00000129003	VPS13C	15	62144588	62352672	0.1803	rs1107785	-2.78	rs12442569	0.05218	-6.74	1.4776	205	4	lasso	0.14	3.4e-14	-1.5594	0.11889
ENSG00000235173	FAM203A	8	145192672	145195746	0.0296	rs7828303	-1.55	rs7828303	0.034321	3.31	-1.551	9	1	top1	0.034	0.0016	-1.551	0.121
ENSG00000243156	MICAL3	22	18270415	18507325	0.0743	rs2587109	2.8	rs401910	0.001284	-3.61	-0.5253	270	270	blup	0.033	0.00026	1.5465	0.12198
ENSG00000152256	PDK1	2	173420101	173489823	0.0517	rs7562865	-3.325	rs7566884	0.053625	-5.03	-1.5471	116	1	top1	0.054	3.4e-06	1.54708	0.122
ENSG00000198130	HIBCH	2	191054461	191208919	0.3706	rs4853659	-2.11	rs16832572	0.340979	-11.8	-1.1123	120	12	enet	0.42	9.2e-46	1.54763	0.122
ENSG00000110880	CORO1C	12	109038885	109125372	0.1602	rs12305310	-3.52	rs1861642	0.054317	-6	1.81377	129	129	bslmm	0.089	2.1e-09	-1.541	0.123
ENSG00000087274	ADD1	4	2845584	2931803	0.0385	rs17834108	-2.75	rs2071695	0.0133	-3.74	1.7935	108	108	blup	0.028	0.00069	-1.5418	0.123
ENSG00000205707	LYRM5	12	25348150	25362579	0.0578	rs4441109	-3.07	rs11047887	0.051168	4.82	-1.3762	102	102	bslmm	0.06	5.4e-05	-1.5396	0.124
ENSG00000140400	MAN2C1	15	75648133	75660971	0.3149	rs34608804	1.83	rs9673084	0.10493	-6.36	-1.53591	30	1	top1	0.1	7.4e-11	1.5359	0.12456
ENSG00000115073	ACTR1B	2	98272431	98280570	0.3025	rs6714710	3.317	rs11692435	0.132925	-7.13	-1.2456	42	42	bslmm	0.15	3.1e-15	1.53219	0.125
ENSG00000060971	ACAA1	3	38144620	38178733	0.0834	rs11129780	-2.45	rs7625290	0.057024	-5.09	-1.951	57	17	enet	0.061	7.3e-07	1.5353	0.125
ENSG00000183807	FAM162B	6	117073363	117086886	0.1413	rs9481653	1.88	rs654128	0.117477	-6.49	-1.4598	51	11	enet	0.13	1.5e-12	1.5264	0.127
ENSG00000131435	PDLIM4	5	131593364	131609147	0.1336	rs246107	2.62	rs3900945	0.218461	9.28	1.2968	123	23	enet	0.22	3e-22	1.52353	0.12763
ENSG00000166171	DPCD	10	103330317	103369425	0.0856	rs11595968	1.79	rs7006	0.064526	5.16	1.52274	67	1	top1	0.065	1.3e-06	1.52274	0.12782
ENSG00000169738	DCXR	17	79993012	79995608	0.0634	rs35629763	-3.25	rs4625783	0.00685	-3.61	-0.22266	61	20	enet	0.042	4e-05	1.5205	0.12838
ENSG00000160439	RDH13	19	55550476	55582659	0.1301	rs1654464	-2.36	rs1671169	0.016739	-5.21	0.1576	116	116	blup	0.063	5.4e-07	-1.5178	0.129
ENSG00000149084	HSD17B12	11	43577986	43878167	0.2169	rs1518820	-2.81	rs1061810	0.155474	-8.14	1.3835	164	13	lasso	0.24	2e-24	-1.5171	0.12925
ENSG00000160179	ABCG1	21	43619799	43717354	0.1346	rs4148095	3.2	rs220148	-0.000195	3.35	0.4672	223	223	bslmm	0.044	0.00076	1.5161	0.1295
ENSG00000176055	MBLAC2	5	89754020	89770585	0.0318	rs27657	-2.21	rs10473934	0.03582	4.13	-1.3879	74	2	lasso	0.036	0.00012	-1.51589	0.12955
ENSG00000111058	ACSS3	12	81331594	81650533	0.0899	rs9804902	-3.51	rs4489814	0.021602	4.86	-0.97755	131	16	enet	0.054	3e-06	-1.5156	0.13
ENSG00000073008	PVR	19	45147098	45166850	0.1387	rs2965157	-2.82	rs714948	0.026395	-4.7	0.6823	86	5	lasso	0.086	8.6e-09	-1.5141	0.13
ENSG00000065882	TBC1D1	4	37892708	38140796	0.1549	rs12641222	-3.58	rs12511756	0.08261	5.67	1.7333	193	6	lasso	0.15	4.2e-15	1.5124	0.13
ENSG00000187134	AKR1C1	10	4934796	5025475	0.0823	rs2961579	2.25	rs4323780	-0.0026	-3.69	-1.92443	188	188	blup	0.03	0.00042	1.50637	0.13197
ENSG00000100575	TIMM9	14	58875212	58894332	0.042	rs11628909	-5.37	rs10483699	0.045723	4.54	1.02318	37	6	lasso	0.048	1.2e-05	1.5055	0.132202
ENSG00000122085	MTERFD2	2	242011584	242041747	0.0988	rs2240541	-1.716	rs2108485	0.121754	-6.25	-1.499	116	1	top1	0.12	6.4e-10	1.499	0.134
ENSG00000080200	CRYBG3	3	97595819	97663810	0.07	rs41527949	-3.99	rs1911114	0.059055	4.32	1.5002	104	1	top1	0.059	0.0001	1.5002	0.134
ENSG00000140474	ULK3	15	75128457	75135687	0.1771	rs11072518	2.76	rs936227	0.25597	9.94	1.49682	87	1	top1	0.26	4.7e-26	1.4968	0.13444
ENSG00000170242	USP47	11	11862970	11980870	0.0478	rs3750936	-3.01	rs10831676	0.054142	-4.76	-1.4835	196	1	top1	0.054	3e-06	1.4835	0.13795
ENSG00000257727	CNPY2	12	56703626	56710120	0.0455	rs4759218	-2.6	rs773652	0.065144	5.82	1.36133	41	41	bslmm	0.066	3.2e-07	1.4842	0.138
ENSG00000144909	OSBPL11	3	125247702	125313934	0.0677	rs2979312	2.42	rs2922170	0.026227	4.11	1.4775	111	1	top1	0.026	0.0018	1.4775	0.14
ENSG00000159423	ALDH4A1	1	19197926	19229275	0.1503	rs2024725	2.446	rs9426794	0.09987	6.22	-0.7683	105	3	lasso	0.1	1.2e-10	-1.4722	0.140967
ENSG00000169213	RAB3B	1	52373628	52456436	0.0446	rs2809947	2.179	rs2244156	0.006522	3.51	1.5524	67	7	enet	0.028	0.00069	1.4687	0.141914
ENSG00000101474	APMAP	20	24943561	24973615	0.0392	rs6036962	3.57	rs6138478	0.025848	-4.43	1.4669	120	1	top1	0.026	0.001	-1.4669	0.1424
ENSG00000124831	LRRFIP1	2	238536219	238722325	0.115	rs3769077	2.666	rs10179864	0.011659	-4.2	1.7742	154	154	blup	0.057	1.9e-06	-1.46389	0.143
ENSG00000089597	GANAB	11	62392298	62414104	0.2081	rs11231130	-2.87	rs1058678	0.054364	-4.98	-0.0759	56	56	blup	0.061	6.8e-07	1.4586	0.14466
ENSG00000182134	TDRKH	1	151742583	151763892	0.0491	rs11578418	2.437	rs1054475	0.021395	-4.25	1.2042	95	95	blup	0.034	0.00018	-1.45761	0.144949
ENSG00000197713	RPE	2	210867289	210886300	0.0575	rs2539871	2.206	rs2723211	0.06888	5.86	-1.7947	46	4	lasso	0.076	3.4e-08	-1.45563	0.145
ENSG00000134330	IAH1	2	9613787	9636672	0.3169	rs12474540	-1.377	rs10593	0.019723	-4.02	-0.632	58	58	bslmm	0.077	2.7e-08	1.45311	0.146
ENSG00000145214	DGKQ	4	952675	980683	0.1198	rs11722658	3.88	rs4583705	0.11785	-6.76	-0.0345	110	110	blup	0.13	9.4e-13	-1.4541	0.146
ENSG00000239264	TXNDC5	6	7881483	8026646	0.0554	rs17340275	2.88	rs9505293	0.052306	4.7	1.453	165	1	top1	0.052	4.4e-06	1.453	0.146
ENSG00000176783	RUFY1	5	178977559	179037027	0.0524	rs11747219	2.65	rs4563584	0.004767	3.37	-1.8957	93	93	bslmm	0.021	0.0028	-1.45112	0.14675
ENSG00000088832	FKBP1A	20	1349622	1373806	0.0773	rs17717557	3.13	rs6109434	-0.001447	-3.91	0.4959	161	161	bslmm	0.023	0.0019	-1.4498	0.14713
ENSG00000176956	LY6H	8	144239331	144242128	0.0709	rs6990605	2.45	rs10109061	0.048429	-5.4	1.0547	78	78	blup	0.051	5.8e-06	-1.4481	0.148
ENSG00000164182	NDUFAF2	5	60240956	60448853	0.1544	rs10514905	-2.31	rs11951606	0.070707	5.47	-1.0587	107	12	enet	0.11	5.3e-11	-1.44283	0.14907
ENSG00000127603	MACF1	1	39546988	39952849	0.0414	rs4660443	4.838	rs1539435	0.031203	-4.18	-1.4375	203	1	top1	0.031	0.00034	1.43752	0.150571
ENSG00000183111	ARHGEF37	5	148931510	149014531	0.0794	rs10057083	2.53	rs9791154	0.082609	5.35	-1.4343	124	1	top1	0.083	1.1e-07	-1.43426	0.1515
ENSG00000136235	GPNMB	7	23275586	23314727	0.1965	rs156425	-2.15	rs199357	0.192332	-8.67	-1.08586	89	17	enet	0.21	3.3e-19	1.4331	0.151818
ENSG00000180817	PPA1	10	71962586	71993667	0.0467	rs12412099	-2.8	rs7905657	0.011822	-3.64	0.91572	147	147	blup	0.03	0.00044	-1.43076	0.1525
ENSG00000205629	LCMT1	16	25123050	25189552	0.0359	rs11074669	1.74	rs2881053	0.0187	-3.83	-0.44554	108	108	bslmm	0.019	0.0039	1.4288	0.153
ENSG00000256806	AC004706.1	17	6555059	6556617	0.0501	rs7220915	-2.83	rs218663	0.035	-4.25	1.41971	119	1	top1	0.035	0.00048	-1.4197	0.15569
ENSG00000176986	SEC24C	10	75504120	75531919	0.0566	rs2242258	2.87	rs4691	0.040606	-4.37	1.41523	56	1	top1	0.041	4.9e-05	-1.41523	0.157
ENSG00000115271	GCA	2	163175350	163228105	0.1815	rs3747517	1.578	rs17783344	0.051795	-4.34	-1.4157	40	1	top1	0.052	1.6e-05	1.41569	0.157
ENSG00000110172	CHORDC1	11	89934328	89956532	0.0537	rs647248	-2.22	rs12417707	0.008185	-4	0.838	85	85	bslmm	0.015	0.0093	-1.4151	0.15704
ENSG00000213949	ITGA1	5	52083730	52255040	0.0736	rs1478439	-4.8	rs17209947	-0.0021	-3.41	-0.3392	188	188	blup	0.027	0.00087	-1.41448	0.15722
ENSG00000154721	JAM2	21	27011584	27089874	0.1756	rs13048710	-2.02	rs974680	0.066754	6.6	0.5624	92	92	blup	0.14	1.8e-14	1.4108	0.1583
ENSG00000136933	RABEPK	9	127962821	127996437	0.079	rs420423	-1.84	rs393721	0.027816	-4.07	-1.8294	65	11	enet	0.043	5.7e-05	1.4078	0.159194
ENSG00000110315	RNF141	11	10533225	10562777	0.1627	rs11042902	-5.34	rs1993819	0.111595	7.62	-1.4756	145	26	enet	0.16	7.5e-16	-1.4051	0.16
ENSG00000185477	GPRIN3	4	90157537	90229161	0.1482	rs17015445	2.76	rs2005104	0.09075	6.02	1.6983	113	5	lasso	0.095	5.7e-10	1.4036	0.16
ENSG00000101247	NDUFAF5	20	13765596	13799067	0.0766	rs17191263	-2.08	rs1999112	0.055401	-4.75	-0.821	95	95	bslmm	0.057	1.8e-06	1.4033	0.16052
ENSG00000076685	NT5C2	10	104845940	104953056	0.0375	rs10883817	5.24	rs11191506	0.027509	3.93	1.748	95	95	blup	0.039	7.4e-05	1.4013	0.16112
ENSG00000013523	ANGEL1	14	77253588	77292589	0.0664	rs17104945	2.71	rs8017640	0.025962	-4.36	1.00067	114	114	blup	0.042	0.00018	-1.4009	0.161244
ENSG00000078237	C12orf5	12	4430371	4462338	0.0605	rs2160875	8.3	rs7955866	-0.001668	-3.23	1.10495	153	153	blup	0.029	0.00055	1.3985	0.162
ENSG00000113296	THBS4	5	79287134	79379110	0.0962	rs7731212	2.35	rs10474606	0.070063	5.04	1.396	125	1	top1	0.07	5.5e-07	1.39605	0.1627
ENSG00000205765	C5orf51	5	41904290	41921738	0.0443	rs7725608	-1.64	rs34663371	0.00366	3.26	-1.3118	50	8	enet	0.011	0.022	-1.39273	0.1637
ENSG00000118596	SLC16A7	12	59989848	60176395	0.1266	rs12303235	2.83	rs10506399	0.103938	-6.59	-1.39276	124	1	top1	0.1	9.2e-11	1.3928	0.164
ENSG00000130005	GAMT	19	1397091	1401569	0.0528	rs7251937	-2.63	rs11668809	0.012743	-3.91	0.2409	62	62	bslmm	0.027	0.00089	1.3909	0.164
ENSG00000108187	PBLD	10	70042417	70092806	0.1563	rs1900020	3.06	rs731063	0.20664	9.63	-1.21169	118	5	lasso	0.22	1.1e-22	-1.38968	0.16462
ENSG00000148468	FAM171A1	10	15253642	15413061	0.251	rs12355407	3.23	rs3814165	0.189344	-8.6	-1.15379	198	198	bslmm	0.21	3.9e-21	1.38857	0.16496
ENSG00000079691	LRRC16A	6	25279306	25620758	0.1343	rs12203031	3.54	rs1076668	0.026559	5.39	-0.08	332	20	enet	0.066	2.9e-07	1.3882	0.165
ENSG00000145982	FARS2	6	5261277	5771813	0.0947	rs2432761	2.83	rs9504370	0.068013	-5.2	1.3845	411	1	top1	0.068	2.2e-07	-1.3845	0.166
ENSG00000214113	LYRM4	6	5102827	5261172	0.2597	rs17139551	2.41	rs9504370	0.307416	-10.9	1.3845	218	1	top1	0.31	6.6e-32	-1.3845	0.166
ENSG00000198873	GRK5	10	120967101	121215131	0.0609	rs4752324	-2.94	rs3808955	-0.002099	3.35	-2.65768	221	221	blup	0.026	0.0011	-1.38453	0.1662
ENSG00000187630	DHRS4L2	14	24439148	24475617	0.3442	rs12887581	-2.65	rs8022613	0.169959	-8.71	1.43303	61	14	lasso	0.27	1.9e-26	-1.3808	0.167343
ENSG00000120896	SORBS3	8	22402499	22433301	0.0823	rs2469763	2.71	rs11779261	-0.000237	3.3	-0.5528	119	119	bslmm	0.025	0.0017	-1.3778	0.168
ENSG00000023191	RNH1	11	494512	507300	0.1542	rs11246199	2.32	rs11823647	0.214978	-9.19	-1.3883	79	5	lasso	0.23	2.8e-23	1.3773	0.16841
ENSG00000007923	DNAJC11	1	6694228	6761984	0.1764	rs35070405	-2.186	rs200448	0.04855	5.23	-1.1638	109	13	enet	0.11	1.9e-11	-1.37345	0.169614
ENSG00000184792	OSBP2	22	31089769	31303811	0.0597	rs7284767	3.57	rs3804085	0.000637	-3.11	3.2639	160	160	blup	0.017	0.006	-1.3734	0.16963
ENSG00000183208	GDPGP1	15	90777040	90785315	0.4716	rs2352213	2.39	rs10152994	0.31917	-10.98	-0.77429	94	7	lasso	0.38	1.5e-39	1.372	0.17005
ENSG00000163565	IFI16	1	158969758	159024945	0.0694	rs1772408	3.682	rs1578477	0.005335	3.46	2.7551	101	101	bslmm	0.015	0.011	1.36672	0.171714
ENSG00000197430	OPALIN	10	98102973	98119092	0.0565	rs3789955	-2.5	rs1923702	0.006252	-3.55	1.59587	127	127	bslmm	0.041	4.1e-05	-1.36616	0.17189
ENSG00000069849	ATP1B3	3	141594966	141645356	0.324	rs16846283	-2.61	rs10935443	0.242606	9.8	-0.8333	95	15	enet	0.26	3.1e-26	-1.3626	0.173
ENSG00000057608	GDI2	10	5807186	5884095	0.0547	rs3209286	2.73	rs2797496	0.013242	-4.31	-1.66345	137	3	lasso	0.026	0.00097	1.35975	0.17391
ENSG00000204237	OXLD1	17	79632066	79633665	0.1115	rs9911383	-2.71	rs35646762	0.0118	-3.69	-0.34029	71	29	enet	0.025	0.0012	1.3593	0.17407
ENSG00000159445	THEM4	1	151846060	151882284	0.1876	rs2999534	-2.895	rs16833668	0.295299	-10.76	-1.0555	104	6	lasso	0.31	2e-32	1.35747	0.174633
ENSG00000134569	LRP4	11	46878419	46940193	0.0423	rs7102325	-4.49	rs2306029	0.002661	3.44	-0.2173	66	66	bslmm	0.011	0.025	1.3572	0.17473
ENSG00000116096	SPR	2	73114489	73119287	0.0574	rs2135985	-2.959	rs11693376	0.046284	4.7	-1.1299	50	2	lasso	0.05	7.2e-06	-1.35764	0.175
ENSG00000137198	GMPR	6	16238811	16295780	0.051	rs6901150	-2.32	rs6459467	0.001244	3.91	-0.8257	110	110	bslmm	0.013	0.015	-1.3563	0.175
ENSG00000170075	GPR37L1	1	202091986	202102720	0.056	rs12401678	3.296	rs11588918	0.022589	4.23	0.0756	105	105	bslmm	0.025	0.0011	-1.35388	0.175774
ENSG00000111344	RASAL1	12	113536624	113574044	0.0522	rs12426056	-2.32	rs1902955	0.002982	-2.82	-0.69907	87	87	bslmm	0.016	0.0079	-1.3528	0.176
ENSG00000128591	FLNC	7	128470431	128499328	0.0407	rs3736279	2.41	rs9656375	0.000165	3.61	0.73159	96	96	blup	0.023	0.0017	1.3529	0.176097
ENSG00000145248	SLC10A4	4	48485360	48491213	0.0731	rs974015	-2.65	rs17609740	0.06084	4.32	1.3515	55	1	top1	0.061	3.9e-05	1.3515	0.177
ENSG00000078269	SYNJ2	6	158402888	158520208	0.0708	rs9347027	3.09	rs756071	0.038643	-4.53	-1.3455	176	1	top1	0.039	9.6e-05	1.3455	0.178
ENSG00000174928	C3orf33	3	155480401	155524140	0.2579	rs168587	2.36	rs358733	0.254902	-9.94	1.3447	96	1	top1	0.25	5e-25	-1.3447	0.179
ENSG00000185215	TNFAIP2	14	103589779	103603776	0.1325	rs1033903	-2.18	rs2282037	0.027573	4.44	0.91094	71	11	enet	0.074	1.6e-06	1.3379	0.180938
ENSG00000163586	FABP1	2	88422510	88427635	0.206	rs7594862	-2.272	rs17350803	0.093899	6.4	-1.4159	120	16	enet	0.13	8.4e-11	-1.33763	0.181
ENSG00000163431	LMOD1	1	201865580	201915715	0.0479	rs2820327	2.966	rs2172935	0.027374	-3.75	-1.336	105	1	top1	0.027	0.0021	1.33598	0.181557
ENSG00000120913	PDLIM2	8	22435792	22455538	0.2504	rs2469763	2.71	rs3735894	0.08584	-6.09	1.7464	126	23	enet	0.13	2.2e-13	-1.3332	0.182
ENSG00000164307	ERAP1	5	96096521	96143803	0.3732	rs10050860	2.16	rs41135	0.259609	-10.8	0.6282	174	28	enet	0.46	1.4e-52	-1.33251	0.18269
ENSG00000141556	TBCD	17	80709940	80900724	0.2732	rs9906258	-2.63	rs11869930	0.0875	7.79	-0.37301	187	187	blup	0.28	1.1e-28	1.3263	0.18475
ENSG00000115657	ABCB6	2	220074490	220083712	0.0295	rs7600417	2.311	rs3731900	0.006217	3.7	0.5576	88	88	bslmm	0.026	0.0011	1.32558	0.185
ENSG00000118777	ABCG2	4	89011416	89152474	0.0998	rs2622604	2.26	rs1481012	0.12182	-6.6	-1.3241	127	1	top1	0.12	3.9e-11	1.3241	0.185
ENSG00000070785	EIF2B3	1	45316450	45452282	0.0393	rs11573590	-2.654	rs11573562	0.011475	4.51	-0.3658	102	102	blup	0.028	0.0006	-1.32387	0.185546
ENSG00000076356	PLXNA2	1	208195587	208417665	0.0699	rs2478806	-4.719	rs556625	0.030448	-4.86	-1.1135	263	6	lasso	0.033	0.00022	1.32299	0.185839
ENSG00000140280	LYSMD2	15	52015208	52043782	0.0967	rs544023	-2.87	rs16964505	0.04431	4.4	1.32209	100	1	top1	0.044	2.3e-05	1.3221	0.18614
ENSG00000142669	SH3BGRL3	1	26605667	26608007	0.0333	rs6663950	-4.632	rs4659419	0.034086	4.11	-1.3202	124	1	top1	0.034	0.00019	-1.3202	0.186768
ENSG00000198010	DLGAP2	8	1449532	1656642	0.071	rs6558491	2.74	rs7842425	0.036214	4.32	1.319	225	1	top1	0.036	0.00012	1.319	0.187
ENSG00000109016	DHRS7B	17	21026677	21096578	0.0476	rs4559959	-3.33	rs735091	0.0275	4.57	2.0552	84	84	blup	0.039	7.3e-05	1.3193	0.18707
ENSG00000157326	DHRS4	14	24422795	24438488	0.4219	rs12887581	-2.65	rs8022613	0.284686	-10.31	1.43303	62	14	lasso	0.38	6.7e-40	-1.3178	0.187585
ENSG00000023909	GCLM	1	94350761	94374966	0.049	rs12069476	-1.879	rs11165030	0.02562	-4.05	-1.0483	103	103	blup	0.043	3.1e-05	1.31648	0.188013
ENSG00000189060	H1F0	22	38201114	38203442	0.0247	rs4821721	2.11	rs4821714	0.008878	3.3	1.2354	58	58	bslmm	0.01	0.029	1.3164	0.18804
ENSG00000142634	EFHD2	1	15736391	15756839	0.0718	rs10489962	-2.574	rs12562864	0.002373	-3.91	0.8345	99	99	blup	0.013	0.015	-1.3162	0.188108
ENSG00000187231	SESTD1	2	179966419	180129517	0.0291	rs10185366	2.817	rs17454311	0.009827	-3.74	1.3149	133	1	top1	0.0098	0.03	-1.31492	0.189
ENSG00000085760	MTIF2	2	55463731	55496483	0.0955	rs1047948	-2.386	rs13019339	0.015685	3.65	-1.7998	102	102	blup	0.021	0.0031	-1.31206	0.19
ENSG00000085719	CPNE3	8	87497059	87573726	0.0872	rs7000333	-1.75	rs10956871	0.071668	-5.38	-0.4132	102	102	bslmm	0.088	2.9e-09	1.3093	0.19
ENSG00000173486	FKBP2	11	64008475	64011604	0.0381	rs2001003	2.87	rs3741403	0.047482	-4.46	-1.3078	74	1	top1	0.047	1.2e-05	1.3078	0.19094
ENSG00000162971	TYW5	2	200794698	200820459	0.0452	rs4673660	-1.602	rs166849	0.035814	-4.24	-1.304	75	1	top1	0.036	0.00025	1.30398	0.192
ENSG00000138031	ADCY3	2	25042038	25142708	0.0379	rs11676272	2.594	rs1172294	0.008526	-3.52	1.7666	121	121	blup	0.016	0.0094	-1.30555	0.192
ENSG00000083099	LYRM2	6	90277863	90348472	0.2163	rs6454765	-2.56	rs34012596	0.197881	-7.88	1.3061	88	1	top1	0.2	2.1e-16	-1.3061	0.192
ENSG00000173566	NUDT18	8	21964383	21966932	0.0469	rs7823952	3.96	rs4872276	-0.002766	3.29	-1.3651	88	88	blup	0.0077	0.052	-1.3049	0.192
ENSG00000196116	TDRD7	9	100174232	100258407	0.1076	rs12115447	3.11	rs10817606	0.09829	-6.04	-1.3045	142	1	top1	0.098	4.3e-09	1.3045	0.192078
ENSG00000171793	CTPS1	1	41445007	41478235	0.0472	rs11580126	2.55	rs4453027	0.04457	-4.63	1.3032	102	1	top1	0.045	2.2e-05	-1.30323	0.192495
ENSG00000185838	GNB1L	22	19770747	19842462	0.1156	rs11089305	-2.28	rs2073762	0.094443	6.27	-1.4775	153	4	lasso	0.1	4.8e-10	-1.3029	0.19261
ENSG00000166501	PRKCB	16	23847322	24231932	0.06	rs8063762	-2.81	rs196002	0.0606	-5.16	1.53696	296	3	lasso	0.074	5.3e-08	-1.3007	0.193
ENSG00000198756	COLGALT2	1	183898796	184006863	0.0987	rs1887283	-3.203	rs1327136	0.000965	-3.65	-0.0987	177	177	bslmm	0.021	0.0059	-1.301	0.193259
ENSG00000099256	PRTFDC1	10	25137536	25241533	0.1143	rs10828724	2.64	rs274296	0.070056	-5.76	-1.2989	110	1	top1	0.07	1.1e-07	1.2989	0.19398
ENSG00000130669	PAK4	19	39616410	39673456	0.0305	rs12462614	-3.16	rs692191	0.036902	4.18	1.3	92	1	top1	0.037	0.00012	1.3	0.194
ENSG00000173540	GMPPB	3	49754277	49761384	0.1648	rs4855881	2.75	rs6809879	0.177227	8.21	1.1435	79	6	lasso	0.18	2.6e-18	1.3	0.194
ENSG00000143740	SNAP47	1	227916240	227968927	0.079	rs6686787	2.639	rs6703846	0.026087	4.65	0.5994	92	92	blup	0.049	9e-06	1.29839	0.194152
ENSG00000123360	PDE1B	12	54943134	54973023	0.1068	rs7310321	2.32	rs10747699	0.070228	-5.26	1.45569	127	6	enet	0.076	3.6e-08	-1.2959	0.195
ENSG00000066926	FECH	18	55215515	55254004	0.512	rs7228132	-4.4	rs2272783	0.232	-9.64	0.777	160	160	bslmm	0.28	7.7e-29	-1.2932	0.19595
ENSG00000122643	NT5C3A	7	33053742	33102409	0.0733	rs12701264	-2.78	rs3915352	0.027978	4.34	-0.00386	101	19	enet	0.053	3.9e-06	1.2921	0.196306
ENSG00000119431	HDHD3	9	116135699	116139279	0.4233	rs3810919	-2.73	rs1043836	0.108089	-7.3	-0.5074	121	29	enet	0.19	2.2e-19	1.2914	0.196561
ENSG00000089041	P2RX7	12	121570622	121623876	0.5697	rs2859394	2.78	rs3751143	0.353746	-11.59	1.92881	144	31	enet	0.52	1.5e-62	-1.29	0.197
ENSG00000140983	RHOT2	16	718086	724174	0.1059	rs2269556	-2.48	rs1139897	0.175	-8.57	-0.86697	85	5	lasso	0.2	1.1e-19	1.2867	0.198
ENSG00000182551	ADI1	2	3501132	3523507	0.0807	rs4133261	2.038	rs1130333	-0.002706	-3.76	1.4666	91	91	blup	0.019	0.0052	-1.28839	0.198
ENSG00000065833	ME1	6	83920108	84140797	0.5845	rs1180227	-2.18	rs6901074	0.060646	5.45	-0.6003	134	134	bslmm	0.27	1.7e-27	-1.2879	0.198
ENSG00000100744	GSKIP	14	96829814	96853625	0.0293	rs2071083	1.78	rs1899588	0.015317	4.02	0.72393	91	91	bslmm	0.018	0.0058	1.2846	0.198933
ENSG00000145191	EIF2B5	3	183852826	184402546	0.0302	rs6807271	-3.85	rs843369	0.009445	-3.82	-0.3806	93	93	bslmm	0.0098	0.03	1.2858	0.199
ENSG00000135069	PSAT1	9	80912059	80945009	0.1621	rs3758201	2.54	rs1929402	0.073063	-5.76	0.9458	99	5	lasso	0.074	5.3e-08	-1.2789	0.200947
ENSG00000119041	GTF3C3	2	197627756	197664449	0.051	rs2289381	-1.522	rs3806507	0.055802	-4.4	-1.2779	63	1	top1	0.056	3.2e-05	1.27794	0.201
ENSG00000197959	DNM3	1	171810621	172387606	0.1005	rs2421994	-3.146	rs7528296	0.041733	-5.38	0.1183	389	389	blup	0.057	1.7e-06	-1.27607	0.201929
ENSG00000110931	CAMKK2	12	121675497	121736111	0.1432	rs1169963	-3.59	rs3794207	0.025054	4.03	-1.42572	125	34	enet	0.054	3.1e-06	-1.2764	0.202
ENSG00000162688	AGL	1	100315640	100389579	0.4781	rs1571350	-1.493	rs1541044	0.261493	-10.68	-1.1672	137	137	blup	0.32	4.6e-33	1.27567	0.202073
ENSG00000178921	PFAS	17	8150936	8173809	0.1849	rs3027238	-2.51	rs3826543	0.263	9.98	1.59092	111	9	lasso	0.27	2.1e-27	1.2751	0.20229
ENSG00000170419	VSTM2A	7	54610018	54638773	0.0462	rs6962662	-2.94	rs1454520	0.011986	-3.76	-0.59005	135	135	blup	0.022	0.0022	-1.2747	0.202412
ENSG00000103121	CMC2	16	81009698	81053875	0.2117	rs17849653	2.82	rs2602424	0.243	-10.21	-1.38649	142	7	lasso	0.27	2.6e-27	1.2725	0.203
ENSG00000115902	SLC1A4	2	65215611	65250999	0.0952	rs4383321	2.509	rs6751300	0.082964	5.73	1.2692	102	1	top1	0.083	7.7e-09	1.26924	0.204
ENSG00000169499	PLEKHA2	8	38758753	38831428	0.2292	rs9643901	2.36	rs7008738	0.13222	7.51	-1.4498	94	10	lasso	0.22	1e-21	-1.2706	0.204
ENSG00000021826	CPS1	2	211342406	211543831	0.0379	rs7684	-4.747	rs10932339	0.024479	4.14	1.9629	133	133	bslmm	0.025	0.0012	1.25844	0.208
ENSG00000090661	CERS4	19	8271620	8327305	0.0867	rs2913987	1.99	rs17160332	0.037282	4.63	-1.2531	96	1	top1	0.037	0.00026	-1.2531	0.21
ENSG00000110801	PSMD9	12	122326637	122356203	0.1108	rs4522209	-2.18	rs1169081	0.089709	-6.52	1.24853	89	1	top1	0.09	1.9e-09	-1.2485	0.212
ENSG00000233276	GPX1	3	49394609	49396033	0.2944	rs17595885	2.95	rs17080528	0.334448	-11.25	1.2471	52	1	top1	0.33	3.7e-35	-1.2471	0.212
ENSG00000166068	SPRED1	15	38544527	38649450	0.0468	rs6495951	2.39	rs4924250	-0.00204	3.69	1.82766	143	143	blup	0.023	0.0023	1.2477	0.21214
ENSG00000197119	SLC25A29	14	100757448	100772884	0.0474	rs7153665	2.69	rs1059263	0.042346	4.57	1.24591	73	1	top1	0.042	6.7e-05	1.2459	0.212796
ENSG00000168702	LRP1B	2	140988992	142889270	0.1403	rs2046563	-3.078	rs11680286	-0.001251	3.58	0.1898	1109	1109	blup	0.059	1.3e-06	1.2466	0.213
ENSG00000142583	SLC2A5	1	9095166	9148537	0.15	rs6577556	-2.264	rs3820034	0.021517	4.77	-0.4944	126	25	enet	0.093	1e-09	-1.24411	0.213458
ENSG00000145685	LHFPL2	5	77781038	78065844	0.0643	rs7719483	3.36	rs4143069	0.020577	-3.3	1.2441	170	1	top1	0.021	0.01	-1.24412	0.21346
ENSG00000053702	NRIP2	12	2934514	2944710	0.0466	rs11062417	2.06	rs11833073	0.023899	-4.12	0.70419	83	83	bslmm	0.029	0.00059	-1.2438	0.214
ENSG00000138363	ATIC	2	216176540	216214487	0.2032	rs34255697	-2.809	rs16853834	0.128014	7.36	0.9785	130	14	enet	0.14	7.2e-14	1.24265	0.214
ENSG00000149089	APIP	11	34874641	34938046	0.2744	rs1425806	-2.05	rs2288667	0.32833	10.97	-1.1523	150	25	enet	0.43	1.3e-45	-1.2426	0.21402
ENSG00000095261	PSMD5	9	123577774	123605262	0.0709	rs4617229	-3.38	rs12343516	0.08803	5.98	-1.235	79	1	top1	0.088	2.7e-09	-1.235	0.216829
ENSG00000169371	SNUPN	15	75890424	75918810	0.0617	rs11072558	-2.85	rs8025681	0.02708	-3.91	-1.23132	68	1	top1	0.027	0.0022	1.2313	0.2182
ENSG00000138028	CGREF1	2	27321757	27341995	0.0341	rs7601452	3.322	rs2304681	0.006542	3.54	0.9205	74	74	blup	0.015	0.018	1.2288	0.219
ENSG00000140950	TLDC1	16	84511681	84587639	0.16	rs1469479	2.82	rs422918	0.0609	-5.86	0.70732	270	270	blup	0.12	2.5e-12	-1.2259	0.22
ENSG00000124126	PREX1	20	47240790	47444420	0.0556	rs6066836	2.48	rs6090915	0.018385	4.54	-0.4459	229	229	blup	0.029	0.00053	1.2233	0.2212
ENSG00000066084	DIP2B	12	50898768	51142450	0.063	rs11169590	-1.71	rs10747586	0.049999	-4.83	1.22108	114	1	top1	0.05	7.1e-06	-1.2211	0.222
ENSG00000038358	EDC4	16	67906926	67918406	0.0267	rs255048	3.28	rs16942887	0.00988	3.33	1.39029	43	6	enet	0.011	0.021	1.2197	0.223
ENSG00000013374	NUB1	7	151038785	151075535	0.0579	rs2019202	2.44	rs394259	0.006942	3.82	0.24492	140	14	enet	0.043	3.3e-05	1.2161	0.223951
ENSG00000107902	LHPP	10	126150403	126306457	0.1475	rs10901773	-2.13	rs2001514	0.048799	5.32	-0.90102	219	219	blup	0.076	3.6e-08	1.21463	0.22451
ENSG00000100612	DHRS7	14	60610838	60636574	0.0527	rs170056	-2.7	rs441282	0.081215	-5.83	1.20627	79	1	top1	0.081	1.1e-08	-1.2063	0.227713
ENSG00000158186	MRAS	3	138066539	138124375	0.0388	rs7634745	2.44	rs7626349	0.007021	-3.97	0.9396	81	81	bslmm	0.027	0.00088	-1.2064	0.228
ENSG00000072135	PTPN18	2	131113580	131132982	0.1356	rs949727	1.29	rs6713511	0.046015	-4.05	0.8854	35	35	bslmm	0.059	0.00014	-1.20339	0.229
ENSG00000099810	MTAP	9	21802542	21931646	0.1827	rs2165409	-1.94	rs10757257	0.207112	-8.98	-1.7327	113	15	enet	0.22	3.3e-22	1.2013	0.22964
ENSG00000175471	MCTP1	5	94039446	94620279	0.0547	rs10079443	3.23	rs2112450	0.078917	-5.78	-1.1996	215	1	top1	0.079	1.8e-08	1.19957	0.23031
ENSG00000078304	PPP2R5C	14	102228135	102394326	0.295	rs7142002	2.97	rs736449	0.116748	-7.09	1.72194	93	29	enet	0.15	4.7e-15	-1.1984	0.230781
ENSG00000172661	FAM21C	10	46222648	46288409	0.1014	rs34763590	-1.71	rs7091141	0.070002	-5.3	-1.19767	22	1	top1	0.07	6.5e-07	1.19767	0.23104
ENSG00000167107	ACSF2	17	48503519	48552206	0.0563	rs11653892	2.15	rs736911	0.0484	-4.45	1.19703	113	1	top1	0.048	9.8e-06	-1.197	0.23129
ENSG00000198189	HSD17B11	4	88257762	88312538	0.0973	rs4405983	-3.85	rs3923442	0.00667	-4.36	0.0228	87	20	enet	0.043	3e-05	1.1952	0.232
ENSG00000120217	CD274	9	5450503	5470566	0.1033	rs822339	2.99	rs866066	0.108596	6.05	-0.6635	142	9	enet	0.11	4e-09	-1.1924	0.233096
ENSG00000150540	HNMT	2	138721590	138773930	0.1145	rs12476851	2.066	rs3100720	0.147344	-7.65	-1.1912	125	1	top1	0.15	7.2e-15	1.19125	0.234
ENSG00000100983	GSS	20	33516236	33543620	0.04	rs3746438	-2.32	rs2236271	0.037095	-5.03	1.5312	78	78	blup	0.043	3.2e-05	-1.1873	0.23511
ENSG00000168092	PAFAH1B2	11	117014983	117047610	0.0489	rs723953	-2.03	rs4938354	0.012041	-3.62	0.8677	85	85	bslmm	0.027	0.00087	-1.1859	0.23565
ENSG00000137040	RANBP6	9	6011043	6015618	0.0196	rs343470	-2.85	rs106033	0.010291	-3.55	-1.4557	67	67	bslmm	0.011	0.025	1.185	0.23602
ENSG00000008394	MGST1	12	16500076	16762193	0.1941	rs7308282	2.35	rs2239675	0.058194	5.47	0.58566	104	7	lasso	0.16	4.1e-16	1.1823	0.237
ENSG00000134121	CHL1	3	238279	451090	0.1727	rs6790285	-2.86	rs3956142	0.023859	5.7	0.6954	246	15	enet	0.13	1.2e-13	1.1819	0.237
ENSG00000225968	ELFN1	7	1727755	1787590	0.0815	rs7789703	-3.48	rs12670854	0.001789	-3.49	2.14579	92	92	bslmm	0.012	0.034	-1.176	0.239582
ENSG00000100934	SEC23A	14	39501123	39578850	0.0519	rs1884383	-2.36	rs2277458	0.042313	4.4	1.17453	98	1	top1	0.042	3.5e-05	1.1745	0.240184
ENSG00000186377	CYP4X1	1	47427036	47516423	0.0253	rs11211402	1.473	rs9793716	0.030993	-4.3	1.172	72	1	top1	0.031	0.00035	-1.17199	0.241202
ENSG00000161714	PLCD3	17	43186335	43210721	0.0368	rs4362432	-3.55	rs2285427	0.0073	-3.52	-0.21057	96	96	blup	0.015	0.01	1.1719	0.24122
ENSG00000102967	DHODH	16	72042487	72058954	0.4181	rs9302635	1.9	rs7184117	0.245	-9.75	1.51274	126	126	bslmm	0.3	3.3e-31	-1.1688	0.242
ENSG00000080819	CPOX	3	98239976	98312567	0.342	rs9784358	-3.12	rs1131857	0.245365	-9.71	-1.2261	88	22	enet	0.26	5.9e-26	1.1691	0.242
ENSG00000079739	PGM1	1	64058947	64125916	0.1666	rs1506399	1.566	rs11208257	0.064324	-6.04	-1.4417	139	17	enet	0.097	3.6e-10	1.16033	0.245914
ENSG00000100304	TTLL12	22	43562628	43583139	0.2783	rs139013	2.82	rs47340	0.095506	7.29	-0.0846	164	27	enet	0.22	2.4e-22	1.1564	0.24754
ENSG00000177425	PAWR	12	79968759	80084877	0.1075	rs6539472	2.32	rs955574	0.041737	4.34	1.15563	77	1	top1	0.042	0.00048	1.1556	0.248
ENSG00000130731	C16orf13	16	684429	686358	0.2505	rs2269556	-2.48	rs7184664	-0.000536	-2.87	0.82949	90	21	enet	0.033	0.00022	-1.1545	0.248
ENSG00000223802	CERS1	19	18979361	19007536	0.0441	rs3180770	2.23	rs7250622	0.005652	-3.65	-0.1203	60	60	bslmm	0.029	0.00062	1.1534	0.249
ENSG00000172673	THEMIS	6	128029217	128239776	0.1248	rs11968661	-2.91	rs675531	0.118122	6.78	-0.0628	144	144	blup	0.13	5.8e-13	1.1517	0.249
ENSG00000155380	SLC16A1	1	113454469	113499635	0.0503	rs1216539	1.929	rs1539624	0.021143	4.04	0.7732	56	3	lasso	0.025	0.0013	1.1497	0.250267
ENSG00000135469	COQ10A	12	56660642	56664750	0.0484	rs4759218	-2.6	rs17118403	0.001617	2.95	1.36644	42	42	bslmm	0.031	0.00063	1.1479	0.251
ENSG00000143119	CD53	1	111415775	111442550	0.0673	rs17026705	1.868	rs343810	0.068959	4.58	1.1426	99	1	top1	0.069	6.5e-05	1.14262	0.253197
ENSG00000197894	ADH5	4	99992132	100009952	0.1612	rs7683704	-1.67	rs6823388	0.05725	-5.8	0.5173	129	129	bslmm	0.08	1.3e-08	-1.1405	0.254
ENSG00000157954	WIPI2	7	5229819	5273457	0.0599	rs7808703	-3.01	rs6463311	-0.002272	3.38	0.09993	68	12	enet	0.026	0.001	-1.1394	0.254555
ENSG00000154027	AK5	1	77747736	78025651	0.0864	rs12049202	-3.411	rs728741	0.086204	5.97	-1.1354	265	1	top1	0.086	3.9e-09	-1.13537	0.256221
ENSG00000133433	GSTT2B	22	24299601	24303373	0.3444	rs9612528	-2.29	rs2739338	0.275055	10.16	1.398	75	19	enet	0.37	1.6e-39	1.1351	0.25632
ENSG00000127337	YEATS4	12	69753483	69784576	0.0777	rs962292	2.68	rs3825243	0.008354	4.56	-1.40474	115	19	enet	0.054	3.3e-05	-1.1304	0.258
ENSG00000124207	CSE1L	20	47662849	47713489	0.0632	rs6125553	1.67	rs1556876	0.054224	-5.02	1.1309	79	1	top1	0.054	3e-06	-1.1309	0.25809
ENSG00000174177	CTU2	16	88772871	88781794	0.0886	rs4420519	-2.97	rs4782394	-0.00308	-3.2	-0.81552	126	126	bslmm	0.025	0.0038	1.1256	0.26
ENSG00000134202	GSTM3	1	110276554	110284384	0.4923	rs3850616	-2.242	rs11807	0.421899	13	-1.0605	93	21	enet	0.52	1.9e-61	-1.12638	0.260006
ENSG00000184470	TXNRD2	22	19863040	19929341	0.5122	rs165774	-3.23	rs5748469	0.27711	-10.32	1.5029	193	11	lasso	0.47	2.9e-53	-1.1242	0.26091
ENSG00000158793	NIT1	1	161087876	161095235	0.5301	rs11421	-3.061	rs1127525	0.255793	-9.92	0.8842	93	6	lasso	0.32	2.9e-33	-1.12398	0.261021
ENSG00000160803	UBQLN4	1	156005092	156023585	0.0534	rs34372695	-3.484	rs1111102	0.024964	-4.01	1.1226	73	1	top1	0.025	0.0012	-1.12259	0.26161
ENSG00000099984	GSTT2	22	24322339	24326106	0.3713	rs9612528	-2.29	rs2739338	0.275037	10.15	1.398	71	21	enet	0.38	1.3e-40	1.1209	0.26233
ENSG00000048392	RRM2B	8	103216730	103251346	0.1053	rs16869132	-2.92	rs1052071	0.095003	6.85	-1.2074	109	109	blup	0.12	2.8e-12	-1.1189	0.263
ENSG00000167434	CA4	17	58227297	58248260	0.1492	rs9907155	1.59	rs345189	0.131	-7.12	-1.17072	45	45	bslmm	0.14	3.5e-14	1.1184	0.26339
ENSG00000023228	NDUFS1	2	206979541	207024327	0.0206	rs4675587	1.725	rs818018	0.021747	3.6	-1.0463	91	7	enet	0.028	0.00067	-1.1176	0.264
ENSG00000168216	LMBRD1	6	70385694	70507003	0.0623	rs9454849	-2.76	rs7742015	0.066087	5.81	1.7244	130	11	enet	0.068	2.6e-07	1.1173	0.264
ENSG00000145439	CBR4	4	169784921	169931426	0.0616	rs17626617	-2.39	rs6817551	0.08287	-6.07	1.1158	85	1	top1	0.083	7.9e-09	-1.1158	0.265
ENSG00000126790	L3HYPDH	14	59927081	59951148	0.193	rs1046701	2.23	rs2145042	0.103906	-7.57	0.9676	102	22	enet	0.21	2.9e-21	-1.1123	0.265991
ENSG00000167193	CRK	17	1323983	1366456	0.0352	rs11655449	2.32	rs16946807	-0.00175	3.39	1.43109	92	92	blup	0.00044	0.28	1.1114	0.26638
ENSG00000168952	STXBP6	14	25278862	25519503	0.276	rs11629258	2.22	rs7157481	0.083051	-6.86	-0.21436	285	33	enet	0.25	9.1e-26	1.1113	0.266422
ENSG00000143436	MRPL9	1	151732119	151736040	0.0424	rs11578418	2.437	rs8480	0.011635	-3.96	1.11	87	1	top1	0.012	0.021	-1.11001	0.266994
ENSG00000127463	EMC1	1	19542158	19578046	0.0435	rs3762391	-2.41	rs942182	0.016702	3.96	-0.7532	108	3	lasso	0.033	0.00026	-1.10842	0.267681
ENSG00000138592	USP8	15	50716577	50793280	0.0319	rs16963644	3	rs4775886	0.01102	-3.7	2.07093	107	107	blup	0.024	0.0015	-1.1061	0.26868
ENSG00000079337	RAPGEF3	12	48128455	48164823	0.0752	rs12301106	3.85	rs2239188	0.006474	-4.3	1.81375	118	118	bslmm	0.027	0.0012	-1.1052	0.269
ENSG00000028528	SNX1	15	64386322	64438289	0.0276	rs7177457	2.2	rs8041372	0.02065	-3.71	-1.09482	70	1	top1	0.021	0.003	1.0948	0.2736
ENSG00000182253	SYNM	15	99638420	99675798	0.0777	rs3743241	1.92	rs1703770	0.05186	-5.47	0.89974	162	3	lasso	0.084	5.9e-09	-1.0932	0.2743
ENSG00000102743	SLC25A15	13	41363548	41384247	0.1695	rs4943804	1.37	rs1536807	0.096208	5.32	1.09112	46	1	top1	0.096	1.5e-07	1.0911	0.275221
ENSG00000166275	C10orf32	10	104613980	104624718	0.0519	rs10748836	5.09	rs4919690	0.04012	-4.95	1.96797	85	85	blup	0.045	1.9e-05	-1.08962	0.27588
ENSG00000137767	SQRDL	15	45923346	45983492	0.1326	rs11633202	-3.15	rs1044032	0.11794	-6.79	0.7701	109	3	lasso	0.12	3.7e-12	-1.0855	0.2777
ENSG00000013288	MAN2B2	4	6576902	6625089	0.1846	rs4689495	-2.62	rs2301795	0.15484	7.4	-1.0841	106	1	top1	0.15	1.9e-14	-1.0841	0.278
ENSG00000183785	TUBA8	22	18593097	18629321	0.1674	rs7289593	2.08	rs464541	0.054233	-5.67	1.4041	94	94	bslmm	0.11	6e-11	-1.0807	0.27983
ENSG00000106089	STX1A	7	73113536	73134002	0.026	rs7777102	-4.41	rs941299	0.019163	3.68	1.07839	74	1	top1	0.019	0.0041	1.0784	0.28086
ENSG00000137513	NARS2	11	78147007	78285919	0.0814	rs2292572	2.96	rs4945300	0.039457	-4.22	1.0145	96	96	blup	0.04	6e-05	-1.0759	0.28198
ENSG00000168393	DTYMK	2	242615157	242626406	0.0462	rs4675925	-2.746	rs6751972	0.015353	-3.55	-1.3308	33	13	enet	0.018	0.0056	1.07692	0.282
ENSG00000184254	ALDH1A3	15	101417919	101456831	0.291	rs4965740	-1.99	rs11630508	0.13978	-7.41	-1.0752	122	1	top1	0.14	7.1e-14	1.0752	0.28228
ENSG00000198931	APRT	16	88875747	88878352	0.1013	rs3743975	2.64	rs1834065	0.0889	-6.15	1.07424	105	1	top1	0.089	2.2e-09	-1.0742	0.283
ENSG00000117480	FAAH	1	46859937	46879520	0.1311	rs1571138	-1.506	rs324420	0.062059	-6.09	-1.4737	80	11	enet	0.11	7.2e-11	1.07228	0.283594
ENSG00000119242	CCDC92	12	124403207	124457378	0.0507	rs7314278	1.98	rs12309481	0.058099	-5.61	1.30486	83	83	blup	0.075	3.9e-08	-1.0707	0.284
ENSG00000196850	PPTC7	12	110969120	111021125	0.0545	rs11065663	-4.1	rs1502337	0.027733	-4.61	0.22552	50	11	enet	0.034	0.00019	-1.0724	0.284
ENSG00000247077	PGAM5	12	133287405	133299228	0.1201	rs5744822	2.36	rs12818952	-0.002661	3.86	0.38648	88	88	blup	0.011	0.026	1.0714	0.284
ENSG00000142549	IGLON5	19	51815102	51833608	0.1273	rs12461410	3.05	rs2062655	0.033231	4.9	0.7853	113	113	bslmm	0.065	3.4e-07	1.0693	0.285
ENSG00000091972	CD200	3	112051194	112081659	0.2458	rs1996724	2.28	rs2399416	0.360547	-11.67	1.0849	122	5	lasso	0.36	5.1e-38	-1.0682	0.285
ENSG00000075336	TIMM21	18	71815746	71826197	0.1508	rs11877732	-1.99	rs12956301	0.0779	6.99	1.431	109	16	enet	0.13	5.8e-13	1.0653	0.28674
ENSG00000127022	CANX	5	179105629	179157926	0.025	rs6877064	3.26	rs12652934	0.023817	3.75	1.0643	78	1	top1	0.024	0.0016	1.06431	0.28719
ENSG00000105854	PON2	7	95034175	95064510	0.172	rs2074351	-3.26	rs7785846	0.262331	-10.25	-1.00109	142	7	lasso	0.28	1.8e-28	1.0632	0.287708
ENSG00000161217	PCYT1A	3	195941093	196014828	0.0533	rs1580820	1.38	rs884534	0.042527	-4.94	1.1665	101	4	lasso	0.046	1.6e-05	-1.062	0.288
ENSG00000099977	DDT	22	24313554	24322660	0.3877	rs9612528	-2.29	rs4822466	0.279526	-10.26	1.1663	71	20	enet	0.4	3.6e-43	-1.0624	0.28804
ENSG00000116353	MECR	1	29519385	29557454	0.24	rs2486197	2.171	rs547976	0.078917	5.91	1.1513	101	41	enet	0.13	5.7e-13	1.06193	0.288267
ENSG00000161267	BDH1	3	197236654	197300194	0.5071	rs1431500	2.1	rs8034	0.181772	8.53	0.2817	100	30	enet	0.22	1.1e-21	-1.0594	0.289
ENSG00000164039	BDH2	4	104000592	104021040	0.3336	rs1383732	-4.85	rs6830624	0.02856	4.18	-1.7891	87	5	lasso	0.051	5.5e-06	-1.0609	0.289
ENSG00000136279	DBNL	7	44084239	44109055	0.3818	rs2908297	3.26	rs1894752	0.07515	6.69	-1.2852	68	28	enet	0.18	8.2e-18	-1.06	0.289153
ENSG00000171103	TRMT61B	2	29072687	29093167	0.1896	rs12464147	-3.963	rs3190	0.25032	9.73	-1.0577	74	1	top1	0.25	5.5e-25	-1.05774	0.29
ENSG00000182919	C11orf54	11	93474757	93497915	0.2551	rs10831114	2.29	rs652961	0.411264	12.47	-1.0572	62	1	top1	0.41	3.7e-45	-1.0572	0.29041
ENSG00000137124	ALDH1B1	9	38392661	38398658	0.6029	rs12551371	2.6	rs2228093	0.235833	-9.51	0.9192	138	138	bslmm	0.37	5.7e-40	-1.056	0.29098
ENSG00000007516	BAIAP3	16	1383602	1399439	0.2246	rs7302	-2.44	rs4984814	0.0907	6.71	1.10018	71	5	lasso	0.11	1.8e-11	1.0552	0.291
ENSG00000102763	VWA8	13	42140973	42535256	0.177	rs9532972	-2.92	rs9594643	0.147668	-7.88	0.48816	166	9	lasso	0.17	6.2e-17	-1.0548	0.29153
ENSG00000106066	CPVL	7	29034847	29235067	0.2898	rs3812389	-2.97	rs245883	0.07255	6.5	-0.11338	283	283	blup	0.21	7.9e-18	-1.046	0.295555
ENSG00000021355	SERPINB1	6	2832566	2842240	0.0635	rs380779	3.49	rs12525298	-0.001765	3.15	1.6159	131	131	blup	0.018	0.0053	1.0458	0.296
ENSG00000169062	UPF3A	13	115047059	115071283	0.116	rs11616761	2.74	rs9525204	0.102007	-6.01	-1.0398	59	1	top1	0.1	4.3e-08	1.0398	0.298431
ENSG00000203896	LIME1	20	62366815	62370456	0.1051	rs2297441	-2.35	rs6062504	0.049951	-4.29	-1.1911	89	89	bslmm	0.059	1.9e-05	1.0381	0.29925
ENSG00000117748	RPA2	1	28218035	28241257	0.0267	rs11399	1.978	rs17257252	0.044028	4.41	-1.0346	69	1	top1	0.044	2.4e-05	-1.03461	0.300849
ENSG00000131480	AOC2	17	40996617	41002724	0.0802	rs2670854	2.84	rs9910698	0.0444	3.94	1.03111	22	1	top1	0.044	0.00021	1.0311	0.30249
ENSG00000136319	TTC5	14	20724717	20774153	0.1152	rs17277263	-2.56	rs2318864	0.112635	-6.78	1.08929	156	5	lasso	0.12	6.9e-12	-1.0264	0.304713
ENSG00000156110	ADK	10	75910960	76469061	0.054	rs12360087	-3.17	rs1908337	0.053132	4.95	-1.02477	160	1	top1	0.053	3.7e-06	-1.02477	0.30547
ENSG00000122033	MTIF3	13	28009776	28024739	0.1085	rs17085553	3.75	rs2892058	-0.001394	-3.32	0.47916	117	117	bslmm	0.016	0.008	-1.0247	0.305494
ENSG00000113272	THG1L	5	157158205	157168456	0.2093	rs12188040	2.31	rs10051838	0.068904	5.5	-0.1251	102	102	blup	0.16	2e-11	1.02412	0.30578
ENSG00000129103	SUMF2	7	56131695	56148363	0.045	rs13238899	2.3	rs816396	0.007617	-3.63	0.56009	75	9	enet	0.03	0.00051	1.0236	0.306028
ENSG00000049239	H6PD	1	9294834	9331396	0.0977	rs6577556	-2.264	rs9435151	0.012872	-3.87	0.3079	122	11	enet	0.081	1.4e-07	-1.02294	0.306334
ENSG00000159111	MRPL10	17	45900638	45908900	0.1742	rs9895863	2.25	rs3209	0.268	-10.34	-1.02274	101	1	lasso	0.28	7.9e-28	1.0227	0.30643
ENSG00000144306	SCRN3	2	175260458	175294303	0.3487	rs17320933	3.509	rs7570614	0.134603	-8.54	-0.7174	71	71	bslmm	0.34	3.3e-36	1.0211	0.307
ENSG00000120254	MTHFD1L	6	151186685	151423023	0.1147	rs517766	3.03	rs6922269	-0.001427	3.42	0.4438	286	286	bslmm	0.031	0.00037	1.0191	0.308
ENSG00000104325	DECR1	8	91013633	91064320	0.0839	rs2974994	-1.66	rs1805890	0.060685	-5.85	0.9889	99	14	enet	0.12	1.2e-11	-1.0189	0.308
ENSG00000166825	ANPEP	15	90328120	90358633	0.0593	rs7179296	1.94	rs1439117	0.00324	-3.56	-0.53932	104	104	blup	0.023	0.0023	1.0185	0.30844
ENSG00000152620	NADK2	5	36192694	36242381	0.111	rs1392455	-1.9	rs33671	-0.002667	-2.66	-0.6595	79	79	bslmm	0.017	0.0066	1.01401	0.31058
ENSG00000075234	TTC38	22	46663858	46689905	0.2813	rs13585	2.02	rs6008495	0.162458	7.72	-0.3363	86	8	lasso	0.27	5.9e-27	-1.0133	0.31093
ENSG00000124588	NQO2	6	2988221	3019996	0.4481	rs12526360	-2.16	rs17300141	0.25891	10.05	0.8306	125	5	lasso	0.3	1.3e-30	1.0059	0.314
ENSG00000117054	ACADM	1	76190036	76253260	0.1466	rs1250876	-2.122	rs1250880	0.127679	-7.19	-2.0403	97	26	enet	0.18	1.6e-18	1.00491	0.314942
ENSG00000136732	GYPC	2	127413509	127454246	0.0573	rs11893837	2.814	rs10928980	0.001075	3.65	-0.9185	111	111	blup	0.013	0.033	-1.00455	0.315
ENSG00000131504	DIAPH1	5	140894583	140998622	0.067	rs4151701	2.32	rs6892185	0.036253	5.05	-0.2248	151	11	enet	0.05	6.5e-06	-1.00338	0.31568
ENSG00000105755	ETHE1	19	44010871	44031396	0.1457	rs10853766	-2.47	rs2102954	0.051079	-5.96	-0.1032	111	14	enet	0.11	2.1e-11	1.0028	0.316
ENSG00000076641	PAG1	8	81880045	82024303	0.0554	rs11997228	3.02	rs10504731	0.038285	4.46	0.9943	166	1	top1	0.038	9.3e-05	0.9943	0.32
ENSG00000141750	STAC2	17	37366789	37382125	0.0664	rs739823	2.2	rs17632667	0.0014	3.54	-1.70451	96	96	bslmm	0.022	0.0023	-0.9928	0.3208
ENSG00000126602	TRAP1	16	3701640	3767598	0.1971	rs17183750	-2.49	rs2791	0.0994	-7.91	-0.08211	62	23	enet	0.19	6.9e-19	0.992	0.321
ENSG00000125257	ABCC4	13	95672083	95953687	0.1078	rs922522	3.33	rs9561866	0.043623	-4.38	-0.98899	491	1	top1	0.044	4.5e-05	0.989	0.322666
ENSG00000081760	AACS	12	125549925	125627873	0.0905	rs12579939	-2.9	rs10846823	0.060985	5.94	0.48427	126	6	lasso	0.1	8.3e-11	0.9877	0.323
ENSG00000013583	HEBP1	12	13127798	13153207	0.5145	rs2111398	2.99	rs4763913	0.363391	-12.43	-1.01978	118	118	bslmm	0.38	6.2e-41	0.9872	0.324
ENSG00000006007	GDE1	16	19513015	19533467	0.0354	rs9924242	2.39	rs2187659	0.0353	-4.3	0.98633	117	1	top1	0.035	0.00015	-0.9863	0.324
ENSG00000137266	SLC22A23	6	3269196	3457256	0.075	rs9391988	-2.51	rs9503598	0.034017	-4.52	0.9854	226	1	top1	0.034	0.00019	-0.9854	0.324
ENSG00000100714	MTHFD1	14	64854749	64926722	0.0564	rs17179740	2.14	rs1076991	0.05853	-5.37	1.29899	104	104	blup	0.064	4.3e-07	-0.9843	0.324986
ENSG00000198053	SIRPA	20	1875154	1920543	0.5504	rs156329	2.76	rs6075340	0.551556	-14.41	0.9838	162	1	top1	0.55	2.5e-67	-0.9838	0.32521
ENSG00000157881	PANK4	1	2439972	2458039	0.0601	rs11590198	2.601	rs10910082	0.045902	5.53	-0.9244	96	6	enet	0.069	1.4e-07	-0.98328	0.32547
ENSG00000174939	ASPHD1	16	29911696	29931185	0.1686	rs11647753	2.69	rs12917712	0.0823	5.79	-0.12652	67	67	bslmm	0.11	4.5e-11	0.9825	0.326
ENSG00000117791	2023-03-02	1	220921567	220958150	0.0566	rs11118607	2.878	rs6697965	0.075258	-5.75	0.8792	132	13	enet	0.079	1.8e-08	-0.97942	0.327372
ENSG00000133216	EPHB2	1	23037332	23241818	0.0819	rs294219	-3.528	rs12723359	0.040804	-5.01	-1.4194	172	172	blup	0.05	6.6e-06	0.97926	0.327451
ENSG00000163541	SUCLG1	2	84650647	84687169	0.0301	rs11126962	2.181	rs1460698	0.02464	3.8	-0.32	63	4	enet	0.037	0.00012	-0.9769	0.329
ENSG00000099974	DDTL	22	24309089	24314721	0.3924	rs9612528	-2.29	rs4822466	0.25289	-10.13	1.1663	74	18	enet	0.39	5e-42	-0.9754	0.32938
ENSG00000139117	CPNE8	12	39040624	39301232	0.0454	rs1386017	2.3	rs9325144	0.003958	-4.08	0.15177	143	143	bslmm	0.016	0.0078	-0.9725	0.331
ENSG00000146151	HMGCLL1	6	55299167	55444012	0.1472	rs9382517	2.06	rs10498804	0.010805	5.22	-0.5395	175	9	enet	0.059	1.5e-06	-0.9731	0.331
ENSG00000074800	ENO1	1	8921061	8939308	0.1291	rs3765967	1.551	rs2765512	0.051969	-4.58	1.0862	97	18	enet	0.096	5.2e-10	-0.97128	0.331408
ENSG00000156219	ART3	4	76932337	77033955	0.1034	rs35795399	-2.76	rs884304	0.03467	-4.54	2.0602	173	173	blup	0.062	9.7e-07	-0.9709	0.332
ENSG00000163866	SMIM12	1	35178338	35325417	0.1152	rs12064230	2.597	rs659619	0.043117	-4.75	0.6101	79	79	bslmm	0.097	4.1e-10	-0.96831	0.332892
ENSG00000143891	GALM	2	38893052	38968379	0.4461	rs6544170	-3.173	rs3821023	0.464673	13.25	0.3705	83	7	lasso	0.51	2.3e-59	0.96378	0.335
ENSG00000129151	BBOX1	11	27062272	27149356	0.2014	rs11029853	-3.04	rs7106917	0.120815	6.78	-0.2289	140	140	bslmm	0.18	1.2e-17	-0.9633	0.3354
ENSG00000105186	ANKRD27	19	33087913	33167503	0.0663	rs2287669	2.05	rs731674	0.010551	-3.59	1.3777	124	124	blup	0.029	0.00062	-0.9612	0.336
ENSG00000167414	GNG8	19	47137333	47137942	0.3162	rs1975189	2.33	rs3760759	0.082972	-5.45	1.0775	85	85	bslmm	0.17	4.6e-15	-0.9613	0.336
ENSG00000145715	RASA1	5	86563705	86687748	0.2211	rs7702514	-1.96	rs13157168	0.101514	-6.47	0.7229	69	69	bslmm	0.1	1.5e-10	-0.96053	0.33679
ENSG00000170430	MGMT	10	131265448	131566271	0.1654	rs12412879	-2.26	rs477692	0.070843	5.94	0.87091	286	18	enet	0.17	1.2e-16	0.95917	0.33747
ENSG00000143155	TIPRL	1	168148171	168169950	0.0719	rs7551581	2.246	rs10753766	0.035062	-5.46	0.7558	87	87	bslmm	0.047	1.4e-05	-0.95778	0.338172
ENSG00000184164	CRELD2	22	50311815	50321188	0.1061	rs6009339	1.93	rs7410773	0.047644	-4.65	0.4384	46	46	bslmm	0.057	4e-06	0.955	0.33956
ENSG00000110917	MLEC	12	121124672	121139667	0.0592	rs11065172	-3.45	rs10774564	0.013106	-4.04	1.86036	105	105	blup	0.023	0.002	-0.9542	0.34
ENSG00000181409	AATK	17	79091095	79139877	0.0454	rs2725391	-3.2	rs11664	0.0167	3.5	0.57739	85	85	blup	0.02	0.0034	0.9527	0.34076
ENSG00000113361	CDH6	5	31193857	31329253	0.1725	rs1566618	2.71	rs7723322	0.066991	-5.3	0.0316	234	9	lasso	0.085	7.1e-09	-0.94816	0.34305
ENSG00000125375	ATP5S	14	50779044	50802276	0.3942	rs3759590	-2.67	rs2356243	0.120258	-7.67	0.84245	91	91	bslmm	0.2	5.8e-20	-0.9479	0.343165
ENSG00000089250	NOS1	12	117645947	117889975	0.0465	rs3741467	2.28	rs10774926	0.016696	-4.33	0.77272	186	186	bslmm	0.032	0.00031	-0.9472	0.344
ENSG00000132744	ACY3	11	67410026	67418130	0.4303	rs7952081	-2.81	rs948445	0.137361	-6.66	-0.945	67	1	top1	0.14	1.7e-11	0.945	0.34465
ENSG00000106804	C5	9	123714616	123812554	0.0642	rs12379604	-2.88	rs16910300	0.04111	-4.1	-0.9447	119	1	top1	0.041	5.2e-05	0.9447	0.344796
ENSG00000092621	PHGDH	1	120202421	120286838	0.1727	rs3828090	2.369	rs10923897	0.026281	-5.15	0.4775	122	31	enet	0.057	1.8e-06	-0.94123	0.346586
ENSG00000160360	GPSM1	9	139221932	139254057	0.2375	rs7032944	2.06	rs28642252	0.106244	-6.65	1.2062	77	10	enet	0.11	1.1e-11	-0.9405	0.346981
ENSG00000100038	TOP3B	22	22311397	22337213	0.0318	rs404868	1.93	rs240055	0.041406	-4.51	1.1525	139	2	lasso	0.043	6.5e-05	-0.9392	0.34763
ENSG00000177459	C8orf47	8	99076539	99105838	0.078	rs3802196	-1.75	rs10098159	0.007661	3.62	-0.2381	141	141	bslmm	0.036	0.00048	0.9353	0.35
ENSG00000155229	MMS19	10	99218081	99258551	0.0681	rs4919115	-1.56	rs10882950	0.029537	4.32	-0.57085	106	10	enet	0.032	0.00027	-0.93428	0.35016
ENSG00000108561	C1QBP	17	5336097	5352150	0.0652	rs1805460	2.42	rs3026106	0.0419	4.16	0.93204	110	1	top1	0.042	3.8e-05	0.932	0.35132
ENSG00000213920	MDP1	14	24683143	24685276	0.1902	rs2144494	3.61	rs12589157	0.029241	4.21	0.49559	97	27	enet	0.058	1.4e-06	-0.9316	0.35153
ENSG00000120451	SNX19	11	130745331	130786404	0.0726	rs3198419	-2.69	rs2276097	0.043945	-4.45	1.0914	145	145	bslmm	0.044	7.8e-05	-0.9312	0.35177
ENSG00000140650	PMM2	16	8882680	8943188	0.2324	rs1641002	3.03	rs11074924	0.256	9.63	0.84011	146	21	enet	0.28	1.7e-26	0.9301	0.352
ENSG00000145882	PCYOX1L	5	148737570	148749216	0.1018	rs10054004	2.38	rs353255	0.025411	-4.54	0.6603	124	22	enet	0.056	2e-06	0.92914	0.35282
ENSG00000168275	COA6	1	234509202	234519795	0.1776	rs6698302	-2.406	rs4027040	0.136432	-7.61	0.9276	157	1	top1	0.14	8.1e-14	-0.92763	0.3536
ENSG00000170632	ARMC10	7	102715328	102740205	0.2271	rs17605251	1.47	rs4729873	0.159554	-7.87	1.00635	32	3	lasso	0.17	1.2e-16	-0.9235	0.355754
ENSG00000125166	GOT2	16	58741035	58768261	0.108	rs863433	2.34	rs12599931	0.106	7.08	-1.72271	109	109	blup	0.13	1.8e-13	-0.9226	0.356
ENSG00000138030	KHK	2	27309615	27323640	0.2839	rs6709602	-2.317	rs2304681	0.443065	-12.32	0.9205	61	1	top1	0.44	7.8e-45	-0.92048	0.357
ENSG00000115380	EFEMP1	2	56093102	56151274	0.0958	rs13431149	-2.222	rs13431149	0.015002	4.57	-2.2221	134	134	bslmm	0.056	2.7e-06	-0.92123	0.357
ENSG00000142459	EVI5L	19	7895119	7929862	0.0565	rs4239552	1.98	rs11881682	0.005013	-3.61	0.0414	104	104	bslmm	0.015	0.0095	0.92	0.358
ENSG00000101310	SEC23B	20	18488137	18542059	0.0655	rs6035039	-2.43	rs2247746	0.034378	4.18	0.9183	109	1	top1	0.034	0.00024	0.9183	0.35846
ENSG00000065613	SLK	10	105726959	105788991	0.0699	rs7902587	-3.51	rs9325510	0.026253	-4.07	1.14148	113	113	bslmm	0.037	9.7e-05	0.91808	0.35858
ENSG00000164933	SLC25A32	8	104410863	104427417	0.0715	rs1436602	-2.82	rs17803441	0.032685	-4.21	0.9165	96	1	top1	0.033	0.00048	-0.9165	0.359
ENSG00000155660	PDIA4	7	148700154	148725733	0.1474	rs922411	-2.02	rs12534095	0.184475	8.59	-0.98345	64	8	enet	0.19	1.3e-18	-0.9136	0.360938
ENSG00000140553	UNC45A	15	91473410	91497323	0.0403	rs3743445	4.67	rs12148829	0.01547	4.06	-0.91353	125	1	top1	0.015	0.009	-0.9135	0.36097
ENSG00000134215	VAV3	1	108113782	108507766	0.1107	rs1361829	3.696	rs1777467	0.013258	3.93	-1.7568	343	343	blup	0.028	0.0067	-0.91039	0.362618
ENSG00000133943	C14orf159	14	91526677	91691976	0.5009	rs11620623	-2.83	rs4900072	0.486921	-13.62	-0.91012	107	1	top1	0.49	2.3e-56	0.9101	0.362757
ENSG00000144834	TAGLN3	3	111717511	111732734	0.0521	rs3811705	-2.59	rs1530343	0.039151	4.66	0.6457	159	4	lasso	0.044	2.5e-05	0.9093	0.363
ENSG00000112294	ALDH5A1	6	24495080	24537435	0.1466	rs12194966	-2.54	rs7775073	0.14855	-8.02	-1.2762	185	18	enet	0.15	2.7e-15	0.9104	0.363
ENSG00000136295	TTYH3	7	2671585	2704436	0.1008	rs208358	2.81	rs1105421	0.00097	3.55	1.01961	121	20	enet	0.056	1.9e-06	0.9095	0.363086
ENSG00000105928	DFNA5	7	24737972	24809244	0.2002	rs2285689	4.08	rs2237306	0.126332	6.96	0.69727	137	18	enet	0.16	2.2e-15	0.9091	0.363297
ENSG00000242498	C15orf38	15	90443159	90456188	0.0707	rs8041622	1.83	rs10520684	0.06076	-4.92	-0.90824	63	1	top1	0.061	7.8e-07	0.9082	0.36375
ENSG00000171729	TMEM51	1	15479028	15546976	0.0784	rs12025158	6.387	rs742668	0.05443	-4.51	0.9024	189	1	top1	0.054	1.1e-05	-0.90242	0.366836
ENSG00000126261	UBA2	19	34919257	34960853	0.0299	rs2099099	-2.23	rs6510419	0.024605	3.83	-1.0619	88	2	lasso	0.027	0.00076	-0.9016	0.367
ENSG00000170266	GLB1	3	33038100	33138722	0.053	rs12635761	2.58	rs4423716	0.069109	-5.44	-0.9024	121	1	top1	0.069	1.4e-07	0.9024	0.367
ENSG00000253710	ALG11	13	52586534	52603800	0.0355	rs9535828	1.82	rs9535825	0.024961	-3.96	0.90112	95	1	top1	0.025	0.0014	-0.9011	0.367522
ENSG00000077232	DNAJC10	2	183580999	183659191	0.0475	rs4322805	2.905	rs415994	0.009509	-3.55	0.3928	113	113	blup	0.025	0.0011	-0.89809	0.369
ENSG00000093144	ECHDC1	6	127609855	127664754	0.0569	rs9968920	-2.45	rs3823043	0.001639	3.26	-0.7112	65	65	blup	0.017	0.0065	-0.8983	0.369
ENSG00000132481	TRIM47	17	73870242	73874656	0.0674	rs8078208	2.43	rs9908862	0.0771	-5.92	0.82988	62	6	lasso	0.083	1e-08	-0.8975	0.36947
ENSG00000103811	CTSH	15	79213400	79241916	0.3756	rs5849	2.19	rs12148472	0.27341	-10.07	-0.89607	96	1	top1	0.27	2e-27	0.8961	0.37021
ENSG00000203705	TATDN3	1	212965170	212989968	0.1711	rs3006239	1.669	rs12753524	0.068159	5.96	-0.0755	94	6	lasso	0.11	2.7e-11	-0.89462	0.37099
ENSG00000182446	NPLOC4	17	79523913	79615495	0.0733	rs11150797	-2.98	rs35646762	0.00733	3.86	-0.34029	117	117	bslmm	0.014	0.013	-0.8942	0.37119
ENSG00000119318	RAD23B	9	110045418	110094475	0.1094	rs2417789	-3.29	rs7038659	-0.00235	3.25	-1.2356	147	147	bslmm	0.0061	0.071	-0.894	0.371311
ENSG00000110218	PANX1	11	93862094	93915138	0.0843	rs655358	1.27	rs6483293	0.025986	4.47	-0.031	84	14	enet	0.051	8.2e-06	0.8939	0.37137
ENSG00000133835	HSD17B4	5	118788138	118972894	0.1486	rs257977	-1.78	rs32665	0.158456	-8.44	0.8421	99	5	lasso	0.17	2.5e-17	-0.8911	0.37287
ENSG00000136100	VPS36	13	52986737	53024763	0.1508	rs9568732	1.53	rs12430144	0.054931	-5.47	0.57803	49	2	lasso	0.067	2.2e-07	-0.8884	0.37432
ENSG00000166192	SENP8	15	72406599	72433311	0.0878	rs3825869	2.08	rs7182776	0.0721	-5.39	-0.14977	57	26	enet	0.086	9.3e-09	0.8879	0.3746
ENSG00000105088	OLFM2	19	9964394	10047228	0.0425	rs889162	-3.27	rs12979274	0.02915	4.6	0.8843	85	1	top1	0.029	0.00052	0.8843	0.377
ENSG00000177963	RIC8A	11	207511	215113	0.1281	rs10398	-3.34	rs2272566	0.005235	4.48	1.7269	98	98	blup	0.057	1.6e-06	0.8825	0.37749
ENSG00000137501	SYTL2	11	85405267	85522184	0.1464	rs12807071	-2.42	rs11234388	0.016191	4.41	1.6709	141	141	blup	0.049	9.5e-06	0.8802	0.37874
ENSG00000054983	GALC	14	88304164	88460009	0.3074	rs17124022	2.66	rs416542	0.23074	-9.8	2.18823	150	44	enet	0.31	3.4e-32	-0.8796	0.379102
ENSG00000090013	BLVRB	19	40953696	40971747	0.092	rs7507651	2.16	rs2169275	-0.002635	3.63	-1.0919	84	84	blup	0.024	0.0014	-0.8768	0.381
ENSG00000171903	CYP4F11	19	16023177	16045677	0.0721	rs2116951	-1.67	rs1060463	0.017924	-4.18	-0.5327	113	113	blup	0.04	0.00013	0.8739	0.382
ENSG00000147853	AK3	9	4711155	4742043	0.338	rs10974724	2.34	rs435100	0.044786	-6.59	1.1291	153	17	enet	0.22	4e-22	-0.8721	0.383162
ENSG00000099282	TSPAN15	10	71211229	71267425	0.0498	rs3793846	3.43	rs12776158	-0.002674	3.41	-0.66184	165	165	blup	0.016	0.0075	0.87176	0.38334
ENSG00000167363	FN3K	17	80693451	80709073	0.1482	rs2248467	-1.98	rs3848403	0.00859	3.22	0.47661	80	80	bslmm	0.05	7.8e-06	0.8714	0.38356
ENSG00000124357	NAGK	2	71291474	71306935	0.1219	rs3796098	-1.948	rs10202354	0.034369	-4.33	-0.8698	104	1	top1	0.034	0.00018	0.86983	0.384
ENSG00000133706	LARS	5	145492601	145562223	0.044	rs7723698	-3.84	rs12188581	0.069583	-5.65	-0.8681	87	1	top1	0.07	1.3e-07	0.86805	0.38536
ENSG00000101298	SNPH	20	1246960	1289972	0.0687	rs17717557	3.13	rs11905792	0.025296	-4.55	-0.3639	144	144	blup	0.026	0.00092	0.8652	0.38694
ENSG00000058866	DGKG	3	185823457	186080026	0.0775	rs4541401	-3.43	rs1004589	0.007689	3.73	1.1343	201	201	bslmm	0.022	0.0025	0.8653	0.387
ENSG00000147419	CCDC25	8	27590835	27630170	0.0523	rs11780158	1.97	rs9797	0.036251	4.29	-0.8428	150	150	blup	0.037	0.00013	-0.8656	0.387
ENSG00000154930	ACSS1	20	24986868	25039616	0.0699	rs6050374	-3.73	rs7266451	0.000484	3.68	1.2273	128	128	bslmm	0.028	0.00069	0.864	0.3876
ENSG00000170876	TMEM43	3	14166440	14185179	0.1198	rs12493406	-2.15	rs3796308	0.007372	-5.01	-0.3847	99	99	bslmm	0.0096	0.033	0.8631	0.388
ENSG00000087253	LPCAT2	16	55542910	55620582	0.1019	rs1805065	2.49	rs1393257	0.122	7.33	-0.86194	172	1	top1	0.12	2.1e-12	-0.8619	0.389
ENSG00000128656	CHN1	2	175664091	175870097	0.0323	rs17198220	-2.844	rs3856435	0.008349	3.84	0.266	140	8	enet	0.017	0.0061	0.85972	0.39
ENSG00000110025	SNX15	11	64794880	64808044	0.1271	rs673995	2.57	rs534236	0.044953	-5.37	0.4651	98	22	enet	0.091	1.8e-09	-0.8586	0.39055
ENSG00000068793	CYFIP1	15	22892005	23006016	0.0833	rs17137361	-2.54	rs7174982	0.01449	-4.14	-0.85832	149	1	top1	0.014	0.011	0.8583	0.39072
ENSG00000005421	PON1	7	94926988	95025673	0.0646	rs2074351	-3.26	rs757158	0.051329	5.26	0.36371	116	116	blup	0.058	6.8e-06	-0.8561	0.391918
ENSG00000036448	MYOM2	8	1993155	2113475	0.3424	rs968381	-2.15	rs2280817	0.039887	5.72	-0.1492	287	23	enet	0.2	3.5e-12	0.856	0.392
ENSG00000134201	GSTM5	1	110254864	110318050	0.3355	rs568686	-2.255	rs3754446	0.314002	-10.9	0.9808	89	28	enet	0.33	3.5e-34	-0.85428	0.392953
ENSG00000140105	WARS	14	100800125	100843142	0.0611	rs7153665	2.69	rs3742384	0.06104	-5.13	-0.8538	91	1	top1	0.061	7.3e-07	0.8538	0.393217
ENSG00000124181	PLCG1	20	39765600	39811629	0.0824	rs6102322	3	rs753381	0.055064	5.81	-2.3372	54	54	blup	0.09	1.9e-09	-0.8535	0.39336
ENSG00000169288	MRPL1	4	78783674	78873944	0.0392	rs1587563	2.46	rs17409255	0.03545	-4.09	0.8522	109	1	top1	0.035	0.00014	-0.8522	0.394
ENSG00000120910	PPP3CC	8	22298332	22398652	0.1351	rs2469763	2.71	rs2461483	0.210307	-9.75	0.6832	160	4	lasso	0.23	2.7e-23	-0.8531	0.394
ENSG00000144567	FAM134A	2	220040947	220050201	0.0439	rs10498063	1.974	rs17655123	0.030799	-4.7	0.85	87	1	top1	0.031	0.00037	-0.85004	0.395
ENSG00000106665	CLIP2	7	73703805	73820273	0.2064	rs2158797	2.7	rs10949838	0.054061	-4.78	0.68117	79	79	bslmm	0.074	5.5e-08	0.8499	0.395378
ENSG00000173705	SUSD5	3	33191537	33260707	0.2097	rs4678677	1.84	rs10222597	0.132685	7.02	1.0248	106	7	lasso	0.18	5.1e-17	0.8496	0.396
ENSG00000113845	TIMMDC1	3	119217379	119243937	0.0611	rs6780684	1.79	rs2049500	0.039095	-4.35	0.8461	136	1	top1	0.039	0.00011	-0.8461	0.397
ENSG00000243678	NME1-NME2	17	49230920	49249108	0.0882	rs12326011	-1.73	rs10514981	0.0635	-5.1	0.84696	67	1	top1	0.063	4.4e-07	-0.847	0.39702
ENSG00000115808	STRN	2	37070783	37193615	0.0561	rs11124542	2.271	rs10495870	0.006521	3.99	0.8343	129	129	blup	0.02	0.0033	0.8459	0.398
ENSG00000138430	OLA1	2	174937175	175113426	0.0485	rs4625870	3.757	rs9332424	0.018121	4.29	1.2679	159	16	enet	0.036	0.00013	0.84307	0.399
ENSG00000163818	LZTFL1	3	45864808	45957534	0.1409	rs12495593	-2.35	rs1129183	0.075634	-5.5	-0.8425	106	1	top1	0.076	3.6e-08	0.8425	0.4
ENSG00000121769	FABP3	1	31838472	31849697	0.0514	rs7545865	-1.942	rs10493047	0.047565	-5.11	-0.8412	92	1	top1	0.048	1.2e-05	0.84119	0.400242
ENSG00000198168	SVIP	11	22835345	22851845	0.0954	rs12226338	2.92	rs2109681	-0.000967	3.34	0.7679	84	28	enet	0.04	5e-05	0.8411	0.40027
ENSG00000136111	TBC1D4	13	75858808	76056250	0.1	rs4885281	2.52	rs1570541	0.006744	-4.05	-0.7131	222	222	bslmm	0.048	1.1e-05	-0.8386	0.401716
ENSG00000198648	STK39	2	168810530	169104651	0.0697	rs1374276	-2.805	rs1517334	0.021593	-4.84	0.0892	243	243	blup	0.029	0.00052	0.83683	0.403
ENSG00000164111	ANXA5	4	122589110	122618268	0.2108	rs4833230	1.96	rs13145977	0.24681	-10.06	-0.8671	124	5	lasso	0.25	1.1e-25	0.834	0.404
ENSG00000103966	EHD4	15	42190950	42264776	0.0569	rs2412640	-3.32	rs11549015	0.03228	-4.66	-0.52369	174	8	enet	0.037	0.00011	0.8311	0.40591
ENSG00000072756	TRNT1	3	3168600	3192563	0.076	rs3804791	2.98	rs3804783	0.075193	5.38	0.8306	187	1	top1	0.075	3.9e-08	0.8306	0.406
ENSG00000112584	FAM120B	6	170599791	170716153	0.0955	rs2738820	-2.59	rs9366199	0.086308	-5.96	-0.8313	155	1	top1	0.086	7.7e-09	0.8313	0.406
ENSG00000124523	SIRT5	6	13574816	13614790	0.1919	rs4715377	2.11	rs3757261	0.060553	-6.05	0.2287	93	33	enet	0.15	4.9e-15	0.8315	0.406
ENSG00000163956	LRPAP1	4	3508103	3534286	0.0925	rs10027926	3.04	rs7672287	0.0682	6.13	1.195	87	5	lasso	0.088	3e-09	0.8291	0.407
ENSG00000180667	YOD1	1	207217194	207226325	0.0391	rs2054780	2.334	rs2883211	0.029666	-4.43	-0.8289	89	1	top1	0.03	0.00052	0.8289	0.407161
ENSG00000261609	GAN	16	81348557	81424489	0.0722	rs11865840	-2.07	rs2290948	0.0146	-3.71	0.82801	190	1	top1	0.015	0.011	-0.828	0.408
ENSG00000163913	IFT122	3	129158968	129239198	0.0339	rs140695	2.23	rs7615711	0.024683	-3.84	-0.8253	90	1	top1	0.025	0.0019	0.8253	0.409
ENSG00000164366	CCDC127	5	196986	218330	0.3272	rs6872393	1.4	rs9763161	0.150934	7.73	0.8334	110	11	lasso	0.21	7.3e-21	0.82407	0.4099
ENSG00000087884	AAMDC	11	77532155	77629478	0.2678	rs1790246	-1.44	rs3819211	0.375748	-12.16	0.8635	85	29	enet	0.38	7.2e-41	-0.8215	0.41136
ENSG00000085117	CD82	11	44585977	44641913	0.1144	rs11038116	2.31	rs7935166	0.115427	6.82	-0.8202	170	1	top1	0.12	7.8e-12	-0.8202	0.4121
ENSG00000100288	CHKB	22	51017378	51039884	0.0976	rs131817	1.84	rs17001608	-0.002336	3.02	-0.7943	104	104	bslmm	0.015	0.01	-0.82	0.41221
ENSG00000117500	TMED5	1	93615299	93646285	0.0236	rs2815409	3.888	rs1060622	0.01587	3.76	1.7136	74	16	enet	0.021	0.0034	0.81999	0.412222
ENSG00000222011	FAM185A	7	102389418	102449672	0.1845	rs2215040	1.8	rs10487284	0.047906	-5.81	1.74983	62	12	enet	0.14	5.8e-14	-0.8176	0.413562
ENSG00000107863	ARHGAP21	10	24872538	25012597	0.0491	rs1414459	1.85	rs7911992	0.012623	-3.63	1.68529	139	139	bslmm	0.028	0.00068	-0.81736	0.41372
ENSG00000132294	EFR3A	8	132916335	133025889	0.0403	rs3779978	-2	rs1501061	0.023695	-4.24	-0.8804	168	9	enet	0.029	0.0005	0.816	0.414
ENSG00000173546	CSPG4	15	75966663	76005189	0.0292	rs11072558	-2.85	rs4503758	-0.00249	-3.31	-0.10069	60	60	blup	0.015	0.01	-0.8167	0.4141
ENSG00000151327	FAM177A1	14	35514113	35582336	0.0443	rs1568200	2.66	rs17456102	0.006901	-3.67	-0.45135	92	92	blup	0.031	0.00039	0.815	0.415047
ENSG00000152932	RAB3C	5	57878048	58155213	0.1053	rs10514873	2.07	rs292969	0.06289	5.03	-0.815	236	1	top1	0.063	5e-07	-0.815	0.41508
ENSG00000165714	LOH12CR1	12	12510013	12619840	0.0669	rs4763843	-2.11	rs3751262	0.009025	-4.6	1.00316	158	158	bslmm	0.019	0.0045	-0.8134	0.416
ENSG00000156136	DCK	4	71858255	71896631	0.1389	rs2840075	2.63	rs6826930	0.12187	-7.51	0.6711	63	63	bslmm	0.14	4.2e-14	-0.8126	0.416
ENSG00000130244	FAM98C	19	38893775	38899728	0.1225	rs12609246	2.83	rs2074981	0.044273	-4.71	0.0112	100	100	bslmm	0.1	1.2e-08	0.8095	0.418
ENSG00000169223	LMAN2	5	176758563	176778853	0.142	rs28715668	-3.29	rs2731663	0.006035	-4.36	0.72	76	76	blup	0.016	0.0081	0.80986	0.41802
ENSG00000196865	NHLRC2	10	115614420	115676953	0.0511	rs238753	2.73	rs7913176	0.026256	-4.56	0.80747	129	1	top1	0.026	0.00094	-0.80747	0.41939
ENSG00000129219	PLD2	17	4710391	4726729	0.0915	rs4522461	-2.73	rs3867173	0.0333	-4.32	0.05791	97	5	lasso	0.052	6.9e-06	-0.8027	0.42213
ENSG00000243444	PALM2	9	112403068	112713755	0.051	rs1571260	-2.5	rs12684676	0.042357	4.78	0.802	321	1	top1	0.042	3.4e-05	0.802	0.422536
ENSG00000160752	FDPS	1	155278539	155290457	0.1739	rs12034326	-2.226	rs2297480	0.237787	-9.63	-0.8013	40	1	top1	0.24	4.5e-24	0.80128	0.422968
ENSG00000143727	ACP1	2	264140	278283	0.2398	rs6548226	-2.941	rs9213	0.356063	-11.7	-0.7993	96	1	top1	0.36	7.5e-38	0.7993	0.424
ENSG00000006071	ABCC8	11	17414432	17498449	0.0561	rs2237988	2.19	rs4757512	0.070183	-5.28	0.7965	221	1	top1	0.07	2.4e-07	-0.7965	0.42575
ENSG00000198721	ECI2	6	4115923	4135831	0.2305	rs582008	2.46	rs3177253	0.298491	-10.72	-0.2013	131	15	lasso	0.35	6.9e-37	0.7967	0.426
ENSG00000107566	ERLIN1	10	101909851	101948091	0.2979	rs11595324	2.01	rs2862954	0.229629	-9.44	0.79516	85	1	top1	0.23	3.3e-23	-0.79516	0.42652
ENSG00000006740	ARHGAP44	17	12692856	12894960	0.0825	rs17552022	-2.89	rs9904572	0.00413	3.67	-1.07245	214	214	blup	0.033	0.00024	-0.7946	0.42685
ENSG00000241837	ATP5O	21	35275757	35288284	0.0692	rs2834317	3.67	rs12482697	0.04765	-4.87	-0.793	131	1	top1	0.048	1.2e-05	0.793	0.4278
ENSG00000175536	LIPT2	11	74202757	74204778	0.0602	rs11236101	-2.45	rs1280088	0.034708	-4.67	-0.791	108	1	top1	0.035	0.0018	0.791	0.42892
ENSG00000159231	CBR3	21	37507210	37518864	0.3238	rs2835315	-2.54	rs879894	0.407786	-12.47	1.0201	122	12	enet	0.43	3.2e-48	-0.7895	0.4298
ENSG00000145050	MANF	3	51422478	51426828	0.039	rs7620081	2.08	rs751075	0.022218	-4.2	1.0562	73	73	blup	0.023	0.002	-0.7899	0.43
ENSG00000189077	TMEM120A	7	75616155	75623977	0.0673	rs12537277	1.8	rs7794040	0.053751	-5.14	-1.238	73	9	enet	0.059	1.4e-06	0.7887	0.430297
ENSG00000122873	CISD1	10	60028818	60049346	0.0368	rs10826176	2.65	rs714113	0.033361	4.16	-0.78868	88	1	top1	0.033	0.00022	-0.78868	0.4303
ENSG00000173226	IQCB1	3	121488610	121553926	0.1087	rs11927625	-1.77	rs6767409	0.030743	5.17	-0.5879	105	11	enet	0.087	1.6e-06	-0.7857	0.432
ENSG00000166260	COX11	17	53029263	53046146	0.0706	rs7225247	2.38	rs11871939	0.0678	-5.31	0.78316	106	1	top1	0.068	2.7e-06	-0.7832	0.43353
ENSG00000168765	GSTM4	1	110198703	110208118	0.0769	rs568686	-2.255	rs670439	0.006708	-4.44	-0.3293	83	83	blup	0.039	7.9e-05	-0.78264	0.433836
ENSG00000120915	EPHX2	8	27348296	27403081	0.3333	rs725787	-5.36	rs2741342	0.232593	-9.42	0.3046	188	9	lasso	0.38	2.1e-40	-0.7788	0.436
ENSG00000140598	EFTUD1	15	82422571	82555104	0.1182	rs2134514	1.72	rs2654206	0.01858	5.38	1.33614	128	128	blup	0.067	2.1e-07	0.7779	0.43662
ENSG00000157181	C1orf27	1	186344890	186390510	0.1348	rs16825150	2.001	rs1547084	0.080275	5.57	-1.6197	80	19	enet	0.12	5.9e-12	-0.77624	0.437608
ENSG00000128595	CALU	7	128379346	128411861	0.0829	rs339077	2.66	rs1043550	0.110502	6.63	0.77622	110	1	top1	0.11	2.3e-11	0.7762	0.437621
ENSG00000177119	ANO6	12	45609770	45834187	0.1099	rs4768081	-2.21	rs7977798	0.021353	-4.38	0.77484	144	1	top1	0.021	0.0026	-0.7748	0.438
ENSG00000142185	TRPM2	21	45770046	45862964	0.0913	rs3827256	-2.12	rs2838552	0.054371	-4.21	-0.7756	69	1	top1	0.054	0.00035	0.7756	0.438
ENSG00000158887	MPZ	1	161274525	161279762	0.3112	rs11421	-3.061	rs7550839	0.284302	8.35	1.0138	103	3	lasso	0.29	8.7e-20	0.77427	0.438774
ENSG00000149927	DOC2A	16	30016830	30034591	0.0447	rs11647753	2.69	rs11642612	0.0338	4.56	-0.55384	74	74	blup	0.038	9.1e-05	-0.7734	0.439
ENSG00000181195	PENK	8	57349233	57359293	0.0535	rs1012179	2.23	rs7838170	0.038036	3.82	0.7726	87	1	top1	0.038	0.00045	0.7726	0.44
ENSG00000086289	EPDR1	7	37723446	37991543	0.0798	rs1802074	2.65	rs12671182	0.000497	3.85	-1.7317	189	189	bslmm	0.023	0.002	-0.772	0.440142
ENSG00000164708	PGAM2	7	44102326	44105186	0.1985	rs2908297	3.26	rs17546439	0.042973	-5.4	1.23478	62	62	bslmm	0.073	8.6e-08	-0.7696	0.441531
ENSG00000114021	NIT2	3	100053545	100075710	0.5744	rs7641299	-3.65	rs2289506	0.55219	-14.3	0.7666	68	1	top1	0.55	3.2e-66	-0.7666	0.443
ENSG00000242612	DECR2	16	451826	462487	0.1312	rs8050450	-2.21	rs1698231	0.082	6.24	0.85275	99	8	enet	0.095	8.9e-10	0.7625	0.446
ENSG00000256269	HMBS	11	118955576	118964259	0.1512	rs3825061	-3.1	rs620331	0.092472	-5.93	0.7807	94	94	blup	0.1	1.3e-10	0.7615	0.44636
ENSG00000131941	RHPN2	19	33469499	33555794	0.0622	rs1036217	1.88	rs1981818	0.081261	-5	0.7588	103	1	top1	0.081	2.8e-06	-0.7588	0.448
ENSG00000198805	PNP	14	20937113	20945253	0.0698	rs938883	2.81	rs1049564	0.058126	-4.97	-0.75727	166	1	top1	0.058	1.3e-06	0.7573	0.448888
ENSG00000188690	UROS	10	127477146	127511817	0.1313	rs7922546	1.57	rs10794025	0.206029	9.5	-0.52926	67	8	enet	0.22	9.8e-22	-0.75673	0.44921
ENSG00000130592	LSP1	11	1874200	1913497	0.1956	rs661348	2.65	rs11041476	0.106358	5.9	-0.7563	90	1	top1	0.11	3.7e-09	-0.7563	0.44946
ENSG00000103381	CPPED1	16	12756919	12897874	0.0883	rs938900	-2.86	rs17226949	-0.00262	3.38	1.43705	269	269	blup	0.019	0.0045	0.7561	0.45
ENSG00000240972	MIF	22	24236191	24237414	0.0992	rs2070457	2.3	rs5760090	0.048468	5.5	-1.1188	112	7	lasso	0.086	4e-09	-0.7546	0.45047
ENSG00000224877	C17orf89	17	79213039	79215081	0.0666	rs7223939	3.84	rs7223219	0.00339	3.8	2.16382	88	88	blup	0.013	0.022	0.7533	0.4513
ENSG00000136270	TBRG4	7	45139699	45151646	0.1631	rs1294912	2.42	rs2304693	0.189333	-8.59	-0.75112	130	1	top1	0.19	5.1e-19	0.7511	0.45258
ENSG00000180979	LRRC57	15	42834720	42841000	0.0537	rs12911585	-1.66	rs4924687	0.00802	4.27	0.76557	44	5	enet	0.018	0.005	0.7506	0.45287
ENSG00000068976	PYGM	11	64513861	64527769	0.1166	rs494252	-2.22	rs624975	0.030803	-4.5	-0.1908	66	66	bslmm	0.055	2.3e-06	0.75	0.45327
ENSG00000108387	2023-09-04	17	56597611	56618179	0.1152	rs11650710	-1.54	rs740605	0.0216	-3.74	-1.225	59	59	blup	0.051	6.3e-06	0.7467	0.45526
ENSG00000172731	LRRC20	10	72058729	72142382	0.1197	rs12412099	-2.8	rs3812699	0.000579	3.5	-0.88478	153	23	enet	0.055	2.6e-06	-0.74597	0.45568
ENSG00000091039	OSBPL8	12	76745577	76953589	0.0484	rs2037248	-2.08	rs1969313	0.009973	3.45	1.1939	133	9	enet	0.02	0.0031	0.7461	0.456
ENSG00000151689	INPP1	2	191208196	191236391	0.3635	rs291429	-1.863	rs7592352	0.080442	-6.75	0.903	93	9	enet	0.12	2.5e-12	-0.74574	0.456
ENSG00000159063	ALG8	11	77811982	77850706	0.1288	rs1007837	3.49	rs563453	0.003954	-3.94	-1.4668	114	13	enet	0.059	0.0002	0.7438	0.45699
ENSG00000141985	SH3GL1	19	4360367	4400544	0.0446	rs243352	3.19	rs760369	0.042462	4.46	-0.7442	118	1	top1	0.042	3.4e-05	-0.7442	0.457
ENSG00000186132	C2orf76	2	120059801	120124404	0.1513	rs752185	3.028	rs6712455	0.175691	7.1	-0.7432	157	1	top1	0.18	4.8e-13	-0.7432	0.457
ENSG00000104427	ZC2HC1A	8	79578282	79632000	0.0444	rs7002843	-2.21	rs2369440	0.064028	5.35	-0.7431	82	1	top1	0.064	4e-07	-0.7431	0.457
ENSG00000133048	CHI3L1	1	203148059	203155877	0.0744	rs10920576	3.81	rs10399931	-0.001105	-3.1	-0.0815	131	131	bslmm	0.023	0.007	0.74196	0.458112
ENSG00000078053	AMPH	7	38423305	38671167	0.0882	rs17414590	-2.43	rs1019288	0.043158	4.38	-0.1296	304	304	blup	0.047	1.3e-05	0.7406	0.458931
ENSG00000182934	SRPR	11	126132814	126139039	0.0264	rs614918	-2.2	rs687033	0.034684	-3.96	-0.7389	134	1	top1	0.035	0.00017	0.7389	0.45998
ENSG00000130707	ASS1	9	133320316	133376661	0.2096	rs914983	3.2	rs12377651	0.052606	5.89	1.0351	145	145	bslmm	0.16	4.4e-16	-0.7375	0.460798
ENSG00000111144	LTA4H	12	96394606	96437298	0.0514	rs7976204	-3.42	rs6538697	0.015339	-3.7	-0.56189	157	157	bslmm	0.019	0.0047	0.7376	0.461
ENSG00000137992	DBT	1	100652475	100715390	0.0775	rs11166413	-1.216	rs2810424	0.107366	-6.58	0.7308	90	1	top1	0.11	4.4e-11	-0.73084	0.464874
ENSG00000091640	SPAG7	17	4862521	4871167	0.1155	rs8070572	-1.87	rs16942615	0.109	6.37	-0.73048	92	1	top1	0.11	7.3e-11	-0.7305	0.4651
ENSG00000123297	TSFM	12	58176372	58201854	0.0956	rs17119981	2.05	rs10877019	0.169133	-8.05	0.72934	77	1	top1	0.17	5.4e-17	-0.7293	0.466
ENSG00000169359	SLC33A1	3	155538813	155572218	0.0511	rs168587	2.36	rs11921267	0.068951	-5.23	-0.7263	73	1	top1	0.069	4.3e-07	0.7263	0.468
ENSG00000078070	MCCC1	3	182733006	182833863	0.2053	rs1393586	-2.05	rs4859156	0.184	-8.5	-1.2961	112	5	lasso	0.22	6.8e-22	0.7252	0.468
ENSG00000122359	ANXA11	10	81910645	81965328	0.287	rs10788541	2.38	rs12763624	0.155551	-7.74	1.17543	134	134	bslmm	0.16	5.6e-16	-0.72426	0.46891
ENSG00000148290	SURF1	9	136218610	136223552	0.3124	rs657152	3.82	rs3124768	0.150394	-8.09	1.8606	143	26	enet	0.24	5.1e-24	-0.7228	0.46981
ENSG00000164733	CTSB	8	11700033	11726957	0.0918	rs11783694	-3.09	rs1293322	0.08741	6.44	0.7226	145	1	top1	0.087	3e-09	0.7226	0.47
ENSG00000182534	MXRA7	17	74668633	74707098	0.0728	rs237057	3.14	rs7211963	0.0339	4.16	0.72105	98	1	top1	0.034	0.0002	0.7211	0.47088
ENSG00000111906	HDDC2	6	125541108	125623282	0.3442	rs3799721	-2.44	rs987168	0.372081	-12.04	0.8766	116	7	lasso	0.38	2.4e-41	-0.7207	0.471
ENSG00000176422	SPRYD4	12	56862301	56864763	0.1706	rs12368065	2.11	rs1043011	0.128386	7.13	-0.71993	64	1	top1	0.13	4.7e-13	-0.7199	0.472
ENSG00000135778	NTPCR	1	233086351	233119628	0.6389	rs3820119	2.839	rs12410594	0.584672	-14.84	0.7912	128	21	enet	0.59	1.1e-74	-0.71679	0.473501
ENSG00000113441	LNPEP	5	96271098	96373219	0.0426	rs31012	2.61	rs18059	0.021903	3.96	1.2407	123	123	blup	0.028	0.00067	0.71442	0.47497
ENSG00000073050	XRCC1	19	44047192	44084625	0.0765	rs4251854	2.59	rs3213395	0.006354	-3.57	-0.5905	128	128	blup	0.022	0.0054	0.7128	0.476
ENSG00000081087	OSTM1	6	108362613	108487058	0.0262	rs218291	2.23	rs9386694	0.034369	4.1	-0.7124	92	1	top1	0.034	0.00023	-0.7124	0.476
ENSG00000107719	PALD1	10	72238577	72328205	0.073	rs2275060	2.53	rs12354806	-0.001362	3.11	-1.84867	153	153	bslmm	0.008	0.049	0.71128	0.47691
ENSG00000164089	ETNPPL	4	109663196	109684210	0.0404	rs17586539	2.09	rs10022412	0.01409	3.95	-0.7351	94	5	lasso	0.014	0.013	-0.7095	0.478
ENSG00000121897	LIAS	4	39460620	39479273	0.1213	rs749915	-2.31	rs17431867	0.01651	-4.4	0.0239	96	6	enet	0.057	6.3e-06	-0.7074	0.479
ENSG00000175115	PACS1	11	65837834	66012218	0.0378	rs1893316	2.02	rs9326370	0.020407	4	0.6405	131	19	enet	0.027	0.0008	0.7035	0.48174
ENSG00000259431	THTPA	14	24025216	24029480	0.0481	rs222605	-2.15	rs34015250	0.067861	-5.14	-0.70204	90	1	top1	0.068	2.2e-07	0.702	0.482655
ENSG00000022277	RTFDC1	20	55043647	55093943	0.1726	rs2064863	2.01	rs6024911	0.169791	-7.81	0.7608	116	4	lasso	0.18	2.1e-16	-0.7015	0.48298
ENSG00000115935	WIPF1	2	175424300	175547644	0.065	rs17198220	-2.844	rs1010027	0.009428	-3.57	-0.1304	105	105	blup	0.03	0.0012	0.69856	0.485
ENSG00000141219	C17orf80	17	71228372	71245091	0.0458	rs9989465	-2.05	rs11658510	0.0195	3.86	-0.69672	97	1	top1	0.02	0.01	-0.6967	0.48598
ENSG00000004139	SARM1	17	26691378	26728065	0.2463	rs646019	2.34	rs739439	0.162	7.99	0.69429	79	1	top1	0.16	2.5e-16	0.6943	0.4875
ENSG00000113734	BNIP1	5	172571445	172591390	0.2103	rs3132138	4.11	rs35387209	0.232094	-9.43	-0.6896	93	1	top1	0.23	5.3e-23	0.68957	0.49047
ENSG00000112357	PEX7	6	137143717	137235075	0.0885	rs9373173	-2.38	rs2295592	0.014909	-3.36	1.4265	112	3	lasso	0.045	0.00046	-0.6888	0.491
ENSG00000117691	NENF	1	212606229	212619714	0.042	rs11119918	-2.399	rs4804	0.049368	-5.2	-0.771	104	6	enet	0.054	4.2e-06	0.68723	0.491938
ENSG00000066651	TRMT11	6	126307576	126360422	0.0808	rs10485179	1.97	rs10499133	-0.002833	3.66	-0.4851	69	69	blup	0.0081	0.051	-0.6851	0.493
ENSG00000143416	SELENBP1	1	151336778	151345209	0.2263	rs2769272	1.594	rs17564336	0.134631	-7.35	0.5722	58	5	lasso	0.15	5.2e-15	-0.68521	0.493211
ENSG00000100364	KIAA0930	22	45586219	45636650	0.0451	rs2138156	-2.58	rs2235152	0.02131	3.64	0.6844	156	1	top1	0.021	0.0031	0.6844	0.49372
ENSG00000213995	CARKD	13	111267881	111292340	0.2862	rs418543	3.53	rs179356	0.257227	10	0.85971	140	7	lasso	0.26	3.3e-26	0.6819	0.495293
ENSG00000157445	CACNA2D3	3	54156574	55108584	0.1005	rs13093404	-3.81	rs750379	0.021915	4.22	0.6766	690	1	top1	0.022	0.0023	0.6766	0.499
ENSG00000166340	TPP1	11	6634000	6640692	0.0543	rs10839585	2.52	rs2072651	0.000188	3.64	-0.2128	147	16	enet	0.021	0.0027	-0.6757	0.49923
ENSG00000197106	SLC6A17	1	110693108	110744824	0.1327	rs673792	3.244	rs7554444	0.177153	-8.44	0.675	133	1	top1	0.18	8.5e-18	-0.67503	0.499658
ENSG00000184743	ATL3	11	63391559	63439393	0.055	rs11602111	1.99	rs17158453	0.042096	-4.43	-0.6745	51	1	top1	0.042	3.6e-05	0.6745	0.49999
ENSG00000150995	ITPR1	3	4535032	4889524	0.0717	rs11920001	-3.71	rs7639802	0.038508	-4.34	-0.6746	390	1	top1	0.039	7.6e-05	0.6746	0.5
ENSG00000123106	CCDC91	12	28286182	28732883	0.2816	rs11049621	3.49	rs1133028	0.047702	-6.38	1.90482	127	5	lasso	0.17	2.8e-16	0.6724	0.501
ENSG00000095485	CWF19L1	10	101992055	102027437	0.1364	rs11557934	2.15	rs11597086	0.150858	7.45	0.67171	107	1	top1	0.15	1.9e-14	0.67171	0.50177
ENSG00000160703	NLRX1	11	119037277	119054725	0.1256	rs3825061	-3.1	rs4938637	0.059389	5.25	0.6535	85	6	lasso	0.079	2e-08	0.6714	0.50197
ENSG00000196353	CPNE4	3	131252399	132004254	0.0619	rs7635775	2.54	rs9834560	0.041428	-4.41	0.6719	537	1	top1	0.041	4.2e-05	-0.6719	0.502
ENSG00000188313	PLSCR1	3	146232967	146262651	0.1021	rs1507360	2.43	rs343320	0.028837	-4.52	0.6666	129	15	enet	0.05	2.4e-05	-0.6695	0.503
ENSG00000181192	DHTKD1	10	12110971	12165224	0.5642	rs3780864	-1.7	rs3740015	0.421606	12.25	0.06219	99	99	bslmm	0.45	2.7e-47	-0.66919	0.50338
ENSG00000211662	IGLV3-21	22	23054174	23055688	0.0288	rs2330132	-1.01	rs11912442	0.032077	3.42	-0.6667	7	1	top1	0.032	0.0012	-0.6667	0.50495
ENSG00000129353	SLC44A2	19	10713133	10755235	0.0264	rs12459941	1.71	rs11085744	0.01507	4.07	0.1312	85	85	blup	0.035	0.00016	-0.6667	0.505
ENSG00000152128	TMEM163	2	135213330	135476570	0.0329	rs12614292	-3.972	rs6430538	0.021041	-3.93	0.4733	204	204	bslmm	0.028	0.00068	-0.66706	0.505
ENSG00000134247	PTGFRN	1	117452679	117532980	0.0478	rs2182605	3.362	rs2254224	0.000332	-3.26	0.0688	148	148	bslmm	0.029	0.00058	0.66651	0.505086
ENSG00000115828	QPCT	2	37571717	37600465	0.0969	rs4670203	-1.982	rs10179447	0.077495	5.33	0.6657	121	1	top1	0.077	1.9e-07	0.6657	0.506
ENSG00000213221	DNLZ	9	139253932	139258241	0.0879	rs3124994	2.05	rs11145958	0.018826	-3.54	-0.0252	73	73	bslmm	0.034	0.00098	0.6638	0.506823
ENSG00000140829	DHX38	16	72127461	72146811	0.0478	rs11075924	2.46	rs3764310	-0.0018	-3.99	-0.8807	115	115	blup	0.035	0.0017	0.6643	0.507
ENSG00000169599	NFU1	2	69622882	69664760	0.0488	rs12620315	-2.088	rs6724567	0.013045	3.92	-0.3742	92	92	bslmm	0.04	5.8e-05	-0.66295	0.507
ENSG00000151376	ME3	11	86152150	86383678	0.116	rs2512983	3.95	rs12362089	0.030548	5.1	0.6425	292	5	lasso	0.045	2.1e-05	0.6633	0.50715
ENSG00000112031	MTRF1L	6	153308497	153323820	0.1166	rs13196018	-2.97	rs766127	0.136585	-6.34	-0.6624	146	1	top1	0.14	5.3e-11	0.6624	0.508
ENSG00000198752	CDC42BPB	14	103398716	103523799	0.0778	rs12898022	-1.88	rs1190234	0.021194	4.51	0.67683	99	99	bslmm	0.039	7.2e-05	0.6616	0.508198
ENSG00000150456	N6AMT2	13	21302870	21348097	0.0758	rs9509353	3.3	rs17318109	0.060276	-4.7	0.66086	88	1	top1	0.06	4.5e-06	-0.6609	0.508705
ENSG00000133805	AMPD3	11	10329860	10529126	0.1611	rs7123414	-3.88	rs11604833	0.123332	6.91	1.8182	171	171	bslmm	0.13	1.5e-13	-0.6608	0.50876
ENSG00000138231	DBR1	3	137879854	137893791	0.0264	rs13314286	-2.82	rs774814	0.002589	3.61	0.4694	64	64	bslmm	0.0075	0.07	0.6598	0.509
ENSG00000165028	NIPSNAP3B	9	107526438	107539738	0.2527	rs10820722	-2.64	rs10820726	0.32729	-11.41	-0.6598	132	1	top1	0.33	2.8e-34	0.6598	0.509408
ENSG00000156052	GNAQ	9	80331003	80646374	0.0215	rs10512071	2.28	rs7856137	0.019131	-4.13	-0.6591	165	1	top1	0.019	0.0042	0.6591	0.509823
ENSG00000108294	PSMB3	17	36908989	36920484	0.5762	rs933457	-2.75	rs764190	0.173	-8.32	1.24524	74	24	enet	0.24	1.1e-24	-0.6586	0.51015
ENSG00000125247	TMTC4	13	101256181	101327347	0.1321	rs1283208	3.18	rs9518128	0.002485	-3.68	-2.71036	124	124	bslmm	0.043	0.00041	0.6547	0.51267
ENSG00000090920	FCGBP	19	40353963	40440533	0.1271	rs3760919	-2.96	rs3760920	0.063239	5.73	0.2405	113	2	lasso	0.084	6.9e-09	-0.6546	0.513
ENSG00000106771	TMEM245	9	111777432	111882225	0.1266	rs838836	-2.93	rs489283	0.098403	6.75	0.3394	154	6	lasso	0.13	1.9e-13	-0.6534	0.513501
ENSG00000184207	PGP	16	2261998	2264808	0.0414	rs13331284	-1.03	rs26848	0.0364	3.98	0.6518	56	1	top1	0.036	0.00012	0.6518	0.515
ENSG00000180902	D2HGDH	2	242673994	242708231	0.2334	rs7601544	1.739	rs7563672	0.259274	-9.98	0.6509	22	1	top1	0.26	2.1e-26	-0.65088	0.515
ENSG00000105939	ZC3HAV1	7	138728266	138794465	0.0672	rs28549275	1.88	rs6975036	0.034907	4.35	-0.27603	116	116	bslmm	0.04	5.9e-05	-0.6508	0.515168
ENSG00000141469	SLC14A1	18	43304092	43332485	0.1701	rs9955441	-2.7	rs10853535	0.137	7.06	-0.921	170	23	enet	0.14	1.6e-13	-0.6496	0.51594
ENSG00000091409	ITGA6	2	173292082	173371181	0.0866	rs7562865	-3.325	rs10166912	0.002563	3.9	-2.0017	157	25	enet	0.055	2.6e-06	-0.64979	0.516
ENSG00000169299	PGM2	4	37828255	37864558	0.1646	rs17497241	-2.4	rs3775793	0.2626	10.03	0.6484	174	1	top1	0.26	8.8e-27	0.6484	0.517
ENSG00000197150	ABCB8	7	150725510	150744869	0.2358	rs4148844	-2.4	rs11770520	0.08987	-6.14	0.20923	101	19	enet	0.17	2.6e-17	0.6478	0.517117
ENSG00000136280	CCM2	7	45039074	45116068	0.0924	rs7795261	-3.19	rs6463263	-0.00036	3.42	-0.27232	122	122	bslmm	0.033	0.00023	-0.6477	0.517209
ENSG00000159377	PSMB4	1	151372010	151374420	0.2373	rs2769272	1.594	rs4603	0.458918	-13.13	-0.6465	52	1	top1	0.46	4.8e-52	0.64652	0.517943
ENSG00000006607	FARP2	2	242295658	242434256	0.1585	rs4675925	-2.746	rs3771555	0.032519	5.48	-1.3315	121	121	bslmm	0.12	4.3e-10	-0.64434	0.519
ENSG00000071967	CYBRD1	2	172378757	172414643	0.2202	rs10930479	2.379	rs2542941	0.210616	8.87	1.1275	113	15	enet	0.25	4.5e-25	0.64265	0.52
ENSG00000183773	AIFM3	22	21319396	21335649	0.0834	rs4822783	2.11	rs178280	0.018541	-3.88	-0.4017	135	135	bslmm	0.022	0.0025	0.6432	0.52009
ENSG00000172456	FGGY	1	59762310	60233347	0.0702	rs7532046	2.871	rs835401	0.006682	3.32	1.6602	225	225	blup	0.032	0.0014	-0.63994	0.52221
ENSG00000027001	MIPEP	13	24304328	24463558	0.1788	rs2765089	2.42	rs11551114	0.20111	-9.61	-0.63882	232	1	top1	0.2	3.2e-20	0.6388	0.522943
ENSG00000125652	ALKBH7	19	6372444	6375042	0.0997	rs8104835	2.52	rs7540	0.063534	-5.32	0.6367	78	1	top1	0.064	6.6e-05	-0.6367	0.524
ENSG00000132541	HRSP12	8	99114572	99129469	0.1207	rs3802196	-1.75	rs2514334	0.123199	-7	0.2313	121	3	lasso	0.13	5.7e-13	-0.6367	0.524
ENSG00000175606	TMEM70	8	74884672	74895018	0.0338	rs2929506	-2.07	rs1053079	-0.000632	3.89	0.5211	62	62	blup	0.023	0.0027	0.6374	0.524
ENSG00000169609	C15orf40	15	83657193	83680393	0.1166	rs4842976	-2	rs4842860	0.12926	8.03	1.2996	69	8	enet	0.2	1.1e-19	0.6362	0.52468
ENSG00000135472	FAIM2	12	50260679	50298000	0.0585	rs2849266	2.24	rs706795	0.022781	4.43	0.70943	105	105	blup	0.039	8.2e-05	-0.6362	0.525
ENSG00000135454	B4GALNT1	12	58017193	58027138	0.0275	rs41401546	2.65	rs923828	0.000798	-3.2	0.00935	88	88	bslmm	0.0064	0.076	0.6294	0.529
ENSG00000197930	ERO1L	14	53106634	53162618	0.0284	rs4901291	-1.58	rs12892461	0.024353	3.78	-0.62771	77	1	top1	0.024	0.0014	-0.6277	0.530192
ENSG00000167220	HDHD2	18	44633774	44676891	0.1062	rs17785419	4.11	rs2117373	0.0403	4.56	-0.397	91	91	bslmm	0.05	7.3e-06	0.6241	0.53259
ENSG00000115947	ORC4	2	148687968	148779147	0.0186	rs41477845	-2.158	rs6731371	0.00705	-3.46	0.6605	62	62	bslmm	0.009	0.044	-0.62338	0.533
ENSG00000176105	YES1	18	721588	812547	0.0629	rs2040176	3.06	rs2847605	-0.00125	-3.21	-0.75	181	181	bslmm	0.015	0.01	0.623	0.5333
ENSG00000122778	KIAA1549	7	138516126	138666064	0.0694	rs3778689	-2.97	rs10259252	0.029447	4.6	0.80814	181	2	lasso	0.043	3e-05	0.622	0.533918
ENSG00000111912	NCOA7	6	126102307	126252266	0.1149	rs1268083	-3.18	rs10872303	0.007611	4.15	-0.7877	109	109	blup	0.047	1.4e-05	-0.6223	0.534
ENSG00000178394	HTR1A	5	63256183	63258334	0.0615	rs16892399	-2.41	rs1580312	0.021924	3.82	-0.6165	41	1	top1	0.022	0.0026	-0.61646	0.53759
ENSG00000035141	FAM136A	2	70523107	70529222	0.1138	rs4852506	2.643	rs4852161	0.057399	-4.88	-0.6161	84	1	top1	0.057	1.6e-06	0.61609	0.538
ENSG00000175183	CSRP2	12	77252495	77272840	0.0565	rs11115613	-3.06	rs1962167	0.053467	-4.61	0.6134	101	1	top1	0.053	3.5e-06	-0.6134	0.54
ENSG00000128059	PPAT	4	57259528	57301781	0.0893	rs2680758	2.32	rs6836118	0.09587	6.22	-0.6131	103	1	top1	0.096	5.1e-10	-0.6131	0.54
ENSG00000090581	GNPTG	16	1401924	1413352	0.0724	rs7302	-2.44	rs9926835	0.0615	4.47	-0.60999	76	1	top1	0.061	6.8e-05	-0.61	0.542
ENSG00000104524	PYCRL	8	144686083	144691943	0.209	rs4875034	-2.4	rs11549789	0.090361	-5.96	-0.8925	87	87	bslmm	0.14	5.3e-14	0.6104	0.542
ENSG00000198771	RCSD1	1	167599330	167675486	0.149	rs7514408	-2.547	rs926521	0.056413	-5.94	0.6097	198	1	top1	0.056	1.9e-06	-0.60968	0.542076
ENSG00000101290	CDS2	20	5107432	5178533	0.0426	rs3818196	2.16	rs2326599	0.044501	4.92	-1.5242	115	2	lasso	0.048	1e-05	-0.6094	0.54228
ENSG00000137824	RMDN3	15	41028082	41048049	0.1785	rs3092980	-2.25	rs1142468	0.0848	-7.21	0.68923	53	9	enet	0.18	8.6e-18	-0.6078	0.54329
ENSG00000088205	DDX18	2	118572226	118589955	0.0594	rs13391491	1.895	rs4849629	0.035346	5.14	0.2502	115	10	enet	0.074	4.7e-08	0.60638	0.544
ENSG00000132471	WBP2	17	73841780	73852588	0.0364	rs8078208	2.43	rs7370	0.0235	-4.77	-0.14926	59	6	enet	0.037	9.5e-05	-0.6067	0.54403
ENSG00000140575	IQGAP1	15	90931450	91045475	0.1323	rs12912909	-1.75	rs17176602	0.0283	4.49	-0.62072	141	6	lasso	0.042	3.7e-05	-0.6059	0.54458
ENSG00000254505	CHMP4A	14	24678789	24683075	0.0613	rs2144494	3.61	rs6573607	-0.000582	3.78	2.2437	96	96	blup	0.024	0.0017	0.6056	0.544787
ENSG00000148484	RSU1	10	16632610	16859527	0.0704	rs3808925	3.15	rs1797076	0.04713	4.79	0.93559	249	5	lasso	0.05	9.3e-06	0.6054	0.54491
ENSG00000167325	RRM1	11	4115937	4160106	0.0286	rs1839799	1.48	rs1372804	0.00561	-3.61	-1.2642	96	96	blup	0.012	0.017	0.6048	0.54529
ENSG00000232859	LYRM9	17	26205340	26221778	0.1469	rs8070130	-2	rs7218395	0.262	-10.27	-0.77462	75	3	lasso	0.29	2.6e-29	0.603	0.54648
ENSG00000120549	KIAA1217	10	23983675	24836772	0.0863	rs7073568	2.85	rs11597573	0.012975	-3.7	-0.3258	308	308	bslmm	0.017	0.0061	0.60291	0.54657
ENSG00000115896	PLCL1	2	198669426	199437305	0.0682	rs13425988	2.054	rs1595823	0.068858	5.79	-0.5099	180	10	lasso	0.079	1.7e-08	-0.60158	0.547
ENSG00000165060	FXN	9	71650175	71715094	0.168	rs953588	6.85	rs2498432	0.047522	5.73	-0.7566	115	5	lasso	0.13	5.4e-13	0.598	0.549862
ENSG00000106524	ANKMY2	7	16639401	16685442	0.135	rs17169520	3.62	rs7797003	0.128288	7.02	-0.59677	171	1	top1	0.13	4.8e-13	-0.5968	0.550658
ENSG00000241878	PISD	22	32014477	32058418	0.6745	rs13053428	2.56	rs1076674	0.039254	5	0.5741	89	26	enet	0.24	8.8e-24	0.596	0.55119
ENSG00000095713	CRTAC1	10	99624757	99790585	0.0991	rs11189420	-2.25	rs7922066	0.085965	-5.83	-1.17142	169	13	enet	0.087	3.3e-09	0.59446	0.5522
ENSG00000115129	TP53I3	2	24300303	24308731	0.1599	rs10185680	2.361	rs1134516	0.159066	-7.66	0.5938	77	1	top1	0.16	1.6e-15	-0.59378	0.553
ENSG00000114331	ACAP2	3	194995465	195163807	0.0403	rs2410806	-2.78	rs2050809	0.035508	4.24	0.5932	115	1	top1	0.036	0.00014	0.5932	0.553
ENSG00000168575	SLC20A2	8	42273993	42397069	0.0638	rs6987649	-2.3	rs2923428	0.074519	5.67	-0.5929	96	1	top1	0.075	5.9e-08	-0.5929	0.553
ENSG00000107651	SEC23IP	10	121652223	121702014	0.1552	rs12771873	2.53	rs2901218	0.127355	-7.14	-0.8808	103	18	enet	0.15	6.1e-15	0.59312	0.5531
ENSG00000181915	ADO	10	64564516	64568238	0.1265	rs10509176	-1.83	rs10995307	0.150815	-8.05	-0.34237	104	104	blup	0.15	3.3e-15	0.58552	0.5582
ENSG00000120063	GNA13	17	63006833	63052957	0.0301	rs17685439	3.36	rs299826	0.0122	3.56	-0.42975	55	7	enet	0.017	0.0066	-0.5845	0.55886
ENSG00000214595	EML6	2	54950636	55199157	0.0594	rs4258834	-3.246	rs4625954	0.004725	-3.83	-0.2865	287	287	bslmm	0.012	0.017	0.58375	0.559
ENSG00000187091	PLCD1	3	38048987	38071253	0.0462	rs2668069	2.57	rs17037286	0.002891	3.36	0.7319	93	93	bslmm	0.01	0.029	0.5851	0.559
ENSG00000151131	C12orf45	12	105380088	105443515	0.0901	rs7135015	-3.19	rs10861313	0.044798	-5.38	0.94086	102	7	enet	0.09	5e-08	-0.5816	0.561
ENSG00000170017	ALCAM	3	105085753	105295744	0.0839	rs12633734	-2.11	rs6771987	0.007563	-4.1	0.7468	171	15	enet	0.033	0.00023	0.5801	0.562
ENSG00000151445	VIPAS39	14	77893018	77924295	0.1017	rs17751412	1.81	rs17824094	0.042893	-5.38	-0.04528	107	6	lasso	0.07	1.1e-07	0.5791	0.562522
ENSG00000103876	FAH	15	80444832	80479288	0.4945	rs2903332	-2.45	rs11555096	0.12781	-9.06	-0.93526	110	18	enet	0.29	2.9e-30	0.5784	0.56297
ENSG00000180616	SSTR2	17	71161151	71167185	0.0894	rs11869829	-2.92	rs8081059	0.0123	3.57	0.97434	104	104	bslmm	0.037	9.5e-05	0.5768	0.56406
ENSG00000171533	MAP6	11	75297963	75380165	0.1399	rs11823410	2.39	rs583231	0.089637	6.03	0.9679	131	9	lasso	0.1	1.5e-10	0.5759	0.56469
ENSG00000153048	CARHSP1	16	8946799	8962866	0.065	rs17680152	-2.24	rs2437704	0.0468	4.84	0.16918	126	5	lasso	0.052	4.5e-06	0.5746	0.566
ENSG00000099994	SUSD2	22	24577227	24585078	0.0757	rs9624447	-3.14	rs35146655	0.088356	4.56	-0.5731	65	1	top1	0.088	6.4e-06	-0.5731	0.56656
ENSG00000160124	CCDC58	3	122078438	122102078	0.1023	rs4491840	2.37	rs6438726	0.065027	-5.28	0.5715	116	1	top1	0.065	3.2e-07	-0.5715	0.568
ENSG00000160307	S100B	21	48018875	48025121	0.0919	rs2839372	-3.12	rs2070428	0.010928	4.66	0.7271	95	95	blup	0.08	2e-07	-0.5705	0.5683
ENSG00000053371	AKR7A2	1	19630459	19638640	0.1329	rs3762391	-2.41	rs1063986	0.064066	-5.48	-0.5701	124	1	top1	0.064	5.2e-07	0.57014	0.568584
ENSG00000117450	PRDX1	1	45976708	45988719	0.2862	rs1084086	2.155	rs17410855	0.00151	3.57	0.3667	78	11	enet	0.049	9.2e-06	0.56988	0.568756
ENSG00000135002	RFK	9	79000433	79009433	0.0859	rs12336000	2.27	rs10116800	0.042171	-4.43	-0.5699	122	1	top1	0.042	5e-05	0.5699	0.568768
ENSG00000127884	ECHS1	10	135175984	135187193	0.1699	rs2265641	1.88	rs10776672	0.093161	6.64	0.33469	73	73	blup	0.11	4.3e-11	-0.56526	0.5719
ENSG00000117868	ESYT2	7	158523686	158622944	0.0665	rs2878802	2.45	rs1061733	0.046536	-4.87	0.28181	142	142	bslmm	0.065	3.2e-07	0.5623	0.573889
ENSG00000196365	LONP1	19	5691845	5720583	0.1524	rs35415311	-2.9	rs8104044	0.065435	-6.72	0.0188	80	80	bslmm	0.14	1.4e-14	0.5612	0.575
ENSG00000170917	NUDT6	4	123809852	123844123	0.2659	rs12507568	2.53	rs3747676	0.35016	-10.53	0.0947	89	8	lasso	0.37	3.4e-33	-0.5604	0.575
ENSG00000157214	STEAP2	7	89796904	89867451	0.0713	rs10266179	-1.85	rs11563944	0.00701	-3.52	-0.43633	93	93	bslmm	0.029	0.00054	-0.5573	0.577291
ENSG00000149743	TRPT1	11	63991271	63993726	0.0889	rs2001003	2.87	rs28395880	-0.002738	3.58	0.6294	68	68	blup	0.026	0.006	-0.5568	0.57764
ENSG00000172794	RAB37	17	72666717	72743474	0.1727	rs550009	-2.42	rs2280177	0.148	-7.57	-0.55553	95	1	top1	0.15	1.1e-14	0.5555	0.57853
ENSG00000133574	GIMAP4	7	150264365	150271041	0.1484	rs4725906	1.93	rs12531207	0.14275	7.42	1.3924	114	5	lasso	0.18	2.3e-18	0.553	0.580259
ENSG00000117280	RAB7L1	1	205737114	205744588	0.0681	rs7529407	-2.294	rs823114	0.017972	-4.75	-1.8533	92	92	bslmm	0.034	0.00033	0.55265	0.580506
ENSG00000145692	BHMT	5	78407602	78428108	0.3107	rs12189248	2.6	rs7700970	0.166269	-7.64	-0.3707	82	82	bslmm	0.19	2.9e-17	0.55259	0.58055
ENSG00000116977	LGALS8	1	236681300	236716281	0.0567	rs10925145	-2.941	rs2243527	0.000571	-3.77	-0.1542	167	167	bslmm	0.0074	0.054	-0.5513	0.581431
ENSG00000074695	LMAN1	18	56995055	57027194	0.0583	rs2048884	1.88	rs12604758	0.0696	-5.43	-0.551	136	1	top1	0.07	1.2e-07	0.5512	0.58152
ENSG00000128311	TST	22	37406900	37415681	0.0904	rs13055341	-3.08	rs6000522	0.005452	3.95	0.0433	148	148	blup	0.04	5.7e-05	0.5497	0.58254
ENSG00000073969	NSF	17	44668035	44834830	0.1746	rs199443	2.99	rs7226263	-9.36e-05	4.65	-1.72269	54	54	blup	0.071	9.4e-08	-0.5439	0.58651
ENSG00000127838	PNKD	2	219135115	219211516	0.0299	rs7573065	-1.636	rs4324314	0.033866	4.6	1.0723	118	8	enet	0.041	5.1e-05	0.54284	0.587
ENSG00000158716	DUSP23	1	159750722	159752333	0.4665	rs4403628	-2.264	rs1129923	0.417299	-12.58	0.5432	104	1	top1	0.42	5.3e-46	-0.54317	0.587013
ENSG00000150867	PIP4K2A	10	22823778	23003484	0.2101	rs16922710	2.06	rs10828316	0.221078	-9.21	0.44731	144	3	lasso	0.23	7.1e-23	-0.54258	0.58742
ENSG00000196177	ACADSB	10	124768495	124817827	0.0554	rs4980172	2.68	rs7894710	0.021005	-4.2	0.54086	131	1	top1	0.021	0.0028	-0.54086	0.5886
ENSG00000171497	PPID	4	159630286	159644548	0.7943	rs12640862	-1.76	rs17843966	0.29978	10.65	-0.2158	29	29	bslmm	0.42	5.2e-47	-0.5404	0.589
ENSG00000108064	TFAM	10	60144782	60158981	0.0389	rs2162464	2.88	rs11006132	0.029316	-4.22	-0.53908	86	1	top1	0.029	0.0005	0.53908	0.58983
ENSG00000125505	MBOAT7	19	54677107	54693733	0.0488	rs3170255	2.22	rs36655	0.024344	3.99	0.5395	93	1	top1	0.024	0.0014	0.5395	0.59
ENSG00000134905	CARS2	13	111293759	111365950	0.2787	rs2182271	2.79	rs7337089	0.131958	-8.25	1.43609	141	24	enet	0.22	4e-22	-0.5385	0.590242
ENSG00000106976	DNM1	9	130965658	131017527	0.0381	rs3003599	2.54	rs2302425	0.010279	3.58	-0.3398	81	81	blup	0.014	0.012	0.5345	0.593016
ENSG00000170584	NUDCD2	5	162873532	162887146	0.0357	rs6870488	1.67	rs299289	0.061171	4.91	0.5333	103	1	top1	0.061	7.2e-07	0.53334	0.5938
ENSG00000124214	STAU1	20	47729878	47804904	0.0409	rs6067034	1.81	rs6066968	0.032884	3.81	-1.178	92	92	bslmm	0.034	0.0002	-0.5328	0.59417
ENSG00000186205	2023-03-01	1	220960101	220987735	0.1944	rs11118607	2.878	rs2642442	0.128604	-7.16	0.5285	136	1	top1	0.13	4.5e-13	-0.52846	0.597177
ENSG00000008283	CYB561	17	61509665	61523739	0.0626	rs9908004	-2.72	rs3809721	0.0614	-5	0.52508	68	1	top1	0.061	7.8e-06	-0.5251	0.59953
ENSG00000070061	IKBKAP	9	111629797	111696396	0.0718	rs838836	-2.93	rs12341419	0.009486	-4.42	1.329	188	188	blup	0.026	0.00091	-0.5246	0.599835
ENSG00000132182	NUP210	3	13357737	13461809	0.0871	rs6767561	2.76	rs9874760	0.036483	4.05	0.4455	148	148	bslmm	0.043	3.1e-05	0.5226	0.601
ENSG00000162377	COA7	1	53152508	53164038	0.149	rs6686035	-2.661	rs443751	0.214455	-9.52	0.5219	91	1	top1	0.21	1.3e-21	-0.52191	0.60173
ENSG00000075975	MKRN2	3	12598513	12625212	0.1604	rs709163	-2.39	rs11710163	0.083024	5.99	0.9541	84	21	enet	0.094	7.8e-10	0.5212	0.602
ENSG00000105402	NAPA	19	47990894	48018497	0.0734	rs2914009	3.86	rs2974238	0.033889	4.45	0.2271	81	6	lasso	0.037	0.00011	0.52	0.603
ENSG00000172893	DHCR7	11	71139239	71163914	0.0302	rs12794450	2.21	rs12422045	0.01598	-3.83	0.5946	152	3	lasso	0.024	0.0017	-0.5199	0.60315
ENSG00000136193	SCRN1	7	29959719	30029905	0.2078	rs17150692	-3.51	rs17324153	0.017462	-4.66	0.09842	117	17	enet	0.082	8.8e-09	0.5181	0.604367
ENSG00000103591	AAGAB	15	67493371	67547533	0.0345	rs7179893	-3.17	rs8025774	0.01551	-4.31	-0.16428	120	120	blup	0.028	0.0012	0.517	0.60514
ENSG00000152904	GGPS1	1	235490665	235507847	0.0297	rs2803851	1.468	rs12035746	0.044409	4.42	-0.5167	52	1	top1	0.044	2.3e-05	-0.5167	0.605363
ENSG00000214114	MYCBP	1	39328636	39347289	0.0436	rs16825658	-2.187	rs9438970	0.04516	4.18	0.5152	89	1	top1	0.045	6.8e-05	0.51524	0.606384
ENSG00000100266	PACSIN2	22	43231418	43411151	0.1045	rs5759099	1.95	rs17415203	0.031901	5.57	-0.5354	163	18	enet	0.087	3.3e-09	-0.5138	0.60738
ENSG00000135966	TGFBRAP1	2	105880871	105946491	0.0625	rs11124031	-1.938	rs873738	0.014423	3.84	0.5116	157	1	top1	0.014	0.011	0.51165	0.609
ENSG00000163406	SLC15A2	3	121612936	121662949	0.1503	rs7637495	1.53	rs11920521	0.183739	-8.72	-0.6091	105	37	enet	0.21	1e-20	0.5114	0.609
ENSG00000076043	REXO2	11	114310108	114321001	0.113	rs542941	-2.57	rs11214990	0.022854	-4	0.1854	102	10	lasso	0.036	0.00012	-0.5114	0.60907
ENSG00000100033	PRODH	22	18900294	18924066	0.369	rs2075198	2.63	rs2238732	0.05544	-6.88	0.0245	60	21	enet	0.24	7.1e-24	-0.5083	0.61127
ENSG00000110074	FOXRED1	11	126138950	126148026	0.036	rs547862	1.35	rs8177348	0.0466	-4.68	-0.5082	139	1	top1	0.047	1.4e-05	0.5082	0.61129
ENSG00000110536	PTPMT1	11	47586982	47595013	0.0507	rs7120548	3.9	rs4752839	0.009785	3.73	1.3515	38	7	enet	0.029	0.00057	0.5081	0.61138
ENSG00000121060	TRIM25	17	54965270	54991399	0.0753	rs2240215	-1.96	rs2525994	0.0718	-5.57	0.50758	73	1	top1	0.072	8e-08	-0.5076	0.61174
ENSG00000205084	TMEM231	16	75572015	75590184	0.0537	rs12933281	4.58	rs8061183	-0.000615	-3.81	1.03232	93	93	blup	0.033	0.002	0.5076	0.612
ENSG00000125633	CCDC93	2	118673054	118771709	0.056	rs1385925	1.82	rs1547998	0.02374	-4.24	0.409	134	3	lasso	0.03	0.00046	-0.50729	0.612
ENSG00000213366	GSTM2	1	110210644	110252171	0.2829	rs568686	-2.255	rs3754446	0.156145	-8.54	0.9808	89	25	enet	0.25	2.3e-25	-0.5071	0.612084
ENSG00000131018	SYNE1	6	152442819	152958936	0.0829	rs1408459	-2.47	rs2695253	0.010918	-4.26	0.9881	466	466	bslmm	0.038	8.2e-05	0.5053	0.613
ENSG00000179399	GPC5	13	92050929	93519490	0.1088	rs345491	2.93	rs9523348	0.00732	-4.59	0.00574	725	22	enet	0.05	7.3e-06	-0.5039	0.614364
ENSG00000254685	FPGT	1	74663896	74699770	0.0861	rs11210419	-1.488	rs11806946	0.091612	-6.77	-0.4148	54	11	lasso	0.12	7.3e-12	0.5035	0.614615
ENSG00000026103	FAS	10	90750414	90775542	0.3244	rs2801540	-2.71	rs7097572	0.438016	12.67	0.37989	144	13	enet	0.45	8.4e-49	0.50194	0.61571
ENSG00000175792	RUVBL1	3	127783621	127872757	0.0427	rs1549874	1.77	rs11717102	0.058684	-4.95	0.5001	79	1	top1	0.059	1.2e-06	-0.5001	0.617
ENSG00000092068	SLC7A8	14	23594504	23652883	0.1645	rs941718	-2.7	rs3783436	0.13661	-7.35	0.49967	112	1	top1	0.14	7.8e-14	-0.4997	0.617305
ENSG00000168569	TMEM223	11	62539101	62559493	0.1732	rs11231212	-2.95	rs529220	0.06767	-5.27	0.4992	58	1	top1	0.068	2.8e-06	-0.4992	0.61765
ENSG00000196290	NIF3L1	2	201754050	201768655	0.0239	rs2270282	-2.121	rs3901120	0.022116	4.03	-0.4972	53	1	top1	0.022	0.0022	-0.49724	0.619
ENSG00000115145	STAM2	2	152973315	153032506	0.0471	rs3820706	2.729	rs4664089	0.054858	-5.17	0.4954	82	1	top1	0.055	2.6e-06	-0.49535	0.62
ENSG00000118961	C2orf43	2	20883788	21022882	0.1674	rs2304423	2.708	rs13394027	0.1911	-8.84	-0.1328	159	9	enet	0.21	2.4e-19	0.49565	0.62
ENSG00000198431	TXNRD1	12	104609557	104744061	0.0345	rs4576900	-2.06	rs7310505	0.018179	3.98	0.49492	126	1	top1	0.018	0.0051	0.4949	0.621
ENSG00000187135	VSTM2B	19	30017406	30055386	0.1035	rs10422969	-2.64	rs8106720	-0.0029	3.28	2.2521	158	158	bslmm	0.0049	0.11	-0.4948	0.621
ENSG00000187688	TRPV2	17	16318856	16340317	0.483	rs7210068	-1.99	rs3813769	0.47	-13.46	0.49315	83	1	top1	0.47	8.5e-54	-0.4931	0.62191
ENSG00000100299	ARSA	22	51061182	51066607	0.2361	rs6010043	-1.74	rs6151429	0.147307	-7.99	-0.3816	97	4	lasso	0.16	2.3e-15	0.4923	0.62247
ENSG00000103496	STX4	16	31044210	31054296	0.0427	rs7200879	-2.05	rs7294	0.0243	-3.78	0.00385	66	7	enet	0.032	0.00028	0.4918	0.623
ENSG00000104763	ASAH1	8	17913934	17942494	0.0378	rs1858720	-1.9	rs4377998	0.050869	-4.7	-0.4914	180	1	top1	0.051	7.2e-06	0.4914	0.623
ENSG00000167969	ECI1	16	2289396	2302301	0.3672	rs13331284	-1.03	rs11645942	0.329	-11.16	0.43072	60	3	lasso	0.33	1.1e-34	-0.4896	0.624
ENSG00000138621	PPCDC	15	75315896	75409803	0.0612	rs11072518	2.76	rs35556055	0.00892	-4.2	-2.022	67	67	blup	0.056	3.8e-05	0.4886	0.62511
ENSG00000119922	IFIT2	10	91061712	91069033	0.0448	rs11203042	-2.42	rs1727	0.032546	-3.65	-0.48623	111	1	top1	0.033	0.00054	0.48623	0.62681
ENSG00000073578	SDHA	5	218356	256815	0.0841	rs6872393	1.4	rs9312983	0.052858	-5.28	-0.2097	109	6	enet	0.054	2.9e-06	0.48411	0.6283
ENSG00000132692	BCAN	1	156611182	156629324	0.105	rs11581545	3.115	rs3795736	0.052205	-5.75	0.1445	108	108	bslmm	0.092	1.1e-09	0.48374	0.628569
ENSG00000103356	EARS2	16	23533335	23569052	0.1375	rs11643613	1.93	rs4967958	0.257	-10.1	0.55359	95	20	enet	0.26	3.2e-26	-0.4805	0.631
ENSG00000004468	CD38	4	15779898	15854853	0.1843	rs868763	-2.1	rs4698412	0.10493	6.58	0.155	166	166	bslmm	0.11	3.1e-11	-0.4798	0.631
ENSG00000167508	MVD	16	88718343	88729569	0.2703	rs4420519	-2.97	rs4782395	0.0814	-6.69	-1.26703	128	4	lasso	0.16	7.6e-16	0.4795	0.632
ENSG00000163655	GMPS	3	155588325	155661815	0.0378	rs10936023	2.38	rs6773642	0.009681	3.78	1.2827	90	90	bslmm	0.014	0.012	0.4788	0.632
ENSG00000089006	SNX5	20	17922241	17949623	0.0473	rs761248	-3.45	rs17802664	0.02126	4.14	0.5168	131	131	bslmm	0.022	0.0022	0.4786	0.63223
ENSG00000160285	LSS	21	47608055	47648738	0.2135	rs4819236	2.28	rs2839157	0.252233	-9.98	0.5238	126	18	enet	0.27	1.5e-27	-0.4783	0.6325
ENSG00000154217	PITPNC1	17	65373575	65693372	0.0725	rs9903804	-2.43	rs12601587	0.00778	-3.74	0.4778	193	1	top1	0.0078	0.048	-0.4778	0.63279
ENSG00000160991	ORAI2	7	102073553	102097268	0.0623	rs4729789	2.2	rs11764413	0.040048	-4.21	0.34562	41	7	enet	0.057	0.00022	-0.4762	0.63392
ENSG00000105255	FSD1	19	4304597	4323840	0.0558	rs243352	3.19	rs8111858	0.007181	3.44	0.9841	82	82	bslmm	0.021	0.003	0.4765	0.634
ENSG00000153406	NMRAL1	16	4511681	4545764	0.4463	rs2304634	4.29	rs11557236	0.134	-7.1	-1.15068	68	68	bslmm	0.16	1.6e-15	0.4696	0.639
ENSG00000105251	SHD	19	4278598	4290721	0.0728	rs8104459	3.08	rs4740	0.063076	5.29	0.7407	74	74	blup	0.077	7e-08	0.4685	0.639
ENSG00000198363	ASPH	8	62413116	62627155	0.0355	rs13266168	2.29	rs6471960	0.010905	3.94	0.4385	182	14	enet	0.018	0.0056	-0.4686	0.639
ENSG00000105254	TBCB	19	36605191	36616849	0.0886	rs753420	2.29	rs2301736	-0.002587	3.12	0.5047	79	16	enet	0.02	0.0032	0.4677	0.64
ENSG00000114698	PLSCR4	3	145910126	145968966	0.2015	rs9836419	3.35	rs3762687	0.227304	9.39	0.4671	98	1	top1	0.23	5.9e-23	0.4671	0.64
ENSG00000167977	KCTD5	16	2732476	2759031	0.0669	rs3094773	2.66	rs3094481	-0.00461	3.14	-0.27149	50	50	blup	0.038	0.0025	-0.4662	0.641
ENSG00000065060	UHRF1BP1	6	34759857	34850915	0.1339	rs6915007	2.58	rs9462014	0.015608	-4.12	1.7428	91	91	blup	0.076	3.5e-08	0.4657	0.641
ENSG00000172935	MRGPRF	11	68771863	68780877	0.2733	rs1551304	-1.98	rs2846196	0.120466	5.17	0.466	93	1	top1	0.12	4.3e-07	0.466	0.64122
ENSG00000145087	STXBP5L	3	120626919	121143608	0.1123	rs2460098	-2.42	rs3914164	0.003821	-3.52	0.6701	205	205	blup	0.039	7.1e-05	-0.4645	0.642
ENSG00000162396	PARS2	1	55222571	55230187	0.0932	rs1180937	-3.22	rs17515141	0.045627	-4.6	0.9116	133	133	bslmm	0.053	4.1e-06	-0.46465	0.642182
ENSG00000133401	PDZD2	5	31639517	32111037	0.0909	rs10520988	2.38	rs1973532	0.00245	-3.96	-0.7802	412	412	blup	0.012	0.021	0.46319	0.64323
ENSG00000136153	LMO7	13	76194570	76434004	0.0481	rs976503	3.26	rs530855	0.017608	4	0.39213	233	233	bslmm	0.023	0.0018	0.4619	0.644158
ENSG00000204851	PNMAL2	19	46990163	46999755	0.055	rs1975189	2.33	rs892106	0.017117	-4.71	0.9515	89	89	blup	0.024	0.0015	-0.4614	0.645
ENSG00000166266	CUL5	11	107879459	107978503	0.1002	rs12418162	2.16	rs7930340	0.033025	-4.02	0.4603	94	1	top1	0.033	0.00023	-0.4603	0.64532
ENSG00000181019	NQO1	16	69740899	69760854	0.3444	rs1437137	2.38	rs1437135	0.347	-11.99	0.41045	74	19	enet	0.44	6.6e-49	0.4582	0.647
ENSG00000122574	WIPF3	7	29846102	29956682	0.0758	rs17158567	-3.32	rs174917	0.047611	-5.37	0.46027	135	2	lasso	0.054	3.2e-06	-0.4578	0.647129
ENSG00000171298	GAA	17	78075355	78093678	0.2255	rs7211656	-2.23	rs12952612	0.141	8.29	-1.05822	98	4	lasso	0.23	7.8e-23	-0.4575	0.6473
ENSG00000198729	PPP1R14C	6	150464212	150571493	0.1226	rs4869814	-3.18	rs9397821	0.033858	-5.03	-0.0697	210	4	lasso	0.038	8.8e-05	0.4569	0.648
ENSG00000214309	MBLAC1	7	99724317	99726118	0.2946	rs1133790	1.67	rs2307355	0.261969	-10.45	-0.39803	72	72	bslmm	0.28	8.7e-28	0.4563	0.64814
ENSG00000165983	PTER	10	16478942	16555736	0.1916	rs7084722	2.56	rs1532104	0.248071	-10.09	0.35909	150	17	enet	0.26	8.9e-25	-0.45606	0.64835
ENSG00000127554	GFER	16	2034208	2037750	0.0436	rs1133099	2.18	rs1058474	0.0473	4.47	0.45532	86	1	top1	0.047	1.5e-05	0.4553	0.649
ENSG00000108433	GOSR2	17	45000483	45105003	0.0632	rs12952746	1.48	rs17676978	0.01	-4.85	-0.06433	86	86	blup	0.052	5e-06	0.4535	0.65017
ENSG00000134186	PRPF38B	1	109234945	109244425	0.1321	rs12401944	2.737	rs11102213	-0.000581	-3.04	0.7451	59	59	bslmm	0.036	0.00024	0.45313	0.650458
ENSG00000239900	ADSL	22	40742507	40786467	0.0811	rs17001909	2.17	rs8135371	0.082173	5.88	-0.5875	64	2	lasso	0.087	3.2e-09	-0.4503	0.65248
ENSG00000169660	HEXDC	17	80376194	80400521	0.2174	rs9911222	2.08	rs1141463	0.0723	4.52	0.3188	88	88	bslmm	0.11	3.8e-08	-0.4498	0.65284
ENSG00000066629	EML1	14	100204030	100408397	0.1067	rs2146238	4.57	rs9324014	0.031254	-5.02	-0.34754	155	155	blup	0.085	5.1e-09	0.4441	0.656945
ENSG00000106789	CORO2A	9	100883257	100954922	0.1588	rs2795491	2.03	rs17810151	0.039427	-4.04	-0.1431	151	151	blup	0.058	1.5e-06	0.4414	0.658939
ENSG00000105607	GCDH	19	13001840	13025021	0.2828	rs4926176	-1.29	rs8012	0.148999	-7.68	1.0563	64	64	bslmm	0.17	1.5e-17	-0.4419	0.659
ENSG00000186642	PDE2A	11	72287185	72385635	0.0535	rs2306610	-2.41	rs7123876	0.002667	-4.01	-0.8984	149	149	blup	0.031	0.00035	0.4413	0.65903
ENSG00000014919	COX15	10	101471601	101491857	0.0535	rs2804397	-1.4	rs3740078	0.036489	-4.3	0.44125	81	1	top1	0.036	0.00011	-0.44125	0.65904
ENSG00000113273	ARSB	5	78073032	78281910	0.2876	rs16876289	2.3	rs12522878	0.188247	-8.73	0.3489	227	28	enet	0.29	3.9e-30	-0.43561	0.66312
ENSG00000049860	HEXB	5	73935848	74018472	0.107	rs6453072	-2.27	rs820880	0.067826	5.42	-0.0847	140	23	enet	0.093	8.5e-10	0.43316	0.6649
ENSG00000127948	POR	7	75528518	75616173	0.3728	rs12537277	1.8	rs10954732	0.057851	5.05	-1.47904	73	14	enet	0.1	1.6e-10	-0.4324	0.665471
ENSG00000049449	RCN1	11	31833939	32127301	0.0676	rs224666	2.62	rs224633	0.088631	-5.87	0.4302	117	1	top1	0.089	2.3e-09	-0.4302	0.66703
ENSG00000141504	SAT2	17	7529552	7531194	0.3143	rs34416693	-3.79	rs9913778	0.219	-9.32	-0.66987	102	102	blup	0.29	1.1e-29	0.43	0.66721
ENSG00000167103	PIP5KL1	9	130683158	130693076	0.1298	rs2417061	2.9	rs7865476	0.145137	-7.41	0.0982	73	3	lasso	0.15	1.4e-14	-0.4295	0.667584
ENSG00000089199	CHGB	20	5892076	5906007	0.0581	rs16990795	-2.36	rs2821	0.041089	-4.37	-0.4292	155	1	top1	0.041	4.5e-05	0.4292	0.66781
ENSG00000130479	MAP1S	19	17830051	17845325	0.109	rs10407076	-2.18	rs12979056	0.13649	-7.4	0.1223	91	11	enet	0.14	5.2e-14	-0.427	0.669
ENSG00000188517	COL25A1	4	109731877	110223813	0.209	rs10007809	2.83	rs11937243	0.0055	4.47	1.1612	292	292	bslmm	0.029	0.0058	0.4271	0.669
ENSG00000037757	MRI1	19	13875346	13885096	0.3083	rs10422746	1.3	rs371671	0.230174	-9.35	0.4249	54	1	top1	0.23	2.9e-23	-0.4249	0.671
ENSG00000205356	TECPR1	7	97843936	97881563	0.2819	rs2270603	2.57	rs6969321	0.107184	-6.66	0.4245	90	1	top1	0.11	4.6e-11	-0.4245	0.671202
ENSG00000197043	ANXA6	5	150480273	150537443	0.084	rs2042235	-2.83	rs6859236	0.052267	-5.52	1.1142	205	6	enet	0.057	1.7e-06	-0.42206	0.67298
ENSG00000136802	LRRC8A	9	131644391	131680318	0.0667	rs719703	3.76	rs10988151	0.044508	-4.77	0.4217	73	1	top1	0.045	2.2e-05	-0.4217	0.673273
ENSG00000144535	DIS3L2	2	232825955	233209060	0.0738	rs17199879	-1.24	rs6760896	0.00567	4.16	0.5971	211	211	bslmm	0.029	0.00054	0.41862	0.675
ENSG00000137500	CCDC90B	11	82970139	82997450	0.0502	rs17144692	-1.86	rs481321	0.004352	-3.46	0.0159	70	13	enet	0.023	0.002	-0.4186	0.6755
ENSG00000163110	PDLIM5	4	95373037	95589377	0.0751	rs2902990	-2.46	rs2452600	0.04198	-4.44	-0.4177	148	1	top1	0.042	3.7e-05	0.4177	0.676
ENSG00000161513	FDXR	17	72858619	72869156	0.3056	rs3785533	1.76	rs690514	0.426	-12.71	0.41562	102	1	top1	0.43	2.9e-47	-0.4156	0.67769
ENSG00000104728	ARHGEF10	8	1772142	1906807	0.1197	rs3758018	3.32	rs2977189	-0.000556	-3.45	1.2099	264	67	enet	0.0068	0.067	-0.4146	0.678
ENSG00000131165	CHMP1A	16	89710839	89724253	0.0468	rs1946482	1.85	rs164749	0.00931	-4	0.72484	87	87	blup	0.036	0.00012	0.4141	0.679
ENSG00000152778	IFIT5	10	91174343	91180758	0.1526	rs17122322	-1.89	rs304500	0.134535	-7.43	0.54528	98	14	enet	0.14	2.9e-14	-0.41345	0.67928
ENSG00000072858	SIDT1	3	113251143	113348425	0.3148	rs2399487	-2.18	rs6808932	0.079958	6.14	0.4006	114	19	enet	0.15	5.7e-14	-0.4131	0.68
ENSG00000162390	ACOT11	1	55007930	55104865	0.2824	rs213473	-3.237	rs1368883	0.224435	9.45	0.4287	156	6	lasso	0.25	2e-24	0.41182	0.680469
ENSG00000117266	CDK18	1	205473723	205501921	0.2154	rs12119834	-3.865	rs12058761	0.015957	-5	-1.3194	119	119	bslmm	0.12	8.6e-12	0.41116	0.680954
ENSG00000122335	SERAC1	6	158530536	158589312	0.071	rs9347027	3.09	rs13340445	-0.001284	3.24	0.0489	140	140	bslmm	0.017	0.0072	0.4107	0.681
ENSG00000090857	PDPR	16	70147529	70195203	0.0796	rs16964335	2.02	rs4985520	0.00245	2.66	0.0467	15	15	bslmm	0.017	0.0061	-0.4091	0.682
ENSG00000129009	ISLR	15	74466012	74469213	0.0432	rs748608	-2.05	rs3848159	-0.00292	-2.93	0.58353	60	60	blup	0.023	0.0049	-0.4083	0.68306
ENSG00000143164	DCAF6	1	167905021	168045081	0.1255	rs202252	1.886	rs11558511	0.055708	-5.73	0.451	108	3	lasso	0.064	5.2e-07	-0.40807	0.683224
ENSG00000104980	TIMM44	19	7991603	8008805	0.2313	rs496702	-1.76	rs11542187	0.09614	-6.13	0.3247	72	14	enet	0.11	2e-11	-0.4064	0.684
ENSG00000157379	DHRS1	14	24759804	24769039	0.5246	rs4981504	3.7	rs10134537	0.117021	-7.11	-0.28334	120	18	lasso	0.33	6.5e-34	0.4051	0.685434
ENSG00000107669	ATE1	10	123499939	123688316	0.1427	rs7923699	-2.12	rs10749435	0.119127	-7.3	0.52023	205	205	blup	0.16	1.7e-15	-0.40455	0.68581
ENSG00000148090	AUH	9	93976097	94124195	0.0917	rs2482704	2.58	rs4743820	0.087199	6.94	0.7911	130	8	lasso	0.14	6e-14	0.4043	0.685973
ENSG00000163072	NOSTRIN	2	169643049	169722024	0.0532	rs16855794	-2.48	rs540652	0.038101	4	0.4039	171	1	top1	0.038	0.0015	0.40391	0.686
ENSG00000108861	DUSP3	17	41843489	41856356	0.0873	rs12937489	2.91	rs41519245	0.00427	-3.54	-0.0026	80	80	bslmm	0.036	0.00012	0.404	0.68625
ENSG00000154719	MRPL39	21	26957968	26979829	0.0687	rs4816261	-1.74	rs12482056	0.004407	-3.73	0.4894	84	84	bslmm	0.0094	0.033	0.3961	0.692
ENSG00000177000	MTHFR	1	11845780	11866977	0.4637	rs4846028	2.709	rs1801133	0.168296	-8.18	-0.083	144	144	bslmm	0.25	8.2e-26	-0.39352	0.693939
ENSG00000157184	CPT2	1	53662101	53679869	0.2771	rs1288369	3.188	rs11578832	0.298354	-10.66	-0.4263	127	4	lasso	0.3	2.1e-31	0.39348	0.693967
ENSG00000171714	ANO5	11	22214722	22304903	0.2982	rs7102678	2.6	rs4275631	0.248675	7.73	-0.0186	89	8	lasso	0.26	4.6e-17	0.3934	0.69406
ENSG00000187764	SEMA4D	9	91975702	92113045	0.0492	rs3211691	3.16	rs9410321	0.002358	-3.91	-0.3839	129	129	blup	0.037	9.4e-05	-0.3928	0.694481
ENSG00000116005	PCYOX1	2	70484518	70508323	0.0614	rs4852506	2.643	rs2706762	0.052368	-5.04	-0.3907	86	1	top1	0.052	4.4e-06	0.39071	0.696
ENSG00000138796	HADH	4	108910870	108956331	0.1106	rs4613638	2.71	rs2267842	0.02676	4.12	-0.5118	94	94	bslmm	0.061	7.9e-07	0.391	0.696
ENSG00000092108	SCFD1	14	31091318	31205018	0.1513	rs2518664	3.02	rs12434151	0.26207	10.22	0.06033	138	138	bslmm	0.27	1.6e-27	-0.3904	0.696217
ENSG00000078808	SDF4	1	1152288	1167411	0.038	rs9442385	-2.446	rs6697886	0.046323	-4.34	-0.3901	53	1	top1	0.046	3.6e-05	0.39005	0.696496
ENSG00000176393	RNPEP	1	201951500	201975275	0.2395	rs2820327	2.966	rs16849483	0.179003	-8.31	0.1259	96	96	bslmm	0.2	1.7e-20	0.38954	0.696875
ENSG00000100580	TMED8	14	77801364	77843452	0.0836	rs17812556	2.48	rs17105724	0.117054	7.25	-0.76159	144	13	enet	0.13	2.8e-13	-0.3852	0.700057
ENSG00000115944	COX7A2L	2	42560686	42652228	0.0445	rs10202624	-1.749	rs6544546	0.019671	4.03	0.4364	88	5	enet	0.03	0.00048	0.38337	0.701
ENSG00000105355	PLIN3	19	4838353	4867780	0.0953	rs10853981	-2.13	rs8289	0.022249	-4.78	-0.358	96	7	enet	0.079	1.7e-08	-0.3831	0.702
ENSG00000144712	CAND2	3	12837971	12913415	0.4259	rs3817121	-2.16	rs4642101	0.329858	-11.06	1.0971	95	6	lasso	0.35	8.6e-36	-0.3805	0.704
ENSG00000109133	TMEM33	4	41937137	41962589	0.0431	rs4861149	-3.34	rs6821891	0.03842	-4.19	-0.3802	77	1	top1	0.038	7.7e-05	0.3802	0.704
ENSG00000100360	IFT27	22	37154246	37172300	0.0908	rs741997	-3.12	rs3827351	0.096697	6.76	-0.6809	131	3	lasso	0.11	1.8e-11	-0.3798	0.70412
ENSG00000149541	B3GAT3	11	62382768	62389647	0.0506	rs11231130	-2.87	rs644616	0.040351	-4.78	0.3788	51	1	top1	0.04	5.2e-05	-0.3788	0.70484
ENSG00000141560	FN3KRP	17	80674559	80688204	0.3746	rs2248467	-1.98	rs3859206	0.29	10.52	-0.32694	73	73	bslmm	0.34	1.5e-35	-0.378	0.70544
ENSG00000203667	COX20	1	244998624	245008359	0.041	rs9724895	-1.606	rs12146095	-0.002115	-3.23	-1.2367	57	57	blup	0.0034	0.13	0.37733	0.705925
ENSG00000149582	TMEM25	11	118401756	118417995	0.0829	rs10790254	2.91	rs7941217	0.046685	-4.26	0.3757	67	1	top1	0.047	2.3e-05	-0.3757	0.70712
ENSG00000115457	IGFBP2	2	217497551	217529159	0.0457	rs7590178	2.664	rs922987	0.001988	3.6	1.5997	119	119	bslmm	0.012	0.018	-0.37297	0.709
ENSG00000164978	NUDT2	9	34329504	34343709	0.1759	rs4879784	-2.5	rs4879775	0.130323	7.16	-0.3192	76	76	blup	0.2	1.2e-19	0.3719	0.709952
ENSG00000152642	GPD1L	3	32147181	32210205	0.1527	rs6550093	1.97	rs6784980	0.13335	7.29	0.3717	120	1	top1	0.13	1.6e-13	0.3717	0.71
ENSG00000197226	TBC1D9B	5	179289066	179334859	0.2838	rs6877064	3.26	rs1298	0.066457	-6.18	0.5839	98	98	bslmm	0.22	6.2e-22	-0.36555	0.7147
ENSG00000163931	TKT	3	53258723	53290068	0.1114	rs750527	2.89	rs3736151	0.092407	6.22	-0.1745	93	21	enet	0.1	1.2e-10	-0.3656	0.715
ENSG00000156239	N6AMT1	21	30244513	30257693	0.3402	rs2832149	2.53	rs7282280	0.341906	-10.25	0.14	95	7	lasso	0.36	1.7e-30	-0.3648	0.7153
ENSG00000105852	PON3	7	94989256	95025680	0.0947	rs2074351	-3.26	rs757158	0.091802	5.04	0.36371	157	1	top1	0.092	1.3e-06	0.3637	0.716077
ENSG00000172803	SNX32	11	65601112	65624367	0.1683	rs589253	1.91	rs2231884	0.183359	8.7	-0.3635	86	1	top1	0.18	2e-18	-0.3635	0.71623
ENSG00000111052	LIN7A	12	81186299	81331704	0.0918	rs11114586	3.16	rs7977901	0.073588	-5.71	-0.36292	150	1	top1	0.074	5.5e-08	0.3629	0.717
ENSG00000139174	PRICKLE1	12	42852140	42984157	0.0739	rs2406868	2.18	rs3747562	0.013651	-3.97	-0.08987	95	95	bslmm	0.027	0.0024	-0.3631	0.717
ENSG00000148175	STOM	9	124101355	124132531	0.2052	rs306798	-2.96	rs306781	0.004168	-3.39	-1.1383	91	18	enet	0.022	0.0021	0.3606	0.718414
ENSG00000182054	IDH2	15	90626277	90645736	0.0625	rs2352213	2.39	rs2137891	0.01963	4.3	-0.36042	85	1	top1	0.02	0.0037	-0.3604	0.71853
ENSG00000160221	C21orf33	21	45553487	45565605	0.1319	rs11550376	-1.86	rs2277806	0.102008	6.64	-0.0693	97	21	enet	0.12	1.9e-12	-0.3585	0.72
ENSG00000116120	FARSB	2	223435255	223521056	0.0944	rs13019158	-2.507	rs4674677	0.073701	-6.24	0.1582	140	7	lasso	0.1	9.9e-11	0.35779	0.721
ENSG00000159322	ADPGK	15	73043710	73078187	0.1054	rs17755356	2.18	rs12439200	0.01185	-4.41	-0.34089	67	67	bslmm	0.02	0.0044	0.3566	0.72143
ENSG00000066557	LRRC40	1	70610488	70671303	0.1841	rs12135469	-1.505	rs476591	0.082329	-5.85	0.2972	98	14	lasso	0.089	2.3e-09	-0.35617	0.721712
ENSG00000213965	NUDT19	19	33182867	33204702	0.2395	rs2287669	2.05	rs1061686	0.211721	-9.11	-0.4544	93	6	enet	0.21	4.7e-21	0.3541	0.723
ENSG00000115255	REEP6	19	1491165	1497926	0.0731	rs7251937	-2.63	rs2656885	0.055349	-5.16	0.3533	48	1	top1	0.055	5.8e-06	-0.3533	0.724
ENSG00000100151	PICK1	22	38452318	38471708	0.0328	rs9622726	-2.79	rs1004764	0.016413	-3.8	0.3528	83	1	top1	0.016	0.0074	-0.3528	0.72421
ENSG00000170571	EMB	5	49692026	49739082	0.0865	rs10940235	1.83	rs11746545	0.034631	5	-0.4488	53	14	enet	0.063	2e-06	-0.35121	0.72543
ENSG00000119471	HSDL2	9	115142217	115234690	0.1294	rs10739349	-2.73	rs7852741	0.06169	5.86	0.5958	102	102	blup	0.079	2.4e-08	0.3498	0.726467
ENSG00000187676	B3GALTL	13	31774073	31906413	0.2385	rs1028713	1.79	rs7986755	0.162902	8.83	-0.64212	177	20	enet	0.29	4.7e-29	0.3479	0.727936
ENSG00000114115	RBP1	3	139236276	139258671	0.0753	rs454481	-1.59	rs2071387	0.036272	4.16	-0.3483	110	1	top1	0.036	0.00012	-0.3483	0.728
ENSG00000169896	ITGAM	16	31271311	31344213	0.0213	rs11640148	2.29	rs4075052	0.0196	-3.65	0.34667	76	1	top1	0.02	0.0038	-0.3467	0.729
ENSG00000146833	TRIM4	7	99474581	99517223	0.0469	rs800672	-1.5	rs2023548	0.019996	-4.23	0.91813	80	80	bslmm	0.041	0.00037	-0.3458	0.729523
ENSG00000082212	ME2	18	48405419	48474691	0.0882	rs12954691	2.72	rs584087	0.00697	4.24	1.106	101	11	enet	0.031	0.00039	0.345	0.73011
ENSG00000248485	PCP4L1	1	161228517	161255240	0.09	rs11421	-3.061	rs2502807	0.003565	-3.9	0.914	121	23	enet	0.092	1.2e-09	-0.34486	0.7302
ENSG00000170448	NFXL1	4	47849257	47916653	0.1526	rs4473628	-2.27	rs6823698	0.13126	-7.22	-0.4007	79	9	lasso	0.14	1e-13	0.3434	0.731
ENSG00000123453	SARDH	9	136528682	136605077	0.0761	rs6271	-2.87	rs2097628	0.027839	4.72	0.3715	181	15	enet	0.047	1.7e-05	0.3438	0.731005
ENSG00000129158	SERGEF	11	17809595	18034709	0.1918	rs2299636	2.48	rs11024400	0.033315	-5.23	-1.1868	178	178	blup	0.14	7.2e-13	0.3412	0.73299
ENSG00000197885	NKIRAS1	3	23933151	23988082	0.0628	rs11718625	-2.41	rs6550805	0.038812	4.2	-0.3415	94	1	top1	0.039	7.1e-05	-0.3415	0.733
ENSG00000161558	TMEM143	19	48835613	48867494	0.1067	rs276711	-1.94	rs34997741	0.000896	2.72	0.5041	112	112	bslmm	0.023	0.002	0.3402	0.734
ENSG00000196586	MYO6	6	76458909	76629254	0.2129	rs3798461	2.01	rs1280054	0.261615	-10.5	0.5332	143	15	enet	0.29	5.9e-30	-0.3401	0.734
ENSG00000058335	RASGRF1	15	79252289	79383115	0.0436	rs5849	2.19	rs12595749	0.03777	-4.2	-0.33955	164	1	top1	0.038	8.8e-05	0.3395	0.7342
ENSG00000117984	CTSD	11	1773982	1785222	0.1024	rs907606	2.18	rs12146638	0.007706	4.14	0.666	88	3	lasso	0.045	1.8e-05	0.3391	0.73456
ENSG00000011083	SLC6A7	5	149569520	149602351	0.0758	rs6579785	2.78	rs4601032	0.041027	4.43	0.3385	144	1	top1	0.041	6e-05	0.33852	0.73497
ENSG00000132305	IMMT	2	86371055	86422893	0.0427	rs2278086	2.138	rs311563	0.015342	4.05	0.4292	133	8	enet	0.017	0.0062	0.33547	0.737
ENSG00000100167	2023-09-03	22	42372276	42394225	0.0727	rs2267443	2.88	rs133295	0.030777	3.77	-1.1815	81	2	lasso	0.038	8.1e-05	-0.335	0.73763
ENSG00000137145	DENND4C	9	19230433	19374139	0.0905	rs12336251	1.95	rs1329730	0.015594	4.17	0.9933	108	108	bslmm	0.04	5.4e-05	0.3349	0.737699
ENSG00000130787	HIP1R	12	123319000	123347507	0.134	rs12811983	-3.28	rs11060180	0.052376	4.6	-0.31067	65	3	lasso	0.055	2.6e-06	-0.3345	0.738
ENSG00000050426	LETMD1	12	51441745	51454207	0.0356	rs224568	2.09	rs7979705	0.030715	-4.33	0.68027	95	2	lasso	0.039	6.2e-05	-0.334	0.738
ENSG00000239672	NME1	17	49230897	49239789	0.3433	rs12326011	-1.73	rs16949649	0.238	9.63	0.08307	67	10	enet	0.25	1.1e-25	-0.3317	0.74008
ENSG00000185345	PARK2	6	161768452	163148803	0.1086	rs952388	-3.62	rs9346868	-0.002036	-3.72	-1.1497	946	946	blup	0.028	0.00062	0.3307	0.741
ENSG00000112425	EPM2A	6	145822719	146057160	0.1535	rs9497355	-1.1	rs702322	0.033556	-3.9	-0.3308	74	1	top1	0.034	0.00021	0.3308	0.741
ENSG00000137221	TJAP1	6	43445261	43474294	0.0921	rs699937	-3.47	rs9462902	0.035336	-4.15	1.1622	71	71	bslmm	0.066	1.3e-05	0.3302	0.741
ENSG00000069998	CECR5	22	17618401	17646177	0.0862	rs5748972	2.79	rs1034859	0.077717	5.53	-0.3302	129	1	top1	0.078	3.1e-08	-0.3302	0.74122
ENSG00000132330	SCLY	2	238969530	239008054	0.2857	rs13405506	2.944	rs1128552	0.303159	10.87	1.1443	148	22	enet	0.38	1e-40	0.32787	0.743
ENSG00000158109	TPRG1L	1	3541566	3546691	0.0585	rs4276857	-3.282	rs2821007	0.033144	-4.58	-0.327	77	1	top1	0.033	0.00023	0.32699	0.743679
ENSG00000134198	TSPAN2	1	115590632	115632121	0.1233	rs2078371	11.379	rs12034918	0.055602	4.53	-0.3266	139	1	top1	0.056	0.00037	-0.32665	0.743933
ENSG00000176715	ACSF3	16	89154783	89222254	0.3257	rs4785644	-1.91	rs4785602	0.0123	4.93	-0.3755	77	33	enet	0.15	2.1e-15	-0.3271	0.744
ENSG00000072952	MRVI1	11	10594638	10715535	0.095	rs4909945	-8.11	rs753002	0.013666	-5.36	-2.8576	211	211	bslmm	0.049	8.1e-06	-0.3248	0.74531
ENSG00000100445	SDR39U1	14	24908972	24912111	0.0974	rs7148384	3.23	rs10140911	0.071505	-5.43	0.32438	152	1	top1	0.072	8.4e-08	-0.3244	0.745647
ENSG00000103485	QPRT	16	29674600	29710020	0.3104	rs4541091	1.47	rs9933310	0.165	-9.65	-0.27269	28	5	lasso	0.3	3.1e-31	-0.3236	0.746
ENSG00000140464	PML	15	74287014	74340153	0.0648	rs12917449	1.94	rs9944214	-0.00266	-3.21	1.03161	84	84	bslmm	0.022	0.0025	0.3233	0.74648
ENSG00000100592	DAAM1	14	59655364	59838123	0.1878	rs1271499	-2.66	rs1253035	0.025487	-4.33	-1.30402	166	166	blup	0.072	7.2e-08	0.3233	0.746489
ENSG00000167004	PDIA3	15	44038590	44065477	0.0404	rs3862142	2.1	rs12443084	0.03177	-3.81	-0.32263	49	1	top1	0.032	0.0003	0.3226	0.74698
ENSG00000172345	STARD5	15	81601394	81616524	0.1597	rs12907723	-1.74	rs4778893	0.10337	-7.05	-1.05641	96	96	blup	0.17	1.7e-15	0.3221	0.74738
ENSG00000158806	NPM2	8	21881636	21894408	0.4516	rs7823952	3.96	rs7818819	-0.002354	3.25	-0.5084	89	45	enet	0.095	1.7e-09	-0.3199	0.749
ENSG00000137806	NDUFAF1	15	41679551	41694717	0.1664	rs12440045	-1.74	rs17730589	0.17309	-8.41	-0.28282	66	15	enet	0.19	2.2e-19	0.3191	0.74966
ENSG00000143224	PPOX	1	161136200	161147803	0.1805	rs11421	-3.061	rs36013429	0.153105	-7.67	-0.0306	115	10	enet	0.18	1.8e-18	0.31784	0.750605
ENSG00000271303	SRXN1	20	627259	634014	0.0826	rs6139948	-3.52	rs13043781	0.032038	-4.5	-0.6737	142	142	bslmm	0.045	2e-05	-0.3177	0.75068
ENSG00000153113	CAST	5	95860971	96115299	0.0891	rs10050860	2.16	rs152005	0.065736	5.45	-0.2752	172	8	lasso	0.07	1.1e-07	-0.31715	0.75113
ENSG00000184983	NDUFA6	22	42481529	42486959	0.0843	rs133383	2.46	rs5751204	0.048058	-5.43	-0.7916	61	61	blup	0.062	5.8e-07	0.3155	0.75236
ENSG00000197386	HTT	4	3076408	3245676	0.0347	rs12506821	2.8	rs2857839	-0.00264	3.42	-0.3127	138	138	bslmm	0.015	0.011	-0.3152	0.753
ENSG00000125814	NAPB	20	23355159	23402125	0.0306	rs7266535	2.43	rs8615	0.022308	4.01	-0.1051	157	2	lasso	0.023	0.0021	-0.3141	0.75344
ENSG00000147687	TATDN1	8	125500726	125551699	0.0516	rs4506195	1.92	rs3829038	0.012454	-3.69	-0.5411	134	134	bslmm	0.019	0.0045	0.3129	0.754
ENSG00000140403	DNAJA4	15	78556428	78574538	0.159	rs12591810	-2.05	rs2037347	0.06735	6.99	0.94017	125	125	bslmm	0.17	6.1e-17	0.3133	0.75404
ENSG00000005156	LIG3	17	33307513	33332083	0.0674	rs12150439	1.75	rs16970540	0.0243	4.16	-0.51076	53	10	enet	0.057	2.4e-06	-0.3122	0.75491
ENSG00000088682	COQ9	16	57481337	57495187	0.1021	rs8055133	2.52	rs190108	0.0872	6.61	0.84079	100	100	blup	0.11	1.8e-11	-0.3112	0.756
ENSG00000162384	C1orf123	1	53679771	53686289	0.0765	rs1288338	-2.385	rs2297656	0.09236	-6.46	0.3093	109	1	top1	0.092	1.1e-09	-0.30928	0.75711
ENSG00000228695	CES1P1	16	55794460	55828070	0.1227	rs12446482	-2.64	rs11076121	0.0817	5.18	-0.02158	131	131	bslmm	0.085	2.7e-07	-0.3069	0.759
ENSG00000137274	BPHL	6	3118608	3153812	0.2918	rs9405622	3.43	rs10458071	0.208082	-9.82	0.8262	75	22	enet	0.27	4.8e-27	-0.3071	0.759
ENSG00000197969	VPS13A	9	79792269	80036457	0.0853	rs12336943	2.8	rs17063627	0.009451	-3.56	-0.9437	189	189	blup	0.031	0.00036	-0.3065	0.759201
ENSG00000188732	FAM221A	7	23719749	23742868	0.1049	rs4722255	-1.71	rs6461725	0.110191	-6.67	-0.30608	92	1	top1	0.11	9e-11	0.3061	0.759543
ENSG00000131323	TRAF3	14	103243813	103377837	0.1043	rs2144825	-2.03	rs3803286	0.050616	4.95	1.0952	102	102	bslmm	0.053	3.6e-06	-0.306	0.759624
ENSG00000137364	TPMT	6	18128542	18155305	0.3987	rs1013062	3.26	rs1142345	0.354743	-12.28	-0.1737	109	7	lasso	0.41	2.5e-45	0.3057	0.76
ENSG00000124164	VAPB	20	56964178	57026157	0.1016	rs4812014	2.67	rs6128337	0.05348	-5.37	0.5352	152	3	lasso	0.085	5.1e-09	-0.3033	0.76165
ENSG00000127419	TMEM175	4	926175	952444	0.0714	rs11722658	3.88	rs11724804	0.02778	3.97	-1.1374	104	104	blup	0.043	0.00034	-0.3031	0.762
ENSG00000128829	EIF2AK4	15	40226347	40327797	0.0829	rs381732	2.3	rs8041057	0.06887	-5.11	-0.30273	145	1	top1	0.069	3.4e-07	0.3027	0.76209
ENSG00000087299	L2HGDH	14	50704281	50779266	0.0668	rs4901026	-1.8	rs12894758	0.044654	-5.33	0.00548	106	106	blup	0.056	2.2e-06	0.3003	0.763953
ENSG00000171530	TBCA	5	76986991	77164604	0.0654	rs441492	2.72	rs13185613	0.02141	-4.19	-0.6	139	10	enet	0.048	9.9e-06	0.30019	0.76403
ENSG00000109610	SOD3	4	24791534	24802464	0.1204	rs2602738	-2.95	rs699473	0.09355	6.24	0.2987	101	1	top1	0.094	1.2e-09	0.2987	0.765
ENSG00000099250	NRP1	10	33466420	33625190	0.1088	rs2506144	3.85	rs2247396	0.011915	-3.85	0.05009	225	225	bslmm	0.024	0.0018	0.29812	0.76561
ENSG00000108515	ENO3	17	4851387	4860426	0.0825	rs8070572	-1.87	rs238238	0.0475	5.31	0.04963	94	3	lasso	0.088	1e-08	0.2934	0.76923
ENSG00000137601	NEK1	4	170314426	170533780	0.0977	rs12511773	-1.77	rs7678428	0.02914	3.97	-0.2928	131	1	top1	0.029	0.0014	-0.2928	0.77
ENSG00000124098	FAM210B	20	54933971	54943719	0.1118	rs2064863	2.01	rs6024786	0.06129	-5.61	0.8824	110	110	blup	0.077	2.5e-08	0.2912	0.77093
ENSG00000171861	RNMTL1	17	685513	695749	0.053	rs2467261	1.85	rs3087833	0.0481	-4.59	0.29019	101	1	top1	0.048	1.1e-05	-0.2902	0.77167
ENSG00000230055	CISD3	17	36886488	36891297	0.394	rs933457	-2.75	rs2879097	0.389	-12.09	-0.2899	60	1	top1	0.39	2.5e-41	0.2899	0.77189
ENSG00000007402	CACNA2D2	3	50400233	50541675	0.0937	rs9877046	-3.71	rs2071803	0.040846	-4.45	0.2884	86	1	top1	0.041	4.7e-05	-0.2884	0.773
ENSG00000151611	MMAA	4	146539415	146581187	0.3067	rs1016792	2.49	rs17020467	0.2775	-10.29	-0.0712	81	81	bslmm	0.29	7.3e-30	-0.2888	0.773
ENSG00000163412	EIF4E3	3	71724567	71803924	0.1658	rs7629632	-3.35	rs2029013	0.022795	-4.52	-1.0035	122	122	blup	0.057	5.5e-06	0.286	0.775
ENSG00000164081	TEX264	3	51696709	51738339	0.0451	rs2518461	1.94	rs12330652	0.001987	-4.24	0.4857	24	3	lasso	0.027	0.00081	-0.2859	0.775
ENSG00000168958	MFF	2	228189867	228222550	0.077	rs10184663	2.648	rs7560053	0.042715	5.36	-0.4365	108	4	lasso	0.047	1.2e-05	-0.28479	0.776
ENSG00000157036	EXOG	3	38537618	38583652	0.0403	rs196356	-2.06	rs2186457	0.003375	3.24	-0.0973	126	126	blup	0.0093	0.034	0.2841	0.776
ENSG00000066654	THUMPD1	16	20744986	20753406	0.0245	rs163269	2.4	rs8044864	0.0342	-4.18	0.28343	72	1	top1	0.034	0.00018	-0.2834	0.777
ENSG00000011376	LARS2	3	45429998	45590913	0.2377	rs6771340	-2.84	rs12638088	0.268326	-10.32	-0.3416	159	6	lasso	0.29	1.8e-29	0.2838	0.777
ENSG00000105819	PMPCB	7	102937869	102969958	0.062	rs6975450	1.73	rs17680523	0.033008	-3.93	-0.48569	26	17	enet	0.036	0.00012	-0.2818	0.778071
ENSG00000196839	ADA	20	43248163	43280874	0.2843	rs912914	2.5	rs2007720	0.16835	8.15	-0.4364	91	21	enet	0.19	4.6e-19	-0.28	0.77944
ENSG00000167526	RPL13	16	89627065	89630950	0.0272	rs421959	1.81	rs3803677	0.0124	-3.87	0.27868	84	1	top1	0.012	0.017	-0.2787	0.78
ENSG00000112096	SOD2	6	160090089	160183561	0.0988	rs11757681	2.56	rs9365085	0.096947	6.67	0.2791	103	1	top1	0.097	4.1e-10	0.2791	0.78
ENSG00000055147	FAM114A2	5	153369688	153418496	0.0609	rs984078	-2.94	rs378267	0.104513	-6.44	0.2787	90	1	top1	0.1	8.1e-11	-0.27866	0.7805
ENSG00000168993	CPLX1	4	778745	819986	0.0566	rs13130034	-2.27	rs10155282	0.01439	-4.05	0.2783	111	1	top1	0.014	0.011	-0.2783	0.781
ENSG00000115840	SLC25A12	2	172640880	172864766	0.0587	rs7580232	1.173	rs6738445	0.058307	5.57	-0.425	93	93	blup	0.062	6.2e-07	-0.27619	0.782
ENSG00000125447	GGA3	17	73232694	73258444	0.0955	rs4789172	1.22	rs4789161	0.00649	-3.05	-0.12239	49	49	bslmm	0.038	8.8e-05	0.2762	0.78239
ENSG00000125779	PANK2	20	3869486	3907605	0.1699	rs6052131	2.52	rs16989000	0.14813	7.6	-0.0386	104	104	blup	0.16	1.1e-15	0.2759	0.78266
ENSG00000140945	CDH13	16	82660408	83830204	0.2503	rs8053417	-2.98	rs9933518	0.0549	5.58	-1.68427	1385	1385	blup	0.1	2.1e-10	-0.2753	0.783
ENSG00000140905	GCSH	16	81115566	81130008	0.0388	rs17849653	2.82	rs12927239	0.0228	-4.26	0.17707	174	174	blup	0.027	0.00079	0.2743	0.784
ENSG00000105499	PLA2G4C	19	48551100	48614074	0.1854	rs1991722	1.88	rs12972957	0.073145	5.37	0.1302	171	171	blup	0.094	2.1e-06	-0.2707	0.787
ENSG00000141295	SCRN2	17	45915058	45918699	0.3164	rs2325751	2.26	rs2325752	0.086	5.9	0.8072	95	95	bslmm	0.15	6.1e-15	-0.2671	0.78943
ENSG00000136810	TXN	9	113006091	113018920	0.2065	rs4978905	-3.05	rs1049927	0.097516	-6.54	-0.8917	142	142	bslmm	0.13	9e-13	-0.2667	0.789724
ENSG00000151576	QTRTD1	3	113724680	113807269	0.0677	rs1486009	2.54	rs2306730	0.008241	-3.16	0.0891	92	92	blup	0.016	0.03	-0.2667	0.79
ENSG00000033011	ALG1	16	5083703	5137380	0.1914	rs2908689	3.21	rs7190704	0.0511	-4.45	-0.28216	82	82	bslmm	0.096	9.4e-10	-0.2644	0.791
ENSG00000125818	PSMF1	20	1093906	1160596	0.1098	rs17717217	3.06	rs6039805	0.033286	-4.34	0.2634	131	1	top1	0.033	0.00022	-0.2634	0.7922
ENSG00000144827	ABHD10	3	111697857	111712210	0.1282	rs3811705	-2.59	rs17429033	0.104133	-7.13	-0.0532	157	3	lasso	0.1	7.9e-11	0.2624	0.793
ENSG00000171960	PPIH	1	43124096	43142429	0.0469	rs4660646	4.123	rs12145783	0.028852	-4.25	-0.9445	76	5	lasso	0.031	0.00038	0.26137	0.793809
ENSG00000153531	ADPRHL1	13	114076260	114107839	0.1491	rs2265155	2.34	rs8001806	0.026157	4.58	-0.111	121	4	lasso	0.072	7.3e-08	-0.2599	0.794944
ENSG00000144040	SFXN5	2	73169165	73302747	0.08	rs2135985	-2.959	rs1048704	0.077776	5.57	0.2588	96	1	top1	0.078	2.3e-08	0.25881	0.796
ENSG00000182771	GRID1	10	87359312	88126250	0.1458	rs1806292	-3.43	rs7075405	0.076662	-5.87	0.31795	459	459	bslmm	0.08	1.4e-08	-0.25806	0.79636
ENSG00000120526	NUDCD1	8	110253148	110346614	0.3015	rs12679728	2.56	rs7012304	0.071814	6.11	-0.6308	90	90	bslmm	0.13	1.4e-13	-0.2569	0.797
ENSG00000006282	SPATA20	17	48620419	48633213	0.4393	rs198543	1.88	rs878619	0.3	-10.89	0.59709	102	102	bslmm	0.48	1.3e-54	-0.2571	0.79712
ENSG00000171724	VAT1L	16	77822427	78014004	0.0891	rs17717463	-2.57	rs377212	0.0157	4.41	1.01148	350	350	blup	0.036	0.00012	-0.2556	0.798
ENSG00000167720	SRR	17	2206677	2228554	0.1658	rs7217226	-3.05	rs12450028	0.192	-8.8	0.25539	112	1	top1	0.19	2.7e-19	-0.2554	0.79843
ENSG00000142082	SIRT3	11	215458	236931	0.0488	rs10398	-3.34	rs7930823	-0.002223	-3.41	1.1496	106	106	blup	0.022	0.0023	0.2553	0.79851
ENSG00000047932	GOPC	6	117639374	117923691	0.1322	rs6899715	-2.44	rs1472591	0.126326	7.71	-0.6264	99	14	enet	0.16	1e-15	-0.2548	0.799
ENSG00000135318	NT5E	6	86159809	86205500	0.1587	rs9444331	2.3	rs4373339	0.16163	7.91	-0.6089	96	4	lasso	0.21	2.6e-21	0.2526	0.801
ENSG00000152242	C18orf25	18	43753519	43846949	0.0695	rs12456260	2.61	rs7506126	0.000244	-3.71	-0.502	99	99	blup	0.033	0.00024	-0.2514	0.80152
ENSG00000167186	COQ7	16	19078921	19091417	0.212	rs7190066	2.63	rs12935719	0.234	9.57	0.23639	84	17	enet	0.24	1e-23	0.2509	0.802
ENSG00000105447	GRWD1	19	48949030	48960279	0.1796	rs276711	-1.94	rs1643487	0.033322	-5.42	0.1295	62	6	lasso	0.14	1e-13	-0.2509	0.802
ENSG00000151806	GUF1	4	44680444	44702943	0.1561	rs4694776	2.45	rs1547525	0.21182	-9.31	0.026	87	6	lasso	0.28	1.5e-28	-0.2482	0.804
ENSG00000196139	AKR1C3	10	5077546	5149878	0.0963	rs1937868	2.23	rs4143631	0.021847	4.11	-0.23681	139	139	blup	0.053	1.5e-05	-0.24814	0.80402
ENSG00000139410	SDSL	12	113860042	113876081	0.0559	rs6489902	-2.09	rs11832641	0.020456	3.89	0.0068	65	65	bslmm	0.054	3.2e-06	-0.2468	0.805
ENSG00000140090	SLC24A4	14	92788925	92962596	0.1444	rs7158400	-2.85	rs10135174	-0.001222	3.31	-0.8503	158	158	bslmm	0.021	0.0054	-0.2469	0.805016
ENSG00000100034	PPM1F	22	22273793	22307209	0.0362	rs404868	1.93	rs240054	0.011765	-3.97	0.4775	115	115	blup	0.014	0.012	0.2463	0.80543
ENSG00000166582	CENPV	17	16245848	16256970	0.0329	rs4791664	2.41	rs17779879	0.0646	5.08	-0.24598	73	1	top1	0.065	3.5e-07	-0.246	0.80569
ENSG00000124659	TBCC	6	42712219	42714558	0.3932	rs6917033	3.02	rs2234026	0.150617	-7.98	0.2459	71	71	bslmm	0.16	1e-15	-0.2462	0.806
ENSG00000198498	TMA16	4	164415594	164441691	0.2888	rs11937784	2.11	rs13130399	0.28521	-7.85	0.2389	115	1	top1	0.29	6.4e-16	-0.2389	0.811
ENSG00000101347	SAMHD1	20	35518632	35580246	0.1374	rs7265241	2.18	rs6029941	0.008069	4.29	-0.0612	61	18	enet	0.059	1.2e-06	-0.2387	0.81134
ENSG00000102931	ARL2BP	16	57279010	57287516	0.1908	rs4552015	1.71	rs7198865	0.088	-5.88	-0.23639	76	1	top1	0.088	2.7e-09	0.2364	0.813
ENSG00000133103	COG6	13	40229764	40365802	0.0379	rs3012139	-2.32	rs9548846	0.004941	3.23	0.14801	136	136	bslmm	0.021	0.0026	-0.2342	0.814799
ENSG00000134759	ELP2	18	33709407	33757909	0.0424	rs17672308	2.23	rs1789512	0.0586	-5.07	-0.232	130	1	top1	0.059	1.2e-06	0.2315	0.81689
ENSG00000138095	LRPPRC	2	44113647	44223144	0.1059	rs4289236	2.47	rs7568481	0.056507	5.72	-0.8642	177	14	enet	0.11	1.2e-11	-0.23102	0.817
ENSG00000157851	DPYSL5	2	27070615	27173219	0.1548	rs7596707	-2.423	rs41448746	0.079676	-6.38	0.6252	87	87	blup	0.11	1.4e-11	0.23073	0.818
ENSG00000106701	FSD1L	9	108210077	108314714	0.064	rs2518112	1.62	rs12555267	0.015321	-4.04	-0.9576	95	95	blup	0.044	2.5e-05	-0.2294	0.818521
ENSG00000100997	ABHD12	20	25275379	25371619	0.2138	rs2281559	-4.71	rs746748	0.089487	-6.03	0.2291	137	1	top1	0.089	2e-09	-0.2291	0.81876
ENSG00000111696	NT5DC3	12	104164231	104234975	0.2702	rs697209	-2.55	rs7314150	0.074111	6.85	0.60984	251	251	blup	0.21	9.7e-21	-0.2287	0.819
ENSG00000170667	RASA4B	7	102122892	102158228	0.0562	rs4729789	2.2	rs11487069	0.0142	-3.65	0.5168	39	4	lasso	0.032	0.00038	-0.2283	0.819434
ENSG00000104522	TSTA3	8	144694788	144700218	0.1105	rs4875034	-2.4	rs7817301	0.048136	4.89	0.1011	85	85	bslmm	0.079	1.7e-08	-0.2273	0.82
ENSG00000151498	ACAD8	11	134123389	134135749	0.051	rs3132810	1.91	rs1146188	-0.00267	3.17	0.0913	87	87	bslmm	0.011	0.022	-0.2261	0.8211
ENSG00000173267	SNCG	10	88718375	88723017	0.1433	rs7082258	1.35	rs1240390	0.073077	-5.79	0.19886	58	2	lasso	0.085	4.9e-09	0.22588	0.82129
ENSG00000015475	BID	22	18216906	18257536	0.0382	rs2587109	2.8	rs181392	0.010659	-3.74	-0.5781	132	132	blup	0.02	0.0048	-0.225	0.82198
ENSG00000149809	TM7SF2	11	64879317	64883856	0.0697	rs1211975	-2.09	rs9971407	0.032666	-4.21	0.9426	87	3	lasso	0.038	9.5e-05	-0.222	0.82435
ENSG00000070540	WIPI1	17	66417089	66453654	0.1085	rs11658979	-2.18	rs11656906	0.118	6.94	0.33287	113	6	lasso	0.13	1.5e-12	-0.221	0.82513
ENSG00000131899	LLGL1	17	18128901	18148189	0.0516	rs2072653	2.83	rs4925159	0.0439	4.41	0.21991	101	1	top1	0.044	2.5e-05	0.2199	0.82594
ENSG00000145321	GC	4	72607410	72669758	0.0312	rs9291163	2.11	rs222047	0.01569	-3.89	1.1736	103	103	blup	0.017	0.0072	-0.2195	0.826
ENSG00000111786	SRSF9	12	120899471	120907596	0.2644	rs542407	-3.18	rs11065126	0.121597	-7.06	-0.21701	82	1	top1	0.12	2.1e-12	0.217	0.828
ENSG00000143774	GUK1	1	228327663	228336685	0.0729	rs1888681	3.577	rs4653908	0.035516	3.99	0.2163	59	1	top1	0.036	0.00014	0.21629	0.828758
ENSG00000134461	ANKRD16	10	5903580	5931869	0.1429	rs10795544	2.11	rs7904512	0.022724	-5.06	-0.47748	159	159	blup	0.088	6e-08	-0.21378	0.83072
ENSG00000136828	RALGPS1	9	129677053	129985445	0.0259	rs2039406	2.34	rs10987552	0.004784	3.26	-0.7929	164	164	bslmm	0.031	0.00063	0.2134	0.831003
ENSG00000079819	EPB41L2	6	131160487	131384462	0.064	rs9402280	3.13	rs677072	-0.000536	3.29	-0.6046	213	213	bslmm	0.015	0.01	-0.2116	0.832
ENSG00000005882	PDK2	17	48172101	48189516	0.0657	rs739500	2.65	rs847693	-0.00218	3.55	1.21465	110	110	bslmm	0.035	0.00016	-0.2091	0.83441
ENSG00000143819	EPHX1	1	225997794	226033260	0.051	rs4653427	-2.884	rs12038486	0.046609	-4.94	-0.2089	113	1	top1	0.047	1.4e-05	0.20895	0.834489
ENSG00000063761	ADCK1	14	78266426	78401355	0.2469	rs759807	2.11	rs2364748	0.178022	9.42	0.04092	199	9	lasso	0.28	2e-27	0.2086	0.834772
ENSG00000124275	MTRR	5	7851299	7906138	0.1979	rs7702491	-2.2	rs3733784	0.087485	6.32	0.1551	183	27	enet	0.18	1.9e-14	0.20567	0.83705
ENSG00000164172	MOCS2	5	52391509	52405893	0.3129	rs16880636	-3.48	rs3816326	0.221607	-9.19	0.2126	148	148	bslmm	0.23	4.6e-22	-0.20445	0.838
ENSG00000117305	HMGCL	1	24128375	24165110	0.062	rs34570472	-0.801	rs11591202	0.076421	5.94	0.2031	55	1	top1	0.076	3e-08	0.20313	0.839033
ENSG00000041353	RAB27B	18	52385091	52562747	0.114	rs10502992	2.09	rs2871673	0.153	-7.92	0.207	93	19	enet	0.15	1.6e-15	-0.2031	0.83906
ENSG00000166411	IDH3A	15	78423840	78464291	0.1275	rs12910083	2.82	rs3816253	0.16832	8.34	-0.24032	119	23	enet	0.17	3.9e-17	-0.203	0.83914
ENSG00000160688	FLAD1	1	154955814	154965587	0.0318	rs12023499	4.173	rs6696397	-0.002534	3.34	-0.6951	74	74	bslmm	0.012	0.02	0.2022	0.839761
ENSG00000159267	HLCS	21	38123189	38362536	0.0883	rs8127136	3.56	rs3787741	0.006338	4.41	-1.2672	193	193	blup	0.055	3.4e-06	-0.2012	0.8406
ENSG00000151148	UBE3B	12	109915207	109974507	0.0712	rs12821585	2.76	rs7358739	0.040636	4.44	0.19931	131	1	top1	0.041	4.9e-05	0.1993	0.842
ENSG00000110063	DCPS	11	126173647	126215644	0.1921	rs11220472	1.76	rs11220426	0.038429	-4.89	0.4431	145	145	bslmm	0.088	2.7e-09	-0.1984	0.84269
ENSG00000163219	ARHGAP25	2	68906733	69053965	0.3868	rs7570797	2.387	rs2280244	0.273245	-9.96	-0.0132	231	7	lasso	0.34	1.8e-34	0.19821	0.843
ENSG00000183605	SFXN4	10	120900279	120925179	0.2005	rs11198845	-1.99	rs3740558	0.146577	-7.72	-0.44792	82	16	enet	0.17	8.1e-17	0.19801	0.84303
ENSG00000165140	FBP1	9	97365415	97402531	0.1034	rs913185	2.88	rs16910850	0.02019	4.52	0.8548	112	112	bslmm	0.073	3.2e-06	0.1966	0.844104
ENSG00000177225	PDDC1	11	767220	777488	0.0412	rs10902227	-2.85	rs12223324	0.014122	3.78	0.2261	104	104	blup	0.025	0.0022	0.1938	0.84634
ENSG00000136783	NIPSNAP3A	9	107509969	107522403	0.0416	rs10820722	-2.64	rs10820720	0.00027	-3.74	-0.6078	128	128	blup	0.0083	0.043	-0.1937	0.846382
ENSG00000162104	ADCY9	16	4003388	4166186	0.1143	rs2601788	2.65	rs2230739	0.0675	-5.23	-0.06704	179	4	lasso	0.079	1.9e-08	-0.1932	0.847
ENSG00000105726	ATP13A1	19	19756007	19774502	0.0932	rs16994684	3.6	rs2304130	0.080577	5.93	-0.1926	94	1	top1	0.081	1.3e-08	-0.1926	0.847
ENSG00000143653	SCCPDH	1	246887349	246931439	0.1159	rs6688227	2.102	rs10924826	0.017744	-4.36	-1.5812	126	126	blup	0.059	1.2e-06	0.19248	0.847369
ENSG00000071282	LMCD1	3	8543393	8609805	0.0777	rs13099043	-1.94	rs7635073	0.004466	-4.48	0.0427	202	6	lasso	0.012	0.022	-0.1911	0.848
ENSG00000099968	BCL2L13	22	18111621	18213388	0.1088	rs437633	2.61	rs2535708	0.073514	-6.34	0.0942	149	6	lasso	0.14	7.8e-14	0.191	0.84853
ENSG00000117151	CTBS	1	85015289	85040163	0.0682	rs17366686	-1.936	rs7551329	0.00859	3.55	0.537	114	114	blup	0.034	0.0014	-0.19075	0.848719
ENSG00000001561	ENPP4	6	46097730	46114436	0.0674	rs6906620	1.69	rs2295018	0.066672	-6.1	0.8382	109	109	blup	0.089	6.2e-09	-0.1909	0.849
ENSG00000100577	GSTZ1	14	77787227	77797940	0.2831	rs17812556	2.48	rs2287395	0.432308	12.53	0.34628	128	8	lasso	0.44	4.6e-47	0.1887	0.850322
ENSG00000169857	AVEN	15	34158428	34331377	0.0625	rs3815966	2.84	rs613479	0.02498	-4.04	0.15548	196	196	blup	0.025	0.0014	0.1886	0.85039
ENSG00000162836	ACP6	1	147101453	147142618	0.4343	rs2352866	2.8	rs6674938	0.393248	-9.86	0.1879	123	1	top1	0.39	2.7e-28	-0.18791	0.850945
ENSG00000186153	WWOX	16	78133310	79246564	0.24	rs2550679	3.53	rs7184686	0.0627	6.28	0.65779	1240	3	lasso	0.2	6.3e-20	0.1854	0.853
ENSG00000196455	PIK3R4	3	130397779	130465673	0.0262	rs7614116	-2.86	rs13064233	0.011925	3.28	-1.7728	81	81	blup	0.016	0.0083	0.1854	0.853
ENSG00000176974	SHMT1	17	18231187	18266856	0.2789	rs2290507	2.06	rs2461838	0.315	10.95	-0.3018	58	4	lasso	0.37	9.1e-40	-0.1823	0.85533
ENSG00000160213	CSTB	21	45192393	45196326	0.0286	rs7279400	-2.3	rs2276246	0.006102	-3.53	-0.1095	99	99	blup	0.021	0.003	0.1809	0.8564
ENSG00000143149	ALDH9A1	1	165631453	165668100	0.186	rs11579160	2.821	rs12408101	0.136274	-7.27	0.1787	126	1	top1	0.14	8.4e-14	-0.17874	0.858142
ENSG00000144199	FAHD2B	2	97749320	97760619	0.1756	rs1148600	-0.963	rs1257084	0.07115	-5.21	0.5953	18	5	enet	0.11	4.3e-07	-0.17766	0.859
ENSG00000104823	ECH1	19	39306062	39322645	0.0674	rs12978914	-3.49	rs2229259	0.0865	-5.86	-0.1734	81	1	top1	0.087	3.7e-09	0.1734	0.862
ENSG00000147813	NAPRT1	8	144656955	144660819	0.4628	rs2294119	-1.95	rs1809148	0.393015	-12.77	-0.3799	81	4	lasso	0.5	4e-59	0.1733	0.862
ENSG00000106028	SSBP1	7	141438121	141487722	0.0175	rs34103037	1.52	rs11769672	0.00924	3.64	0.17144	87	1	top1	0.0092	0.035	0.1714	0.86388
ENSG00000074582	BCS1L	2	219523487	219528166	0.0403	rs12989189	1.157	rs12991539	0.004868	-3.18	0.309	84	84	bslmm	0.02	0.0033	-0.1698	0.865
ENSG00000134900	TPP2	13	103249353	103331521	0.0357	rs9518774	2.53	rs1927014	0.016988	-4.49	0.16919	192	1	top1	0.017	0.0065	-0.1692	0.865647
ENSG00000136856	SLC2A8	9	130159421	130170703	0.1892	rs2039406	2.34	rs4837144	0.140021	-6.21	-0.3898	96	5	lasso	0.18	7.8e-11	-0.1677	0.866839
ENSG00000125458	NT5C	17	73126320	73127890	0.1047	rs4435292	1.64	rs729405	0.00412	3.9	0.43866	66	66	bslmm	0.028	0.00065	0.167	0.86741
ENSG00000110002	VWA5A	11	123986069	124018428	0.2181	rs7949245	-2.05	rs2466583	0.071791	-5.99	-1.0867	135	135	bslmm	0.14	4.4e-14	-0.1666	0.86771
ENSG00000029639	TFB1M	6	155578643	155635627	0.0899	rs162989	2.41	rs1334687	0.039054	4.49	-0.0768	160	160	blup	0.045	0.00011	0.1648	0.869
ENSG00000131981	LGALS3	14	55590828	55612126	0.0934	rs17672364	1.1	rs6573009	0.057122	-6.26	0.57364	60	9	enet	0.12	4.2e-12	-0.1637	0.869947
ENSG00000144746	ARL6IP5	3	69134095	69155217	0.0851	rs2033773	2.49	rs11128111	0.019279	4.57	0.4082	74	8	enet	0.038	7.8e-05	-0.1627	0.871
ENSG00000152767	FARP1	13	98794816	99102027	0.1163	rs285100	-3.76	rs17568378	0.019084	-4.36	0.20173	353	353	bslmm	0.065	4.4e-07	0.1621	0.871256
ENSG00000215251	FASTKD5	20	3127165	3140543	0.1914	rs11087565	-1.81	rs16988305	0.145663	-7.49	-0.162	84	1	top1	0.15	1.7e-14	0.162	0.87134
ENSG00000075651	PLD1	3	171318195	171528740	0.0478	rs83615	3.01	rs3843979	0.032706	4.05	0.1611	191	1	top1	0.033	0.00071	0.1611	0.872
ENSG00000132394	EEFSEC	3	127872297	128127485	0.0389	rs2953130	-2.38	rs7641133	0.043548	-5.32	-0.1567	166	4	lasso	0.049	1.1e-05	0.157	0.875
ENSG00000148482	SLC39A12	10	18240768	18332221	0.0916	rs691468	2.72	rs10508554	0.038627	-4.68	-0.84576	141	141	bslmm	0.046	1.9e-05	-0.1557	0.87627
ENSG00000147684	NDUFB9	8	125551344	125580751	0.1071	rs1131024	-1.5	rs4527852	0.094637	-6.17	0.155	122	1	top1	0.095	6.6e-10	-0.155	0.877
ENSG00000178950	GAK	4	843064	926161	0.0724	rs11722658	3.88	rs6843423	0.03149	-4.74	1.9886	148	148	blup	0.033	0.00022	0.1532	0.878
ENSG00000204954	C12orf73	12	104343980	104359486	0.1257	rs1564892	1.65	rs1165694	0.021322	-4.71	0.28045	159	159	blup	0.085	4.2e-07	0.152	0.879
ENSG00000103154	NECAB2	16	84002237	84036381	0.1033	rs8063994	-2.17	rs7342695	0.0576	-5.59	0.15214	175	1	top1	0.058	1.5e-06	-0.1521	0.879
ENSG00000163378	EOGT	3	69024365	69063112	0.0767	rs13094584	-2.54	rs2289245	0.057858	-5.14	0.1526	91	1	top1	0.058	2.1e-05	-0.1526	0.879
ENSG00000171115	GIMAP8	7	150147718	150176480	0.0961	rs4725906	1.93	rs7776515	0.03555	-4.1	-0.3696	123	4	lasso	0.046	0.00069	-0.151	0.879986
ENSG00000143924	EML4	2	42396490	42559688	0.0864	rs10202624	-1.749	rs6736913	0.000383	-3.19	-1.7459	104	104	blup	0.025	0.0013	0.15124	0.88
ENSG00000074590	NUAK1	12	106457118	106533811	0.0655	rs2556506	-2.79	rs17038085	0.059041	4.85	-0.1497	185	1	top1	0.059	1.1e-06	-0.1497	0.881
ENSG00000178922	HYI	1	43916824	43919660	0.1795	rs17400240	3.223	rs6954	0.142174	7.42	-0.3539	77	15	enet	0.15	1.2e-14	-0.14734	0.882867
ENSG00000104635	SLC39A14	8	22224762	22291642	0.0523	rs4266653	-2.76	rs6984908	-0.000233	3.43	0.9294	106	106	blup	0.0063	0.067	0.1471	0.883
ENSG00000112855	HARS2	5	140071011	140078889	0.0315	rs11954514	2.57	rs778596	0.021767	3.54	0.1469	77	1	top1	0.022	0.0024	0.14694	0.88318
ENSG00000097021	ACOT7	1	6324329	6454451	0.066	rs742504	2.856	rs3789498	0.083161	-6.47	0.5652	114	5	enet	0.091	1.3e-09	-0.14608	0.883858
ENSG00000159228	CBR1	21	37442239	37445464	0.2142	rs2835195	3.75	rs1005696	0.099302	6.33	0.2988	115	4	lasso	0.12	3.5e-12	0.1452	0.8845
ENSG00000188997	KCTD21	11	77882295	77899868	0.0932	rs1007837	3.49	rs550458	0.055619	-4.32	-0.1447	99	1	top1	0.056	2.9e-05	0.1447	0.88495
ENSG00000114544	SLC41A3	3	125725198	125820404	0.0646	rs2276731	2.35	rs3772431	0.028111	4.07	0.5215	129	129	bslmm	0.029	0.00073	0.1415	0.888
ENSG00000244414	CFHR1	1	196788887	196801319	0.1409	rs10494745	-2.447	rs16840522	0.195281	-7.76	-0.5706	29	8	enet	0.22	1.1e-17	-0.14072	0.88809
ENSG00000102781	KATNAL1	13	30776767	30881621	0.0592	rs2077011	3.11	rs4769819	0.005227	3.37	0.95375	149	149	bslmm	0.034	0.00021	0.1398	0.888785
ENSG00000124370	MCEE	2	71336814	71357369	0.4233	rs2080643	1.942	rs6725113	0.272753	-10.63	-0.3398	112	112	blup	0.34	2.7e-35	0.13836	0.89
ENSG00000154265	ABCA5	17	67240452	67323385	0.1635	rs11656130	3.27	rs1550828	0.186	8.56	0.52005	92	92	blup	0.19	3.1e-19	0.1373	0.89082
ENSG00000139631	CSAD	12	53551447	53575135	0.0387	rs11170486	-3.05	rs822682	0.014907	-4.38	-0.73429	85	85	bslmm	0.023	0.0038	0.1362	0.892
ENSG00000015676	NUDCD3	7	44418720	44530479	0.0538	rs17655652	2.55	rs1043084	0.083302	5.76	-0.13476	106	1	top1	0.083	7.2e-09	-0.1348	0.892799
ENSG00000111647	UHRF1BP1L	12	100422233	100536626	0.0726	rs10745884	-3.51	rs7962975	-0.002602	3.19	-0.5401	107	107	bslmm	0.02	0.0035	-0.1344	0.893
ENSG00000155906	RMND1	6	151725989	151773259	0.2029	rs2485542	-2.69	rs11550103	0.176004	-8.72	0.0633	128	5	lasso	0.19	4.6e-19	-0.1347	0.893
ENSG00000133460	SLC2A11	22	24198890	24228496	0.3289	rs5759997	2.34	rs875643	0.174782	-7.97	-1.1485	125	17	enet	0.22	2.6e-20	0.1326	0.89449
ENSG00000130226	DPP6	7	153584182	154685995	0.1087	rs887107	-2.78	rs1047064	0.012565	-4.17	-0.40748	677	677	blup	0.023	0.002	-0.1324	0.894674
ENSG00000020922	MRE11A	11	94152895	94227074	0.1823	rs607974	-2.32	rs588701	0.041739	5.2	-1.7047	141	141	blup	0.11	1.3e-11	-0.1309	0.89586
ENSG00000085377	PREP	6	105725440	105850959	0.0742	rs17065712	1.56	rs717324	0.019385	-4.49	-0.1307	120	1	top1	0.019	0.0039	0.1307	0.896
ENSG00000174100	MRPL45	17	36452989	36479101	0.119	rs4795273	1.78	rs11868136	0.0047	-2.94	-0.77979	39	39	bslmm	0.034	0.00018	-0.1301	0.8965
ENSG00000020577	SAMD4A	14	55033815	55260033	0.3073	rs7140661	-3.02	rs17657012	0.191816	-7.09	-0.69436	219	219	bslmm	0.2	3.3e-13	0.1282	0.897961
ENSG00000085449	WDFY1	2	224720433	224810104	0.0476	rs7563931	3.031	rs893360	0.02502	-4.16	1.1435	129	129	bslmm	0.031	0.00033	0.1279	0.898
ENSG00000167178	ISLR2	15	74392652	74430881	0.0705	rs748608	-2.05	rs8033129	0.022	3.86	0.47845	63	63	bslmm	0.039	9.3e-05	-0.1281	0.89806
ENSG00000105963	ADAP1	7	937540	995043	0.0529	rs10256972	2.6	rs4721949	0.006134	-3.61	-0.15991	81	81	blup	0.02	0.0034	-0.1268	0.89912
ENSG00000084073	ZMPSTE24	1	40723779	40759856	0.0857	rs432803	2.57	rs6682701	0.093577	-6.01	0.1249	89	1	top1	0.094	8.3e-10	-0.12493	0.900578
ENSG00000100347	SAMM50	22	44351301	44406411	0.0719	rs5764495	-1.9	rs5764034	0.110341	6.73	-0.1242	163	1	top1	0.11	2.3e-11	-0.1242	0.90112
ENSG00000065054	SLC9A3R2	16	2075357	2089027	0.0959	rs1133099	2.18	rs7185040	0.0312	-4.47	-0.41402	63	21	enet	0.033	0.00022	0.1237	0.902
ENSG00000163389	POGLUT1	3	119187785	119213555	0.073	rs6780684	1.79	rs9872589	0.046734	-4.56	-0.1225	143	1	top1	0.047	2.4e-05	0.1225	0.902
ENSG00000130489	SCO2	22	50961997	50964868	0.2826	rs1076780	-2.1	rs5770871	0.089104	-6.73	-0.0768	106	106	bslmm	0.19	6.9e-19	-0.1229	0.90221
ENSG00000181029	TRAPPC5	19	7745729	7747744	0.0447	rs8110128	2.44	rs11668398	0.002026	-3.44	-0.2522	103	103	bslmm	0.0053	0.085	-0.1222	0.903
ENSG00000178074	C2orf69	2	200775979	200820658	0.3056	rs17629031	-1.537	rs16832017	0.229321	-9.35	0.1218	75	1	top1	0.23	3.6e-23	-0.12176	0.903
ENSG00000105514	RAB3D	19	11432722	11456946	0.1409	rs6511729	-2.04	rs172757	0.110251	6.77	0.1189	83	1	top1	0.11	2.4e-11	0.1189	0.905
ENSG00000135597	REPS1	6	139224630	139309398	0.0469	rs9389619	3.02	rs6902027	0.050398	-4.93	-0.1197	134	1	top1	0.05	6.6e-06	0.1197	0.905
ENSG00000145494	NDUFS6	5	1801514	1816719	0.0474	rs6555008	2.16	rs11955771	0.006608	-3.18	-1.5173	140	140	bslmm	0.0072	0.055	0.11724	0.90667
ENSG00000108272	DHRS11	17	34948228	34957235	0.1559	rs17693183	-2.97	rs35712149	0.28	-10.45	-0.11693	101	1	top1	0.28	1e-28	0.1169	0.90691
ENSG00000182667	NTM	11	131240373	132206716	0.1117	rs7105351	3.58	rs318977	0.057338	-5.03	-0.1103	803	4	lasso	0.069	1.5e-07	-0.1167	0.9071
ENSG00000176623	RMDN1	8	87480486	87526586	0.1469	rs7000333	-1.75	rs6471309	0.187126	-8.83	-0.2919	85	85	bslmm	0.2	2.3e-20	0.1134	0.91
ENSG00000137766	UNC13C	15	54305101	54920806	0.0695	rs12916626	-2.92	rs8031935	-0.00175	3.53	-0.00633	436	436	blup	0.026	0.001	0.1124	0.9105
ENSG00000166997	CNPY4	7	99717236	99723134	0.1217	rs1133790	1.67	rs4727445	0.019106	-4.48	1.08818	73	73	blup	0.062	8.2e-07	-0.1117	0.911047
ENSG00000106077	ABHD11	7	73150424	73153197	0.1849	rs7777102	-4.41	rs6460052	0.159372	8.16	-0.34996	73	3	lasso	0.18	2.6e-18	0.111	0.911637
ENSG00000004700	RECQL	12	21621845	21654603	0.1339	rs2110162	2.5	rs7295965	0.018302	-4.86	1.84004	166	166	blup	0.054	2.9e-06	0.1111	0.912
ENSG00000102547	CAB39L	13	49882786	50018262	0.3669	rs2057412	1.53	rs8002829	0.288269	-10.47	0.05289	142	15	enet	0.31	2.7e-32	0.1075	0.914419
ENSG00000066583	ISOC1	5	128430444	128449721	0.0428	rs10040127	2.47	rs7735174	0.013463	3.53	-0.5156	89	89	bslmm	0.026	0.00097	0.10495	0.91641
ENSG00000151413	NUBPL	14	31959162	32330430	0.1292	rs1278892	3.26	rs10131543	0.005164	-4.09	0.29874	188	188	blup	0.05	9e-06	0.1044	0.916845
ENSG00000172939	OXSR1	3	38206580	38296979	0.0953	rs6792261	-2.72	rs7744	0.038267	-5.28	0.2255	92	3	lasso	0.038	7.6e-05	-0.1037	0.917
ENSG00000170542	SERPINB9	6	2887500	2903514	0.1867	rs380779	3.49	rs318491	0.055296	-5.39	-0.4821	134	4	lasso	0.13	9.2e-13	0.1046	0.917
ENSG00000215845	TSTD1	1	161007421	161008780	0.1593	rs2252389	-2.7	rs11265548	0.066957	6.57	1.8478	88	88	blup	0.15	2.5e-15	0.10255	0.918319
ENSG00000144115	THNSL2	2	88469835	88486146	0.398	rs1136562	-1.798	rs10865489	0.365669	-10.12	-0.5514	126	13	enet	0.39	8.5e-31	0.1003	0.92
ENSG00000029725	RABEP1	17	5185558	5289129	0.0807	rs2439938	2.57	rs9891728	0.0961	-6.64	0.10028	117	1	top1	0.096	4.9e-10	-0.1003	0.92012
ENSG00000164615	CAMLG	5	134074191	134087847	0.2951	rs34125601	2.73	rs2108665	0.306375	-10.68	-0.0997	29	1	top1	0.31	2.6e-31	0.09966	0.92061
ENSG00000157500	APPL1	3	57261765	57307496	0.0421	rs4535195	2.15	rs4325895	-0.000525	-3.01	-0.3905	75	75	bslmm	0.018	0.005	0.0993	0.921
ENSG00000100150	DEPDC5	22	32149944	32303012	0.0409	rs6518754	-2.44	rs3213524	0.013657	-4.1	0.8624	113	113	blup	0.024	0.0016	0.0989	0.92123
ENSG00000104497	SNX16	8	82711816	82755101	0.0742	rs10103624	-2.86	rs1817107	0.021396	4.06	1.0232	101	101	bslmm	0.042	0.00022	0.0977	0.922
ENSG00000183828	NUDT14	14	105639275	105647660	0.0543	rs3784240	2.3	rs4983590	0.027782	-3.68	-0.09735	69	1	top1	0.028	0.0018	0.0973	0.922452
ENSG00000151693	ASAP2	2	9346894	9545812	0.0383	rs2175337	2.973	rs11676012	0.002459	-4	0.8688	159	159	blup	0.018	0.0057	0.09634	0.923
ENSG00000004660	CAMKK1	17	3763609	3798185	0.0952	rs2240807	-2.58	rs2915546	0.0538	5.05	-0.03878	100	5	lasso	0.06	8.8e-07	0.0955	0.9239
ENSG00000157617	C2CD2	21	43305221	43373999	0.076	rs12627125	-2.38	rs2839403	0.050764	4.67	0.0952	205	1	top1	0.051	6.1e-06	0.0952	0.9241
ENSG00000162482	AKR7A3	1	19609052	19615744	0.0695	rs3762391	-2.41	rs12133034	0.029111	-4.66	1.1664	117	117	blup	0.05	7.5e-06	-0.09524	0.924128
ENSG00000132383	RPA1	17	1732996	1803376	0.0423	rs11078639	-2.57	rs7216701	0.0162	4.31	-0.45973	137	137	bslmm	0.026	0.00092	-0.093	0.92589
ENSG00000165644	COMTD1	10	76993727	76995788	0.1366	rs1113313	2.37	rs7073279	0.094412	-6	0.09086	65	1	top1	0.094	9.9e-10	-0.09086	0.92761
ENSG00000142453	CARM1	19	10982189	11033453	0.0305	rs13345127	-2.61	rs11085749	0.029377	4.46	0.0807	70	5	lasso	0.036	0.00012	0.0898	0.928
ENSG00000138074	SLC5A6	2	27422455	27435826	0.0851	rs13408493	3.333	rs1659698	0.000378	-3.82	1.2051	79	79	bslmm	0.061	2.9e-05	0.09071	0.928
ENSG00000111615	KRR1	12	75890684	75905416	0.0791	rs1275475	1.5	rs11540407	0.003165	-3.4	-0.62188	91	91	bslmm	0.03	0.0047	0.0895	0.929
ENSG00000125877	ITPA	20	3189514	3204516	0.5772	rs8120029	-2.08	rs6139030	0.352829	-11.8	-0.1193	96	96	bslmm	0.48	4.1e-55	0.0881	0.92981
ENSG00000185418	TARSL2	15	102193801	102264807	0.0969	rs4965898	2.81	rs558555	0.11103	6.77	0.28673	104	104	blup	0.12	1.9e-12	0.0872	0.93048
ENSG00000153982	GDPD1	17	57297828	57353328	0.0526	rs12936897	1.49	rs11079369	0.064	5.45	0.08569	80	1	top1	0.064	4e-07	0.0857	0.93171
ENSG00000116299	KIAA1324	1	109656301	109749401	0.0732	rs629001	-2.991	rs12239854	0.039258	-5.35	-0.1854	125	14	enet	0.061	7.2e-07	0.08526	0.932051
ENSG00000075618	FSCN1	7	5632439	5646286	0.038	rs852374	2.46	rs4320462	0.009618	3.45	0.35608	76	76	bslmm	0.013	0.015	0.0844	0.932742
ENSG00000110090	CPT1A	11	68522088	68611878	0.0486	rs4930600	2.35	rs4460815	0.042212	4.51	-0.3146	120	120	blup	0.054	3.3e-06	0.0833	0.93358
ENSG00000242110	AMACR	5	33986283	34008220	0.2577	rs13189856	-1.95	rs4866402	0.233356	-8.92	0.3398	97	8	lasso	0.28	1.7e-22	-0.08289	0.93394
ENSG00000101473	ACOT8	20	44470360	44486045	0.1988	rs12480887	1.97	rs7270170	0.096432	6.32	-0.0146	103	20	enet	0.13	1.9e-13	0.0826	0.93416
ENSG00000124217	MOCS3	20	49575363	49577820	0.0279	rs6096235	-1.57	rs6020837	-0.002151	-3.92	-0.2687	86	86	bslmm	0.0071	0.061	-0.0809	0.9355
ENSG00000132423	COQ3	6	99817276	99842080	0.1876	rs761176	-3.26	rs1009031	0.196568	-8.7	-0.0799	108	9	lasso	0.22	9.7e-22	0.0807	0.936
ENSG00000089050	RBBP9	20	18467184	18477887	0.1737	rs6035039	-2.43	rs6045490	0.062639	-5.97	0.2266	94	94	bslmm	0.098	3.5e-10	0.0783	0.93759
ENSG00000150967	ABCB9	12	123405498	123466196	0.0532	rs12811983	-3.28	rs11060942	0.051611	4.64	0.9303	50	2	lasso	0.056	2.3e-06	0.0775	0.938
ENSG00000103150	MLYCD	16	83932731	83949787	0.1081	rs12934111	2.14	rs9923900	0.107	-6.47	-0.07791	165	1	top1	0.11	4.9e-11	0.0779	0.938
ENSG00000147592	LACTB2	8	71547553	71581409	0.0855	rs17685879	2.59	rs12681420	0.08932	6.6	0.2605	66	7	enet	0.12	5.7e-12	-0.0774	0.938
ENSG00000116957	TBCE	1	235530675	235612283	0.4258	rs6676353	-2.154	rs4659838	0.024149	4.77	-0.6277	95	10	enet	0.14	1.4e-14	0.07536	0.93993
ENSG00000169641	LUZP1	1	23410516	23504301	0.0582	rs6426783	-3.193	rs683893	0.016782	3.94	1.4947	97	97	bslmm	0.042	3.4e-05	-0.07534	0.939947
ENSG00000197798	FAM118B	11	126081309	126132881	0.0598	rs732430	2.62	rs679387	0.038424	-4.87	-0.2365	173	173	blup	0.049	1.9e-05	-0.0732	0.94163
ENSG00000116885	OSCP1	1	36881428	36916086	0.0787	rs11263901	2.409	rs16823042	0.108907	-6.75	-0.1943	113	2	lasso	0.11	2.7e-11	0.07305	0.941767
ENSG00000132386	SERPINF1	17	1665253	1680868	0.0741	rs11078639	-2.57	rs1136287	0.0296	-3.54	-1.61306	104	104	bslmm	0.047	1.4e-05	0.0723	0.94239
ENSG00000162551	ALPL	1	21835858	21904905	0.055	rs12083062	-2.795	rs1780329	0.052499	-4.79	0.072	146	1	top1	0.052	4.3e-06	-0.07197	0.942622
ENSG00000240344	PPIL3	2	201735630	201754026	0.5575	rs2348129	-2.469	rs3851973	0.440421	-13.73	0.1829	60	13	enet	0.54	5.2e-66	0.07131	0.943
ENSG00000164116	GUCY1A3	4	156587863	156653501	0.0842	rs1483035	-3.44	rs3796582	0.00547	3.46	-0.8879	134	134	bslmm	0.037	0.00011	0.0718	0.943
ENSG00000109576	AADAT	4	170981373	171012850	0.0313	rs9992050	-2.53	rs2054555	-0.00247	-3.3	1.1263	101	101	bslmm	0.011	0.044	-0.0704	0.944
ENSG00000173221	GLRX	5	95087023	95158709	0.0931	rs9314160	-2.77	rs6556886	0.021466	-4.6	1.3444	125	9	enet	0.063	4.8e-07	0.06706	0.94654
ENSG00000146729	GBAS	7	56019486	56067874	0.1409	rs6593288	2.35	rs7793921	0.124113	7.01	-0.2679	85	4	lasso	0.13	3.8e-13	-0.0669	0.946683
ENSG00000163864	NMNAT3	3	139279022	139396859	0.2819	rs4234474	2.21	rs16849220	0.077089	6.85	0.1748	163	26	enet	0.24	8e-25	0.0671	0.947
ENSG00000112210	RAB23	6	57053607	57087078	0.0486	rs1860652	2.51	rs9382684	0.023507	-4.11	0.1135	93	27	enet	0.047	1.3e-05	-0.0664	0.947
ENSG00000119383	PPP2R4	9	131873229	131911225	0.2658	rs7850015	3.41	rs3118634	0.126841	-7.17	0.5964	88	88	bslmm	0.16	1.2e-15	-0.0662	0.947218
ENSG00000197045	GMFB	14	54941202	54955914	0.0357	rs2300425	3.11	rs9323267	0.00291	3.77	0.0195	66	8	enet	0.0085	0.04	0.0661	0.947293
ENSG00000211890	IGHA2	14	106053226	106054732	0.1107	rs6576110	1.67	rs10142224	0.037773	-3.79	-0.80458	13	13	bslmm	0.04	0.0002	-0.065	0.948213
ENSG00000205531	NAP1L4	11	2965667	3013607	0.0566	rs4930026	-2.05	rs16928841	0.015327	3.5	0.707	126	126	bslmm	0.021	0.0026	-0.0642	0.94879
ENSG00000159640	ACE	17	61554422	61599205	0.0783	rs4968774	2.57	rs4305	0.0626	5.51	0.82169	68	3	lasso	0.077	2.5e-08	-0.0632	0.94961
ENSG00000146476	C6orf211	6	151773422	151791236	0.0492	rs17081341	2.54	rs7771156	0.054959	-4.69	0.0627	97	1	top1	0.055	2.6e-06	-0.0627	0.95
ENSG00000153904	DDAH1	1	85784164	86043933	0.0748	rs10873710	1.954	rs233109	0.03045	4.71	0.342	255	255	blup	0.052	4.5e-06	0.06219	0.950409
ENSG00000172375	C2CD2L	11	118972908	118989252	0.0791	rs3825061	-3.1	rs4938626	0.069544	-5.64	-0.0607	101	1	top1	0.07	1.3e-07	0.0607	0.95161
ENSG00000133069	TMCC2	1	205197304	205242471	0.0499	rs6661074	2.29	rs1180734	0.041929	-4.96	-0.0605	114	1	top1	0.042	3.7e-05	0.06052	0.95174
ENSG00000163975	MFI2	3	196715492	196756687	0.102	rs9876485	-2.97	rs17597256	0.047031	-6.05	-0.4764	103	103	blup	0.096	7.7e-10	0.0601	0.952
ENSG00000159363	ATP13A2	1	17312453	17338423	0.0567	rs12745538	1.791	rs926702	0.043251	-4.91	0.331	113	113	bslmm	0.047	1.6e-05	-0.05958	0.952493
ENSG00000087303	NID2	14	52471521	52535712	0.0874	rs2029981	-3.4	rs2516585	0.017729	-4.62	-1.34774	182	182	blup	0.058	1.3e-06	0.0578	0.953947
ENSG00000001036	FUCA2	6	143815948	143832827	0.2722	rs9496699	-2.71	rs11155297	0.207739	-7.97	-0.2887	140	2	lasso	0.21	7.1e-17	0.0572	0.954
ENSG00000147576	ADHFE1	8	67342420	67383836	0.4407	rs4463406	2.29	rs1030420	0.303828	11.09	-0.0585	73	7	lasso	0.43	1.6e-47	0.0578	0.954
ENSG00000117899	MESDC2	15	81239667	81282219	0.0939	rs11636914	2	rs8026419	0.05293	4.99	0.2913	95	95	bslmm	0.06	9.4e-07	-0.0555	0.95577
ENSG00000167136	ENDOG	9	131580753	131584956	0.0461	rs3750318	-2.15	rs2997922	0.075245	-5.17	-0.1906	58	9	enet	0.078	1.1e-07	-0.0552	0.955948
ENSG00000107021	TBC1D13	9	131549483	131572711	0.1189	rs3750318	-2.15	rs15676	0.080564	6.21	0.0348	52	20	enet	0.09	1.7e-09	-0.0546	0.956484
ENSG00000168434	COG7	16	23399814	23464501	0.0179	rs4967999	-2.22	rs250583	0.0196	3.85	-0.0527	103	1	top1	0.02	0.0038	-0.0527	0.958
ENSG00000124587	PEX6	6	42931608	42946958	0.0589	rs11751058	2.35	rs9462856	0.044967	-4.69	0.0773	86	11	enet	0.053	2.5e-05	-0.0525	0.958
ENSG00000152749	GPR180	13	95254157	95286899	0.0945	rs2298055	-1.9	rs1408999	0.052287	-4.47	-0.05121	108	1	top1	0.052	1.9e-05	0.0512	0.959162
ENSG00000012983	MAP4K5	14	50885219	51027844	0.0669	rs3759590	-2.67	rs12050306	0.001844	-3.63	0.46588	115	115	blup	0.02	0.0066	-0.0494	0.960611
ENSG00000090615	GOLGA3	12	133345495	133405444	0.0978	rs7134809	1.8	rs12303977	0.066637	5.41	0.63422	101	101	blup	0.067	3e-07	0.0494	0.961
ENSG00000160993	ALKBH4	7	102096685	102105323	0.0776	rs4729789	2.2	rs2410988	0.032143	-4.65	0.02621	40	40	blup	0.05	1.6e-05	0.0473	0.962282
ENSG00000095321	CRAT	9	131857089	131873468	0.0233	rs12685210	3.47	rs7849270	0.002652	-3.42	-0.0681	65	65	blup	0.024	0.0014	0.0466	0.962866
ENSG00000197417	SHPK	17	3511556	3539616	0.4301	rs12450574	-2.77	rs17707155	0.274	10.18	0.60497	149	149	bslmm	0.38	1e-40	-0.0462	0.96317
ENSG00000172379	ARNT2	15	80696692	80890278	0.0603	rs4407026	-3.3	rs3901896	0.01431	4.49	0.6965	175	175	bslmm	0.031	0.00038	-0.0448	0.96423
ENSG00000072110	ACTN1	14	69340860	69446157	0.0304	rs10443	3.84	rs735986	0.001397	3.35	0.44585	138	138	bslmm	0.0098	0.03	0.0426	0.966053
ENSG00000116981	NT5C1A	1	40124793	40137710	0.1533	rs12037222	4.138	rs9662128	0.110562	6.48	0.9766	91	91	blup	0.11	4.2e-11	-0.04215	0.966378
ENSG00000179163	FUCA1	1	24171567	24194784	0.0267	rs34570472	-0.801	rs10917430	0.01374	-3.59	-0.2152	48	48	blup	0.019	0.0044	-0.04197	0.966526
ENSG00000138772	ANXA3	4	79472673	79531597	0.1343	rs6845893	2	rs1472365	0.01277	3.64	-0.3481	149	149	bslmm	0.067	2e-07	0.0411	0.967
ENSG00000135823	STX6	1	180941861	180992047	0.0514	rs17302583	-2.284	rs6665134	0.006148	4.03	0.9893	116	27	enet	0.038	8e-05	0.04061	0.967608
ENSG00000138777	PPA2	4	106290234	106395238	0.3249	rs12643660	2.41	rs17617811	0.03835	-6.2	-1.6699	144	144	blup	0.18	2.2e-18	0.04	0.968
ENSG00000154059	IMPACT	18	22006580	22033499	0.0465	rs1259952	-2.31	rs9950490	7.38e-05	-3.2	1.349	140	140	blup	0.026	0.00093	0.0399	0.96817
ENSG00000143353	LYPLAL1	1	219347186	219386207	0.1385	rs6688793	3.131	rs6699816	0.189566	8.51	0.0399	85	1	top1	0.19	4.8e-19	0.03989	0.968178
ENSG00000141759	TXNL4A	18	77732867	77793949	0.0312	rs2278332	-1.38	rs4799116	0.0264	3.93	0.104	109	4	lasso	0.028	0.00099	0.0398	0.96824
ENSG00000005194	CIAPIN1	16	57462081	57481440	0.0489	rs8055133	2.52	rs17546208	0.0135	-3.47	-0.17504	98	98	blup	0.034	0.00021	0.0383	0.969
ENSG00000175497	DPP10	2	115199876	116603328	0.124	rs13022199	2.66	rs3738879	0.083974	-5.77	-1.0121	577	6	lasso	0.093	9.1e-10	0.03924	0.969
ENSG00000095380	NANS	9	100819021	100845357	0.2213	rs2795491	2.03	rs10818468	0.230208	-9.47	-0.2838	109	109	bslmm	0.24	7.5e-24	0.0386	0.969234
ENSG00000164904	ALDH7A1	5	125877533	125931110	0.1208	rs730870	1.89	rs17154676	0.054708	4.8	-1.0306	129	129	bslmm	0.082	9.1e-09	-0.03827	0.96947
ENSG00000068971	PPP2R5B	11	64685025	64701945	0.0267	rs673995	2.57	rs650506	0.022471	-3.81	0.0367	71	1	top1	0.022	0.0021	-0.0367	0.97074
ENSG00000121691	CAT	11	34460472	34493609	0.0786	rs12226744	-2.74	rs10836244	0.068156	-5.27	-0.0365	188	1	top1	0.068	1.7e-07	0.0365	0.97091
ENSG00000012822	CALCOCO1	12	54104903	54121529	0.0827	rs11170624	2.82	rs17102221	0.087533	6.01	-0.03649	102	1	top1	0.088	3e-09	-0.0365	0.971
ENSG00000172575	RASGRP1	15	38780304	38857776	0.0639	rs4301975	1.76	rs7162389	0.01385	-3.38	-1.02662	128	128	bslmm	0.018	0.0089	0.0353	0.97188
ENSG00000124608	AARS2	6	44267391	44281063	0.3159	rs9357436	-2.79	rs2233434	0.205599	-8.86	0.0628	107	107	bslmm	0.22	9.4e-22	0.0347	0.972
ENSG00000138678	AGPAT9	4	84457067	84527028	0.0688	rs17007149	-2.02	rs7674135	0.02157	-3.78	0.8349	108	108	bslmm	0.026	0.0084	0.034	0.973
ENSG00000137563	GGH	8	63927638	63951730	0.0466	rs12676761	-2.28	rs10504361	0.004905	4.17	0.5578	113	113	blup	0.047	1.4e-05	-0.0343	0.973
ENSG00000164347	GFM2	5	74017029	74063196	0.2561	rs6453072	-2.27	rs6453075	0.307039	11.45	0.2011	119	119	bslmm	0.39	1.7e-42	-0.03267	0.97394
ENSG00000070081	NUCB2	11	17229700	17371521	0.0907	rs12786482	2.61	rs739689	0.028785	4.85	0.9046	97	97	bslmm	0.078	2.4e-08	-0.0318	0.97466
ENSG00000106049	HIBADH	7	27565061	27702614	0.2124	rs17743751	2.13	rs6957378	0.164611	8.23	1.10375	120	32	enet	0.21	1.8e-21	0.0291	0.976767
ENSG00000106853	PTGR1	9	114312002	114362135	0.1912	rs41475647	-2.95	rs3739704	0.142512	7.48	0.0282	111	1	top1	0.14	2.1e-14	0.0282	0.977471
ENSG00000162174	ASRGL1	11	62104920	62160882	0.1719	rs4334021	1.88	rs2463833	0.191699	8.79	-0.197	119	7	lasso	0.22	6.8e-22	-0.0277	0.97792
ENSG00000065357	DGKA	12	56321103	56347811	0.0445	rs705702	-4.44	rs1052206	0.009039	-4.29	-0.26145	45	45	blup	0.029	0.00055	-0.027	0.978
ENSG00000172009	THOP1	19	2785458	2813599	0.0247	rs4806887	2.66	rs12608998	0.012292	3.4	-0.0265	101	1	top1	0.012	0.018	-0.0265	0.979
ENSG00000145864	GABRB2	5	160715436	160976050	0.0477	rs4426954	2.61	rs592403	-0.000281	-3.26	0.5599	189	189	bslmm	0.017	0.0061	0.02618	0.97912
ENSG00000170525	PFKFB3	10	6186881	6277495	0.1097	rs7083321	2.72	rs4310524	-0.003802	-3.2	0.05551	166	166	blup	0.039	0.00079	-0.02494	0.9801
ENSG00000135249	RINT1	7	105172532	105208124	0.0306	rs12535264	2.59	rs1721498	0.024456	-4.34	0.02446	88	1	top1	0.024	0.0014	-0.0245	0.980489
ENSG00000167676	PLIN4	19	4502204	4517716	0.0829	rs243352	3.19	rs10406628	0.021219	4.55	0.995	89	4	lasso	0.049	8e-06	0.023	0.982
ENSG00000174705	SH3PXD2B	5	171752185	171881527	0.1601	rs1541918	-2.45	rs2731688	0.067445	5.98	0.9296	161	161	bslmm	0.098	3.3e-10	0.02002	0.98403
ENSG00000197147	LRRC8B	1	89990395	90063423	0.0286	rs1215494	2.817	rs9427984	0.008666	-3.53	-1.4002	108	108	blup	0.02	0.0035	-0.01966	0.984314
ENSG00000106460	TMEM106B	7	12250867	12282993	0.0893	rs17165702	-2.33	rs6945902	0.071641	5.49	0.60742	139	12	enet	0.086	3.9e-09	-0.0196	0.984369
ENSG00000159784	FAM131B	7	143050493	143059863	0.1067	rs10224310	-3.69	rs4236482	0.057021	-5.35	-0.0538	94	9	enet	0.091	1.6e-09	0.0183	0.985418
ENSG00000184226	PCDH9	13	66876967	67804468	0.0669	rs9564376	-2.79	rs9529154	-0.002526	-3.34	0.65236	468	468	blup	0.026	0.00098	0.0178	0.985781
ENSG00000166548	TK2	16	66541906	66586447	0.039	rs662089	3.51	rs16956585	0.025	-4.38	0.35908	107	107	bslmm	0.037	0.00011	0.0181	0.986
ENSG00000144320	KIAA1715	2	176788620	176867567	0.0906	rs17394437	2.639	rs935406	0.049907	-4.51	0.0176	127	1	top1	0.05	7.3e-06	-0.01755	0.986
ENSG00000133606	MKRN1	7	140152840	140179369	0.19	rs4571657	-2.44	rs12155423	0.081798	-6.01	0.01692	96	5	lasso	0.085	5.4e-09	0.0165	0.986814
ENSG00000125454	SLC25A19	17	73269073	73285591	0.0681	rs4789172	1.22	rs4789161	0.0394	3.93	-0.12239	50	50	bslmm	0.05	1.1e-05	0.0154	0.98774
ENSG00000146085	MUT	6	49398073	49430904	0.0921	rs13197588	1.23	rs2501976	0.103857	-6.42	0.0274	84	6	lasso	0.11	2.7e-11	-0.0148	0.988
ENSG00000011485	PPP5C	19	46850251	46896238	0.0411	rs741235	2.73	rs877589	-0.001398	3.22	-0.2748	108	108	blup	0.0046	0.1	-0.0132	0.989
ENSG00000138413	IDH1	2	209100951	209130798	0.0443	rs6729051	-2.578	rs6710217	0.046821	-4.51	-0.0139	91	1	top1	0.047	1.4e-05	0.01386	0.989
ENSG00000198848	CES1	16	55836763	55867249	0.1147	rs9922897	3.44	rs11076121	0.0695	5.45	-0.02158	118	4	lasso	0.072	1.4e-07	-0.0122	0.99
ENSG00000153132	CLGN	4	141309609	141349122	0.2359	rs4956409	1.9	rs2668585	0.11072	-6.43	-0.5785	102	21	enet	0.13	6.2e-13	-0.0128	0.99
ENSG00000105676	ARMC6	19	19144384	19170563	0.4132	rs6511021	2.74	rs7253352	0.021132	-3.42	-1.5964	70	70	bslmm	0.12	7.8e-12	0.0108	0.991
ENSG00000162999	DUSP19	2	183943287	183964733	0.1076	rs2675075	1.611	rs16824018	0.061956	-4.65	-0.0961	76	17	enet	0.079	7.4e-07	-0.00718	0.994
ENSG00000107951	MTPAP	10	30598730	30663377	0.0616	rs498998	-1.89	rs7094037	0.091547	-6.22	0.00578	105	1	top1	0.092	1.3e-09	-0.00578	0.99539
ENSG00000113552	GNPDA1	5	141371314	141392606	0.1329	rs6580216	1.99	rs164080	0.040047	-4.46	0.2815	122	122	blup	0.074	4.8e-08	-0.00541	0.99568
ENSG00000198954	KIAA1279	10	70748487	70776738	0.0906	rs10998531	-2.81	rs2491015	0.097998	-6.4	0.00328	93	1	top1	0.098	3.2e-10	-0.00328	0.99738
ENSG00000163382	APOA1BP	1	156561554	156564091	0.1992	rs3790461	7.299	rs12567958	0.219157	-9.31	-0.1902	102	12	lasso	0.26	1.2e-26	0.00153	0.998783
ENSG00000172954	LCLAT1	2	30670092	30867091	0.1273	rs13004173	-2.047	rs1060737	0.103301	7.04	-0.4299	217	17	enet	0.13	8e-13	-0.00142	0.999
ENSG00000004142	POLDIP2	17	26673659	26684545	0.0436	NA	NA	NA	NA	NA	NA	0	0	enet	9.8e-05	0.31	NA	NA
ENSG00000111801	BTN3A3	6	26440700	26453643	0.2052	NA	NA	NA	NA	NA	NA	182	0	lasso	0.059	1.2e-06	NA	NA
ENSG00000244731	C4A	6	31949801	31970458	0.0918	NA	NA	NA	NA	NA	NA	70	0	bslmm	0.036	0.00012	NA	NA
ENSG00000224389	C4B	6	31982539	32003195	0.2277	NA	NA	NA	NA	NA	NA	78	0	bslmm	0.093	2.8e-09	NA	NA
ENSG00000198502	HLA-DRB5	6	32485120	32498064	0.0734	NA	NA	NA	NA	NA	NA	12	0	enet	0.023	0.016	NA	NA
ENSG00000112763	BTN2A1	6	26458150	26476849	0.4885	NA	NA	NA	NA	NA	NA	180	0	lasso	0.43	1.6e-47	NA	NA
ENSG00000124508	BTN2A2	6	26383324	26395102	0.358	NA	NA	NA	NA	NA	NA	187	0	lasso	0.33	1.3e-32	NA	NA
ENSG00000137288	UQCC2	6	33662070	33679504	0.0394	NA	NA	NA	NA	NA	NA	183	0	blup	0.03	0.00048	NA	NA
ENSG00000197355	UAP1L1	9	139971953	139978991	0.1273	NA	NA	NA	NA	NA	NA	85	0	top1	0.15	9.6e-15	NA	NA
ENSG00000130653	PNPLA7	9	140354404	140444986	0.1755	NA	NA	NA	NA	NA	NA	59	0	lasso	0.078	3.9e-08	NA	NA
ENSG00000176978	DPP7	9	140004994	140009629	0.2281	NA	NA	NA	NA	NA	NA	76	0	top1	0.29	4.1e-30	NA	NA

## Sheet: Supplementary Table S4
Supplementary Table S4: The PWAS of migraine integrating the Banner proteomes with the migraine GWAS.
GENE.ID	GENE.NAME	CHR	P0	P1	HSQ	BEST.GWAS.ID	BEST.GWAS.Z	EQTL.ID	EQTL.R2	EQTL.Z	EQTL.GWAS.Z	NSNP	NWGT	MODEL	MODELCV.R2	MODELCV.PV	TWAS.Z	TWAS.P
ENSG00000166888	STAT6	12	57489191	57525922	0.2172	rs11172113	-15.12	rs324013	0.137583	4.75	-10.3081	68	1	top1	0.14	1.5e-06	-10.3081	6.48e-25
ENSG00000165912	PACSIN3	11	47199076	47207994	0.0901	rs1352307	-4.71	rs1352307	0.046925	3.93	-4.7089	79	1	top1	0.047	0.0042	-4.7089	2.49e-06
ENSG00000213689	TREX1	3	48506445	48509044	0.1625	rs6776700	4.71	rs9826195	0.14905	-5.04	4.63439	41	29	enet	0.16	2e-06	-4.5604	5.11e-06
ENSG00000165119	HNRNPK	9	86582998	86595569	0.0937	rs4480186	3.86	rs10868083	0.014097	-3.82	-3.8361	58	58	blup	0.06	0.0022	4.5444	5.51e-06
ENSG00000163596	ICA1L	2	203640690	203736708	0.3189	rs934287	-5.25	rs6705330	0.089652	5.48	-4.6864	77	10	enet	0.15	6.4e-07	-4.5015	6.75e-06
ENSG00000145354	CISD2	4	103790135	103810399	0.0924	rs2198199	-4.61	rs223313	0.09751	-4.26	-4.1343	42	1	top1	0.098	5.3e-05	4.1343	3.56e-05
ENSG00000072952	MRVI1	11	10594638	10715535	0.2813	rs4909945	-8.11	rs11042916	0.173469	-5.65	-4.0005	189	1	top1	0.17	5.7e-08	4.0005	6.32e-05
ENSG00000070610	GBA2	9	35736863	35749983	0.4088	rs1570249	-3.99	rs10814274	0.457633	-8.42	-3.9653	95	1	top1	0.46	6.8e-22	3.9653	7.33e-05
ENSG00000175287	PHYHD1	9	131683174	131704320	0.3317	rs719703	3.76	rs10113912	0.423948	-8.26	3.7055	46	12	enet	0.43	3.5e-20	-3.7937	0.000148
ENSG00000153774	CFDP1	16	75327596	75467383	0.043	rs4888378	4.91	rs6564261	0.057364	3.6	3.7387	68	1	top1	0.057	0.0017	3.73867	0.000185
ENSG00000123106	CCDC91	12	28286182	28732883	0.458	rs11049621	3.49	rs10843139	0.134553	5.15	3.1482	119	4	enet	0.15	7.4e-07	3.6479	0.000264
ENSG00000120265	PCMT1	6	150070579	150132556	0.42	rs6903998	-3.753	rs9689269	0.55125	-9.36	-3.60347	88	88	bslmm	0.56	1.2e-28	3.5468	0.00039
ENSG00000196236	XPNPEP3	22	41253081	41363838	0.0636	rs926914	3.95	rs138342	0.035899	-3.58	2.7755	34	34	blup	0.053	0.0026	-3.5125	0.000444
ENSG00000105341	ATP5SL	19	41937223	41946622	0.0735	rs1046909	-6.19	rs17318596	0.035922	3.48	-4.10177	57	57	blup	0.042	0.011	-3.4872	0.000488
ENSG00000173992	CCS	11	66360292	66373490	0.0864	rs566673	3.52	rs2275998	0.10803	-4.55	-3.3769	63	1	top1	0.11	2.1e-05	3.3769	0.000733
ENSG00000173064	HECTD4	12	112597992	112819896	0.0617	rs7311681	3.88	rs2301756	0.039563	-3.72	2.9189	50	50	blup	0.067	0.00077	-3.2755	0.00105
ENSG00000172346	CSDC2	22	41956767	41973745	0.2491	rs132770	3.43	rs9611602	0.180252	5.6	3.0089	39	39	bslmm	0.25	3.8e-09	3.2535	0.00114
ENSG00000189171	S100A13	1	153591263	153606568	0.3837	rs7545253	4.034	rs9330298	0.402172	8.72	2.9647	56	9	lasso	0.5	7.4e-25	3.17747	0.00149
ENSG00000152556	PFKM	12	48498922	48540187	0.2908	rs4760609	2.94	rs10875746	0.359904	-7.7	2.9005	117	30	enet	0.4	2.2e-18	-3.1645	0.00155
ENSG00000108219	TSPAN14	10	82213922	82292879	0.1225	rs1870136	3.25	rs1340380	0.05904	-4.58	1.9049	166	166	blup	0.13	9.3e-06	-3.1311	0.00174
ENSG00000148842	CNNM2	10	104678050	104849978	0.3675	rs10883817	5.24	rs3740390	0.17827	5.63	2.4191	127	7	lasso	0.21	2.6e-09	3.1091	0.00188
ENSG00000111275	ALDH2	12	112204691	112247782	0.2707	rs3742000	3.34	rs16941724	0.175163	-5.82	2.8714	59	59	bslmm	0.22	9.2e-10	-3.1088	0.00188
ENSG00000114354	TFG	3	100428205	100467810	0.0776	rs6775161	3.11	rs6775161	0.05863	4.07	3.10512	89	1	top1	0.059	0.0015	3.1051	0.0019
ENSG00000197548	ATG7	3	11313995	11599139	0.1314	rs2594980	-4.57	rs2594966	0.1458	-5.57	-3.0587	187	1	top1	0.15	7.2e-07	3.0587	0.00222
ENSG00000171608	PIK3CD	1	9711790	9789172	0.4106	rs6540985	3.5	rs9430636	0.13004	4.04	2.2324	74	12	lasso	0.13	0.00058	3.03218	0.00243
ENSG00000119640	ACYP1	14	75519924	75536186	0.2385	rs12431669	-3.63	rs10136948	0.19325	5.6	-3.01663	65	1	top1	0.19	8.8e-09	-3.01663	0.00256
ENSG00000145198	VWA5B2	3	183948217	183960117	0.3762	rs843348	2.99	rs843348	0.18957	-5.64	2.99461	87	1	top1	0.19	5.7e-08	-2.9946	0.00275
ENSG00000105650	PDE4C	19	18318771	18366229	0.1068	rs271828	-3.28	rs172043	0.100966	4.08	2.35921	115	7	enet	0.11	0.00012	2.9807	0.002876
ENSG00000138175	ARL3	10	104433488	104474164	0.2434	rs11191389	4.39	rs10786701	0.22349	-6.5	2.7614	93	93	blup	0.28	2e-12	-2.9744	0.00294
ENSG00000136003	ISCU	12	108956358	108963160	0.0694	rs12305310	-3.52	rs7969198	0.065678	3.79	-2.9683	96	1	top1	0.066	0.00084	-2.9683	0.00299
ENSG00000160678	S100A1	1	153600402	153604513	0.1732	rs7545253	4.034	rs3818632	0.191769	-5.58	-2.9583	52	1	top1	0.19	3.8e-08	2.95834	0.00309
ENSG00000117593	DARS2	1	173793641	173827684	0.3416	rs12058585	-3.243	rs2144708	0.452604	-8.54	-2.4565	58	22	enet	0.46	4.3e-22	2.90361	0.00369
ENSG00000179889	PDXDC1	16	15068448	15233196	0.0794	rs3751877	3.38	rs4985155	0.097478	-4.18	2.8962	31	1	top1	0.097	5.3e-05	-2.89621	0.003777
ENSG00000014824	SLC30A9	4	41992489	42092474	0.0837	rs7672382	-3.35	rs7681854	0.03375	3.68	-2.314	98	98	blup	0.053	0.0026	-2.8915	0.00383
ENSG00000129515	SNX6	14	35030300	35099389	0.1445	rs28651798	4.58	rs12880885	0.11751	5.06	-2.62452	92	92	blup	0.13	2.2e-06	-2.89078	0.00384
ENSG00000178096	BOLA1	1	149859440	149872351	0.4028	rs12078573	2.925	rs1376676	0.425363	8.6	2.6533	25	8	lasso	0.47	6.9e-23	2.88771	0.00388
ENSG00000120306	CYSTM1	5	139554227	139661637	0.1287	rs17118781	3.09	rs269782	0.235932	-6.14	2.8724	72	1	top1	0.24	1.4e-10	-2.8724	0.00407
ENSG00000088992	TESC	12	117476728	117537284	0.2041	rs12302906	-3.75	rs7973925	0.216855	-5.84	-2.8455	93	1	top1	0.22	9e-10	2.8455	0.00443
ENSG00000163743	RCHY1	4	76404247	76439974	0.1373	rs7677609	-2.65	rs13152113	0.05371	4.53	1.9649	82	82	bslmm	0.077	0.00032	2.8356	0.00457
ENSG00000106477	CEP41	7	130033612	130082274	0.1159	rs7793804	3.79	rs1990790	0.08131	4.8	2.70337	118	2	lasso	0.099	4.7e-05	2.8227	0.00476
ENSG00000078304	PPP2R5C	14	102228135	102394326	0.0846	rs7142002	2.97	rs8006692	0.09739	-4.45	2.89863	93	4	lasso	0.1	3.6e-05	-2.81877	0.00482
ENSG00000139428	MMAB	12	109991542	110011679	0.624	rs12830053	2.74	rs11610558	0.690496	-9.75	2.4972	102	14	lasso	0.72	1.8e-39	-2.7714	0.00558
ENSG00000149782	PLCB3	11	64018995	64036622	0.0674	rs2001003	2.87	rs12794145	0.11261	4.29	2.7589	75	1	top1	0.11	1.4e-05	2.7589	0.0058
ENSG00000134184	GSTM1	1	110230436	110251661	0.453	rs568686	-2.255	rs11101992	0.153216	4.95	-1.5831	80	80	blup	0.26	7.1e-12	-2.71683	0.00659
ENSG00000128928	IVD	15	40697686	40728146	0.3977	rs7165012	-2.808	rs7165012	0.29972	-6.91	-2.8075	83	19	enet	0.38	1.1e-17	2.7041	0.00685
ENSG00000177469	PTRF	17	40554470	40575535	0.1477	rs2301647	3.08	rs9906989	0.005071	3.07	-0.752	60	60	blup	0.026	0.027	-2.6932	0.00708
ENSG00000157326	DHRS4	14	24422795	24438488	0.4288	rs12887581	-2.65	rs8022613	0.03044	-5.11	1.43303	46	35	enet	0.16	1.3e-07	-2.68565	0.00724
ENSG00000103642	LACTB	15	63413999	63434260	0.3453	rs1472631	3.266	rs2729835	0.45154	-8.34	-2.3055	86	3	lasso	0.45	1.4e-21	2.6845	0.00726
ENSG00000163346	PBXIP1	1	154916552	154928599	0.0457	rs2306125	4.077	rs4845396	0.02676	-3.52	1.093	59	59	bslmm	0.033	0.015	-2.66086	0.00779
ENSG00000161618	ALDH16A1	19	49956426	49974305	0.3089	rs13394	2.74	rs7258719	0.339094	7.31	2.6558	80	1	top1	0.34	2.2e-15	2.6558	0.007912
ENSG00000185532	PRKG1	10	52750945	54058110	0.3076	rs2816835	2.97	rs9415777	0.13189	5.62	2.6507	745	1	top1	0.13	2.5e-06	2.6507	0.00803
ENSG00000136783	NIPSNAP3A	9	107509969	107522403	0.1493	rs10820722	-2.64	rs10820722	0.148345	5.06	-2.6418	119	1	top1	0.15	5.7e-07	-2.6418	0.00825
ENSG00000110871	COQ5	12	120941077	120972237	0.1288	rs11065172	-3.45	rs651627	0.103253	5.02	2.6297	81	1	top1	0.1	3.2e-05	2.6297	0.00855
ENSG00000162407	PPAP2B	1	56960419	57110974	0.3568	rs17114046	3.113	rs9970807	0.159302	5.07	3.0473	143	23	enet	0.18	4.2e-08	2.61382	0.00895
ENSG00000196151	WDSUB1	2	160092304	160143310	0.3973	rs174253	4.26	rs7564250	0.517121	-9.09	2.5804	103	5	lasso	0.55	9.1e-28	-2.604	0.00922
ENSG00000169567	HINT1	5	130494720	130507428	0.1601	rs4706013	2.96	rs1035440	0.120522	5.71	2.3292	47	47	blup	0.2	5.4e-09	2.5838	0.00977
ENSG00000138246	DNAJC13	3	132136370	132257876	0.0898	rs16839317	2.91	rs9289429	0.02741	3.48	-0.7785	92	92	blup	0.063	0.001	-2.5645	0.0103
ENSG00000177106	EPS8L2	11	694438	727727	0.2355	rs10902188	-2.7	rs11246286	0.114478	4.6	2.5565	108	1	top1	0.11	1.2e-05	2.5565	0.0106
ENSG00000141698	NT5C3B	17	39981335	39992523	0.3122	rs1061843	-3.08	rs4796714	0.394567	7.79	-2.5425	93	1	top1	0.39	2.8e-18	-2.5425	0.011
ENSG00000142657	PGD	1	10458649	10480201	0.0662	rs12130220	-3.663	rs6541094	0.046538	3.63	-2.5295	92	1	top1	0.047	0.0044	-2.52955	0.01142
ENSG00000108439	PNPO	17	46018872	46025654	0.5023	rs41429650	3.1	rs17617360	0.539063	-9.26	2.5456	98	17	enet	0.56	1.6e-28	-2.5118	0.01201
ENSG00000214960	ISPD	7	16130817	16460947	0.1412	rs17169520	3.62	rs11760717	-0.00283	-3.95	-2.59232	251	251	bslmm	0.066	0.00084	2.51	0.01207
ENSG00000178053	MLF1	3	158288952	158325041	0.2664	rs7631310	-2.65	rs7631310	0.10359	-4.44	-2.65266	83	6	lasso	0.2	3.2e-07	2.4964	0.0125
ENSG00000087008	ACOX3	4	8368009	8442450	0.345	rs6832655	3.31	rs12507368	0.16371	5.62	3.3005	166	166	blup	0.3	1.2e-13	2.4796	0.0132
ENSG00000172673	THEMIS	6	128029217	128239776	0.0881	rs11968661	-2.912	rs11753972	0.00509	-3.83	-2.76657	141	141	bslmm	0.041	0.0072	2.4784	0.0132
ENSG00000040933	INPP4A	2	99061317	99210853	0.0631	rs867588	-2.28	rs13402379	0.052175	-3.5	2.1038	109	109	blup	0.058	0.0016	-2.4695	0.0135
ENSG00000110880	CORO1C	12	109038885	109125372	0.2106	rs12305310	-3.52	rs10746129	0.171452	-6.79	2.1089	111	14	enet	0.27	4.3e-12	-2.4651	0.0137
ENSG00000114491	UMPS	3	124449213	124464040	0.2852	rs4141663	4.31	rs333267	0.29686	7.6	-2.21994	126	11	lasso	0.37	7.5e-17	-2.4607	0.0139
ENSG00000187902	SHISA7	19	55940107	55954230	0.1188	rs11672075	2.94	rs1042506	0.091557	-3.93	-1.98453	71	3	lasso	0.099	4.5e-05	2.4358	0.014857
ENSG00000004700	RECQL	12	21621845	21654603	0.1969	rs2110162	2.5	rs10770818	0.100518	-4.31	2.4088	150	1	top1	0.1	4.1e-05	-2.4088	0.016
ENSG00000185989	RASA3	13	114747194	114898086	0.1374	rs383599	-4.12	rs3812831	0.06451	-3.62	-2.4091	100	1	top1	0.065	0.00093	2.409	0.016
ENSG00000084207	GSTP1	11	67351066	67354131	0.4077	rs11604662	-3.12	rs1695	0.534246	-9.13	-2.1191	65	29	enet	0.57	2.3e-29	2.4072	0.0161
ENSG00000155903	RASA2	3	141205889	141334184	0.1167	rs4683404	-3.74	rs720663	0.01973	-3.91	1.5101	124	124	blup	0.11	1.8e-05	-2.4047	0.0162
ENSG00000091664	SLC17A6	11	22359643	22401049	0.1274	rs2246710	-2.35	rs11026523	0.040217	-3.96	-2.0851	94	94	bslmm	0.1	3.3e-05	2.3977	0.0165
ENSG00000258429	PDF	16	69362524	69364498	0.0708	rs8057271	3.44	rs1127231	0.048438	3.72	2.3947	61	1	top1	0.048	0.0037	2.39474	0.016632
ENSG00000133805	AMPD3	11	10329860	10529126	0.3012	rs7123414	-3.88	rs4910143	0.157561	-5.59	-1.2033	157	25	enet	0.24	8.5e-11	2.39	0.0168
ENSG00000143156	NME7	1	169101769	169337205	0.1399	rs12728466	3.108	rs4656664	0.215023	-5.84	2.3891	170	1	top1	0.22	1.1e-09	-2.38907	0.01689
ENSG00000090382	LYZ	12	69742121	69748014	0.0846	rs962292	2.68	rs2305641	0.031734	-3.88	2.2039	92	10	lasso	0.043	0.008	-2.3831	0.0172
ENSG00000164530	PI16	6	36922209	36932613	0.1399	rs16889199	3.216	rs7740320	0.078	-4.49	2.38877	134	15	lasso	0.12	1.5e-05	-2.3708	0.01775
ENSG00000174953	DHX36	3	153990335	154042286	0.0653	rs13080773	-3.42	rs355752	-0.00106	3.91	1.92617	94	94	blup	0.032	0.015	2.3635	0.0181
ENSG00000160305	DIP2A	21	47878812	47989926	0.105	rs2839372	-3.12	rs11702704	0.041133	-4.12	-1.925	154	12	enet	0.052	0.0027	2.353	0.0186
ENSG00000203896	LIME1	20	62366815	62370456	0.0779	rs2297441	-2.35	rs2297441	0.0881	-4	-2.348	87	1	top1	0.088	0.0012	2.3477	0.0189
ENSG00000151640	DPYSL4	10	134000404	134019280	0.1569	rs2637629	2.94	rs2637629	0.0909	4.77	2.9399	122	122	blup	0.15	4.2e-07	2.3462	0.01897
ENSG00000184922	FMNL1	17	43298811	43324687	0.1947	rs8064386	-3.32	rs4792819	0.1388	4.11	2.337	56	1	top1	0.14	0.00013	2.337	0.01944
ENSG00000077235	GTF3C1	16	27470876	27561234	0.1745	rs3093341	-3	rs3093367	0.025484	4.04	-2.6656	107	107	bslmm	0.026	0.059	-2.32617	0.02001
ENSG00000125246	CLYBL	13	100258919	100549387	0.7463	rs13542	-2.97	rs3783185	0.55739	9.31	-2.1567	243	7	lasso	0.61	6.4e-33	-2.308	0.021
ENSG00000132612	VPS4A	16	69345259	69358949	0.2342	rs8057271	3.44	rs35076456	0.132908	5.1	2.0951	61	61	blup	0.15	4.8e-07	2.29303	0.021846
ENSG00000183020	AP2A2	11	924894	1012239	0.2145	rs10794350	-3.73	rs11246374	0.008935	3.68	0.1291	131	131	bslmm	0.049	0.0037	-2.2925	0.0219
ENSG00000111912	NCOA7	6	126102307	126252266	0.1306	rs1268083	-3.178	rs1407590	0.03253	3.28	-0.82251	108	108	bslmm	0.068	0.00068	-2.2908	0.02197
ENSG00000159685	CHCHD6	3	126423063	126679249	0.0758	rs6780441	-2.45	rs4624521	0.0433	-4.21	-1.63385	149	149	bslmm	0.044	0.0056	2.2813	0.0225
ENSG00000134077	THUMPD3	3	9404526	9428475	0.1162	rs3852050	-3	rs2596937	0.00184	-3.72	-2.32435	88	88	bslmm	0.04	0.0078	2.2782	0.0227
ENSG00000145982	FARS2	6	5261277	5771813	0.189	rs2432761	2.831	rs4960084	0.0565	-4.27	2.3449	370	370	blup	0.11	2.7e-05	-2.2606	0.02379
ENSG00000087157	PGS1	17	76374721	76421195	0.1545	rs2292645	3.6	rs2090205	0.018945	4.48	3.2951	142	142	blup	0.062	0.0012	2.2585	0.02392
ENSG00000079257	LXN	3	158363611	158390482	0.2704	rs7631310	-2.65	rs17699478	0.09232	5.27	1.67907	88	23	enet	0.14	1.9e-06	2.2514	0.0244
ENSG00000111450	STX2	12	131274145	131323811	0.0932	rs4759771	-4.06	rs10773819	0.069767	4.29	2.249	118	1	top1	0.07	0.00059	2.249	0.0245
ENSG00000063241	ISOC2	19	55964352	55973710	0.2684	rs11672075	2.94	rs751152	0.060235	-4.65	-0.33739	70	12	enet	0.15	3.4e-07	2.2384	0.025192
ENSG00000101160	CTSZ	20	57570240	57582302	0.1344	rs6026702	4.17	rs6064731	0.0478	-4.58	-1.896	85	85	blup	0.13	4.4e-06	2.2331	0.0255
ENSG00000196704	AMZ2	17	66243715	66253297	0.6299	rs3785613	-2.45	rs3213690	0.428445	-8.12	2.2226	78	1	top1	0.43	3.6e-20	-2.2226	0.02625
ENSG00000132481	TRIM47	17	73870242	73874656	0.1289	rs8078208	2.43	rs9894383	0.12097	-5.38	1.7859	57	4	lasso	0.17	2.3e-07	-2.2182	0.02654
ENSG00000169762	TAPT1	4	16162128	16229033	0.0853	rs317903	-3.27	rs1025897	0.0697	3.87	-2.2092	134	1	top1	0.07	0.00059	-2.2092	0.0272
ENSG00000184076	UQCR10	22	30163358	30166402	0.8429	rs17462966	3.73	rs11090584	0.245379	-6.76	-1.8188	73	22	enet	0.56	1.4e-28	2.2073	0.027296
ENSG00000182149	IST1	16	71879899	71962913	0.2516	rs8052152	-2.03	rs7198834	0.149731	-4.94	1.6578	112	112	bslmm	0.19	1.8e-08	-2.20517	0.027442
ENSG00000072778	ACADVL	17	7120444	7128592	0.0853	rs446994	-2.2	rs446994	0.063892	3.97	-2.1979	67	1	top1	0.064	0.00098	-2.1979	0.02796
ENSG00000186479	RGS7BP	5	63802084	63908139	0.1372	rs272629	-3.37	rs3797050	-0.002949	-3.01	-2.685	117	117	bslmm	0.03	0.019	2.1926	0.02834
ENSG00000066427	ATXN3	14	92524896	92572965	0.1799	rs8004149	-3.28	rs2295165	0.11581	4.98	0.91011	106	106	blup	0.13	2.9e-06	2.18191	0.02912
ENSG00000124767	GLO1	6	38643701	38670917	0.1131	rs12215108	2.207	rs1049346	0.07766	-4.2	-2.16368	98	1	top1	0.078	0.0003	2.1637	0.03049
ENSG00000273079	GRIN2B	12	13693165	14133053	0.2059	rs2417278	2.73	rs11608748	0.045436	-4.25	-1.7201	361	361	bslmm	0.096	5.9e-05	2.1534	0.0313
ENSG00000118939	UCHL3	13	76123619	76180085	0.2088	rs4539477	2.33	rs9635000	0.31212	7.04	2.1485	108	1	top1	0.31	4.5e-14	2.149	0.0317
ENSG00000116852	KIF21B	1	200938520	200992828	0.219	rs4915471	-2.371	rs296565	0.100873	4.72	1.3577	137	5	enet	0.21	3e-09	2.14185	0.03221
ENSG00000167701	GPT	8	145728356	145732557	0.0639	rs2721195	2.78	rs3816732	0.03386	-3.33	2.1384	47	1	top1	0.034	0.013	-2.138	0.0325
ENSG00000272896	RP11-216L13.17	9	139685831	139695047	0.1535	rs7871359	-2.71	rs11145887	0.132914	4.89	-2.2722	70	8	lasso	0.2	2.6e-08	-2.1286	0.0333
ENSG00000110514	MADD	11	47290712	47351582	0.2853	rs4647709	-4.41	rs11570115	0.102145	-4.35	2.1167	94	1	top1	0.1	3.5e-05	-2.1167	0.0343
ENSG00000064607	SUGP2	19	19101697	19144832	0.1161	rs6511021	2.74	rs12979565	0.117458	5.03	2.11046	72	1	top1	0.12	9.2e-06	2.1105	0.034819
ENSG00000140284	SLC27A2	15	50474393	50528592	0.1567	rs11638799	-2.364	rs2278167	0.09537	4.69	1.5662	110	21	enet	0.11	1.7e-05	2.1078	0.03505
ENSG00000090863	GLG1	16	74485856	74641012	0.0834	rs7342732	-3.68	rs11646445	0.001302	-3.32	-1.675	112	112	blup	0.025	0.029	2.10384	0.035392
ENSG00000110315	RNF141	11	10533225	10562777	0.1143	rs11042902	-5.34	rs10770123	0.034538	4.44	-1.3429	129	129	blup	0.057	0.0017	-2.0925	0.0364
ENSG00000187239	FNBP1	9	132649466	132805473	0.0987	rs2900279	-2.45	rs4240438	0.082525	4.22	-2.0915	136	1	top1	0.083	0.0002	-2.0915	0.0365
ENSG00000135049	AGTPBP1	9	88161455	88356944	0.1381	rs11140985	-2.88	rs7850808	0.006853	-3.66	1.0738	104	104	blup	0.054	0.0024	-2.0899	0.0366
ENSG00000132613	MTSS1L	16	70695107	70719969	0.0838	rs3826272	-2.3	rs11647479	0.045152	-4.11	-2.0836	83	1	top1	0.045	0.0049	2.08358	0.037198
ENSG00000106605	BLVRA	7	43798279	43846939	0.1236	rs10231164	-2.11	rs10281917	0.00673	3.48	-2.0824	83	6	lasso	0.1	3.6e-05	-2.0822	0.03732
ENSG00000167468	GPX4	19	1103936	1106787	0.2641	rs3752243	-2.2	rs4807542	0.175112	5.29	-1.70799	83	4	lasso	0.18	3.1e-08	-2.076	0.037891
ENSG00000144559	TAMM41	3	11831916	11888393	0.398	rs3732701	-2.69	rs303854	0.37806	-7.88	1.97026	120	5	lasso	0.49	9.4e-24	-2.0762	0.0379
ENSG00000080802	CNOT4	7	135046547	135194875	0.2761	rs10954491	1.85	rs6961391	0.01727	3.71	-1.25323	116	116	bslmm	0.063	0.0012	-2.0725	0.03822
ENSG00000135596	MICAL1	6	109765265	109787171	0.2256	rs1476386	-2.025	rs1476386	0.14784	4.92	-2.02494	68	11	enet	0.17	1.2e-07	-2.0719	0.03827
ENSG00000138744	NAAA	4	76831809	76862204	0.1077	rs4859578	2.74	rs884304	0.08054	-3.96	2.0602	103	1	top1	0.081	0.00032	-2.0602	0.0394
ENSG00000134817	APLNR	11	57001051	57004709	0.1539	rs1941036	2.88	rs11606862	-0.007806	-3.19	-2.3338	99	99	bslmm	0.037	0.016	2.0592	0.0395
ENSG00000158417	EIF5B	2	99953816	100017789	0.2501	rs10207981	2.69	rs2305354	0.122761	4.85	-2.0564	87	1	top1	0.12	5.7e-06	-2.0564	0.0397
ENSG00000101146	RAE1	20	55926066	55954267	0.2454	rs6025517	-2.38	rs2426714	0.013	-3.09	-1.566	85	26	enet	0.11	2.2e-05	-2.0553	0.0399
ENSG00000113296	THBS4	5	79287134	79379110	0.2675	rs7731212	2.35	rs2438638	0.028769	3.67	1.0042	121	121	blup	0.15	8.7e-05	2.0526	0.04012
ENSG00000117448	AKR1A1	1	46016215	46035721	0.9	rs3014237	2.238	rs12042481	0.147026	-5.22	-0.0786	77	27	enet	0.5	1.8e-24	2.0482	0.04054
ENSG00000182771	GRID1	10	87359312	88126250	0.1371	rs1806292	-3.43	rs6585972	0.1023	4.21	-2.0482	414	1	top1	0.1	3.5e-05	-2.0482	0.04054
ENSG00000093010	COMT	22	19929130	19957498	0.6064	rs3804043	4.29	rs4680	0.559155	9.24	2.0398	160	1	top1	0.56	1.1e-28	2.0398	0.041374
ENSG00000003393	ALS2	2	202565277	202645912	0.0982	rs6435114	2.33	rs10931969	0.026826	-3.54	1.3788	110	110	bslmm	0.047	0.0042	-2.0376	0.0416
ENSG00000132002	DNAJB1	19	14625582	14640582	0.137	rs10413616	3.41	rs8104440	0.162941	5.06	-1.98948	80	1	top1	0.16	1.5e-07	-1.9895	0.046648
ENSG00000140522	RLBP1	15	89753100	89764982	0.3199	rs10451012	2.355	rs17228716	0.3194	7.05	2.1934	92	6	enet	0.35	2.7e-15	1.9872	0.0469
ENSG00000169213	RAB3B	1	52373628	52456436	0.1969	rs2809947	2.179	rs2244262	0.103791	5.26	2.0188	58	6	lasso	0.11	2.1e-05	1.97931	0.04778
ENSG00000144152	FBLN7	2	112895962	112945791	0.1185	rs12711738	5.06	rs7600843	0.097372	-3.7	-1.5449	94	4	lasso	0.12	0.00076	1.9778	0.0479
ENSG00000107902	LHPP	10	126150403	126306457	0.2054	rs10901773	-2.13	rs12269470	-0.00204	-4.12	-0.9059	209	23	enet	0.1	3.2e-05	1.9763	0.04812
ENSG00000013375	PGM3	6	83870869	83903655	0.2244	rs1180227	-2.179	rs473267	0.28918	-6.74	1.97123	59	1	top1	0.29	5.5e-13	-1.9712	0.0487
ENSG00000135090	TAOK3	12	118587606	118810750	0.0729	rs1151901	-2.27	rs7957470	0.05943	-3.98	-1.2788	93	2	lasso	0.09	0.0001	1.9702	0.0488
ENSG00000152578	GRIA4	11	105480721	105852819	0.1308	rs1939153	3.56	rs680109	0.148624	-4.5	-1.9634	193	1	top1	0.15	1.1e-05	1.9634	0.0496
ENSG00000140682	TGFB1I1	16	31482906	31489281	0.0627	rs13333846	-2.47	rs13337037	0.072878	3.66	1.9612	62	1	top1	0.073	0.00045	1.96119	0.049857
ENSG00000111907	TPD52L1	6	125440195	125585553	0.3423	rs512158	2.489	rs3799721	0.14764	-5.72	-2.44067	135	135	bslmm	0.26	9.5e-12	1.9564	0.05041
ENSG00000108774	RAB5C	17	40276994	40307035	0.0678	rs9911974	-3.01	rs8081327	0.077001	3.8	1.9932	45	10	lasso	0.08	0.00025	1.9496	0.05122
ENSG00000140259	MFAP1	15	44096690	44117000	0.0437	rs3862142	2.103	rs4997480	0.05023	3.08	1.9491	56	1	top1	0.05	0.0038	1.9491	0.05129
ENSG00000168297	PXK	3	58318607	58411748	0.0722	rs6769100	-2.99	rs4681679	0.07759	-4.28	1.94466	120	1	top1	0.078	0.0003	-1.9447	0.0518
ENSG00000059573	ALDH18A1	10	97365696	97416463	0.2148	rs7913204	3.11	rs11595248	0.14347	-4.89	1.9429	146	1	top1	0.14	8.9e-07	-1.9429	0.05203
ENSG00000067057	PFKP	10	3108525	3179904	0.2233	rs7076989	2.88	rs7924157	0.01155	-3.84	0.8501	210	210	blup	0.14	1.3e-06	-1.9206	0.05478
ENSG00000267673	FDX1L	19	10416103	10426691	0.229	rs12720279	-2.22	rs280523	0.095025	-3.91	-1.29137	87	87	blup	0.12	1.1e-05	1.9179	0.055126
ENSG00000173566	NUDT18	8	21964383	21966932	0.0728	rs7823952	3.96	rs6557826	0.09154	4.38	-1.9166	92	1	top1	0.092	8.9e-05	-1.917	0.0553
ENSG00000132589	FLOT2	17	27206353	27224697	0.4798	rs34380186	2.51	rs6505095	0.324631	-7.18	-2.1647	68	4	lasso	0.35	4.1e-16	1.9155	0.05543
ENSG00000120756	PLS1	3	142315229	142432506	0.0985	rs4256152	2.23	rs7636909	0.09972	4.2	1.88829	93	1	top1	0.1	4.4e-05	1.8883	0.059
ENSG00000243789	JMJD7	15	42120283	42129779	0.1707	rs2412640	-3.322	rs1197690	0.13824	-4.92	-0.7043	96	14	enet	0.2	1.7e-08	1.8874	0.05911
ENSG00000242028	HYPK	15	44088340	44095241	0.0493	rs3862142	2.103	rs678513	0.03557	-3.48	1.7239	52	52	bslmm	0.042	0.0076	-1.8646	0.06223
ENSG00000111911	HINT3	6	126277927	126301387	0.1559	rs10485179	1.965	rs10485179	0.09165	-4.98	1.96502	62	62	blup	0.18	3.2e-08	-1.8633	0.06242
ENSG00000175662	TOM1L2	17	17746828	17875736	0.4473	rs4925115	2.86	rs4925115	0.138589	-5.43	2.8562	111	15	lasso	0.2	3.7e-09	-1.8591	0.06302
ENSG00000011105	TSPAN9	12	3186521	3395730	0.1891	rs11062557	2.29	rs3825360	-0.000523	3.22	0.3237	262	262	bslmm	0.067	0.00098	1.8533	0.0638
ENSG00000100116	GCAT	22	38203912	38213183	0.6195	rs4821721	2.11	rs5756825	0.462461	8.21	1.8757	58	5	lasso	0.55	9.4e-27	1.8516	0.064079
ENSG00000139131	YARS2	12	32880424	32908836	0.1328	rs10844270	-2.93	rs12317270	0.124531	-5.48	-1.844	94	1	top1	0.12	4.9e-06	1.844	0.0652
ENSG00000152291	TGOLN2	2	85545147	85555548	0.1319	rs7574999	-3.01	rs7601117	-0.000477	3.27	1.0596	109	109	blup	0.057	0.0017	1.8377	0.0661
ENSG00000174928	C3orf33	3	155480401	155524140	0.4068	rs168587	2.36	rs358730	0.46957	-8.15	1.38573	87	17	enet	0.47	6.3e-20	-1.832	0.0669
ENSG00000080815	PSEN1	14	73603126	73690399	0.1483	rs8005215	-2.67	rs10498532	0.10842	-4.62	1.8231	79	1	top1	0.11	2e-05	-1.8231	0.06829
ENSG00000144036	EXOC6B	2	72403113	73053170	0.1305	rs2135985	-2.96	rs17724860	0.067723	4.57	-1.8071	203	16	enet	0.087	0.00013	-1.8221	0.0684
ENSG00000041982	TNC	9	117782806	117880536	0.1942	rs10759761	-2.73	rs1537016	0.075297	4.69	0.9446	219	219	blup	0.12	9.7e-06	1.8222	0.0684
ENSG00000197375	SLC22A5	5	131705444	131731306	0.1444	rs156109	2.33	rs1859085	0.165049	-5.18	1.8184	152	1	top1	0.17	5.5e-07	-1.8184	0.06901
ENSG00000180011	ZADH2	18	72907063	72921303	0.1765	rs2404869	1.95	rs7230037	0.11849	-4.52	1.818	124	1	top1	0.12	8.4e-06	-1.818	0.0691
ENSG00000091542	ALKBH5	17	18086392	18113268	0.2388	rs2072653	2.83	rs854793	0.050123	-3.59	1.9149	100	100	bslmm	0.069	0.0026	-1.8154	0.06946
ENSG00000105397	TYK2	19	10461209	10491352	0.4833	rs12720279	-2.22	rs12720356	0.22851	-5.87	-1.94771	83	4	lasso	0.23	6.8e-10	1.8063	0.070872
ENSG00000119922	IFIT2	10	91061712	91069033	0.1868	rs11203042	-2.42	rs1727	0.03816	-4.39	-0.4862	102	102	blup	0.13	2e-05	1.8033	0.07133
ENSG00000115355	CCDC88A	2	55514978	55647057	0.1037	rs1047948	-2.39	rs13019339	0.075836	4.36	-1.7998	110	1	top1	0.076	0.00035	-1.7998	0.0719
ENSG00000105793	GTPBP10	7	89964537	90020769	0.2526	rs11563891	2.09	rs42664	0.4034	8.11	-1.87526	93	14	enet	0.41	2.4e-19	-1.7851	0.07425
ENSG00000142082	SIRT3	11	215458	236931	0.142	rs10398	-3.34	rs3782115	0.009854	-3.34	1.3587	85	85	blup	0.084	0.00017	1.7847	0.0743
ENSG00000185666	SYN3	22	32908539	33454358	0.2589	rs9621643	-2.78	rs12158631	0.076549	-4.46	-0.9656	473	6	lasso	0.1	3.7e-05	1.7837	0.074466
ENSG00000140474	ULK3	15	75128457	75135687	0.4718	rs11072518	2.757	rs936227	0.46969	8.48	1.4968	60	10	lasso	0.47	1.2e-22	1.7761	0.07572
ENSG00000155792	DEPTOR	8	120885957	121063152	0.101	rs7843326	3.12	rs4871822	0.10317	4.68	-1.7713	170	1	top1	0.1	4.8e-05	-1.771	0.0765
ENSG00000136267	DGKB	7	14184674	15014402	0.2456	rs17708126	2.97	rs6461139	0.04911	-3.99	-0.41257	461	461	bslmm	0.14	1.7e-06	-1.7573	0.07886
ENSG00000020922	MRE11A	11	94152895	94227074	0.1999	rs607974	-2.32	rs535801	0.107241	5.03	-1.7501	125	1	top1	0.11	2.3e-05	-1.7501	0.0801
ENSG00000164535	DAGLB	7	6448757	6523821	0.2301	rs7810553	2.45	rs702485	0.09709	-5.4	1.62808	82	82	bslmm	0.16	1.7e-07	-1.7485	0.08037
ENSG00000132589	FLOT2	17	27206353	27224697	0.2319	rs34380186	2.51	rs6505095	0.106766	-5.05	-2.1647	68	68	blup	0.11	2.1e-05	1.7483	0.08042
ENSG00000108187	PBLD	10	70042417	70092806	0.2002	rs1900020	3.06	rs10762201	0.26915	6.51	-1.5523	108	24	lasso	0.29	7.7e-13	-1.7411	0.08167
ENSG00000011295	TTC19	17	15902694	15948329	0.1234	rs2779211	-2.66	rs12603728	0.01211	3.42	1.0015	56	3	lasso	0.028	0.022	1.7389	0.08205
ENSG00000133731	IMPA1	8	82570196	82598928	0.2705	rs17633897	2.78	rs1967328	0.09248	-4.44	-1.7357	75	1	top1	0.092	8.2e-05	1.736	0.0826
ENSG00000164326	CARTPT	5	71014990	71016875	0.0821	rs6453135	3.34	rs12108688	0.064532	3.98	2.0777	91	10	lasso	0.086	0.00014	1.734	0.08291
ENSG00000057608	GDI2	10	5807186	5884095	0.1639	rs3209286	2.73	rs4748572	0.12097	-4.63	-1.7258	117	1	top1	0.12	6.7e-06	1.7258	0.08438
ENSG00000087274	ADD1	4	2845584	2931803	0.2719	rs17834108	-2.75	rs2097081	0.39476	-7.97	1.7247	108	1	top1	0.39	2.7e-18	-1.7247	0.0846
ENSG00000127463	EMC1	1	19542158	19578046	0.1023	rs3762391	-2.41	rs16862632	0.012051	-3.81	1.0906	104	104	blup	0.048	0.0038	-1.72205	0.08506
ENSG00000131435	PDLIM4	5	131593364	131609147	0.3788	rs246107	2.62	rs10463891	0.32267	7.29	1.3946	114	13	enet	0.36	2.7e-16	1.7202	0.08539
ENSG00000091140	DLD	7	107531415	107572175	0.1044	rs6964905	2.47	rs6466199	0.05079	-4	0.62621	137	137	blup	0.068	0.00071	-1.7126	0.08679
ENSG00000087274	ADD1	4	2845584	2931803	0.0765	rs17834108	-2.75	rs1263345	0.04173	3.79	1.7111	98	1	top1	0.042	0.0066	1.7111	0.0871
ENSG00000138796	HADH	4	108910870	108956331	0.1921	rs4613638	2.71	rs17038253	0.17333	6.28	1.684	88	16	enet	0.21	1.4e-09	1.7077	0.0877
ENSG00000181291	TMEM132E	17	32907768	32966337	0.1613	rs16970117	-2.18	rs17662779	0.157523	-5.21	1.7045	210	1	top1	0.16	4.2e-07	-1.7045	0.08829
ENSG00000214078	CPNE1	20	34213953	34252878	0.691	rs6058296	2.43	rs11696527	0.5822	-9.42	1.997	74	3	lasso	0.59	3e-31	-1.6998	0.0892
ENSG00000196663	TECPR2	14	102829300	102968818	0.2178	rs2896439	-2.23	rs4900536	0.0057	-3.45	-1.35714	89	89	bslmm	0.12	7.8e-06	1.69751	0.0896
ENSG00000169499	PLEKHA2	8	38758753	38831428	0.3361	rs9643901	2.36	rs4566997	0.24274	6.67	-1.2254	90	90	blup	0.32	1.2e-14	-1.697	0.0896
ENSG00000214063	TSPAN4	11	842808	867116	0.2562	rs10794350	-3.73	rs6597977	0.108887	4.04	-0.9225	99	99	bslmm	0.14	1.8e-05	-1.6937	0.0903
ENSG00000170248	PDCD6IP	3	33839844	33911194	0.1289	rs1406794	3.38	rs9853874	0.06872	-3.73	1.67857	82	1	top1	0.069	0.00065	-1.6786	0.0932
ENSG00000119917	IFIT3	10	91087651	91100728	0.0799	rs11203042	-2.42	rs1412444	0.01781	-3.41	-1.9323	90	90	blup	0.03	0.018	1.6779	0.09337
ENSG00000158716	DUSP23	1	159750722	159752333	0.5613	rs4403628	-2.264	rs1129923	0.334317	-8.11	0.5432	96	19	enet	0.45	1.1e-21	-1.66961	0.095
ENSG00000141349	G6PC3	17	42148103	42153709	0.172	rs8065686	-2.64	rs2523166	0.118168	4.48	1.6649	71	1	top1	0.12	8.6e-06	1.6649	0.09592
ENSG00000116874	WARS2	1	119573839	119683294	0.1489	rs1341583	-3.065	rs2645303	0.034153	-3.47	1.9189	101	101	bslmm	0.05	0.0032	-1.66231	0.09645
ENSG00000065000	AP3D1	19	2100988	2164464	0.0825	rs7256735	2.14	rs11671391	0.032837	-3.32	1.66068	76	1	top1	0.033	0.014	-1.6607	0.096777
ENSG00000122547	EEPD1	7	36192758	36341152	0.2943	rs1420187	-3.04	rs196567	0.0324	4.05	0.79338	221	221	blup	0.14	1.4e-06	1.6604	0.09684
ENSG00000184674	GSTT1	22	24376133	24384680	0.9326	rs2282476	1.92	rs738809	0.403977	-8.36	-0.1386	38	18	enet	0.58	1.8e-30	-1.6603	0.096849
ENSG00000198130	HIBCH	2	191054461	191208919	0.5769	rs4853659	-2.11	rs2664253	0.407918	-8.57	-1.711	101	11	lasso	0.58	2.2e-30	1.6598	0.097
ENSG00000122729	ACO1	9	32384618	32454767	0.3393	rs10971020	-2.82	rs7042042	0.156691	-5.41	0.4177	132	8	lasso	0.25	4.3e-11	-1.6587	0.0972
ENSG00000134369	NAV1	1	201592411	201796102	0.1482	rs903676	-2.97	rs1022361	0.12354	4.5	-1.6576	166	1	top1	0.12	5.3e-06	-1.65761	0.0974
ENSG00000120437	ACAT2	6	160181360	160200144	0.0802	rs11757681	2.565	rs2842972	0.00374	3.2	2.01521	82	82	blup	0.041	0.0071	1.655	0.09792
ENSG00000184227	ACOT1	14	74003818	74010498	0.4699	rs4899468	2.29	rs2041073	0.25984	-7.15	-0.86799	63	22	enet	0.47	1.6e-22	1.6536	0.09821
ENSG00000183208	GDPGP1	15	90777040	90785315	0.4972	rs2352213	2.387	rs7342665	0.33477	-7.64	-1.0117	93	15	enet	0.43	2.9e-20	1.6386	0.1013
ENSG00000075303	SLC25A40	7	87462883	87505672	0.0643	rs10237097	1.99	rs10227951	0.09726	-4.42	1.63725	45	1	top1	0.097	5.4e-05	-1.6373	0.10158
ENSG00000105127	AKAP8	19	15464196	15490609	0.1478	rs7245680	3.21	rs7247749	0.139868	5.17	-1.19166	56	56	bslmm	0.15	6.1e-07	-1.6361	0.101815
ENSG00000097007	ABL1	9	133589333	133763062	0.1263	rs7865017	-3.2	rs2696141	0.140366	4.88	-1.6349	116	1	top1	0.14	2.1e-06	-1.6349	0.102
ENSG00000148158	SNX30	9	115513118	115643951	0.1096	rs10116897	2.67	rs2173193	0.012784	-3.28	-0.032	159	159	bslmm	0.053	0.0024	1.6354	0.102
ENSG00000182836	PLCXD3	5	41307056	41510730	0.1727	rs17263342	2.33	rs318041	0.03455	-4.5	0.8794	178	6	lasso	0.1	4.4e-05	-1.6256	0.10404
ENSG00000175193	PARL	3	183547173	183602721	0.1069	rs9290776	2.77	rs9290776	0.07813	-4.44	2.77407	140	140	blup	0.092	8.3e-05	-1.6208	0.105
ENSG00000162433	AK4	1	65613232	65697828	0.0902	rs2375754	-2.545	rs10749750	0.079773	4.06	-1.6182	112	1	top1	0.08	0.00025	-1.61824	0.10561
ENSG00000172939	OXSR1	3	38206580	38296979	0.2846	rs818817	-2.65	rs7744	0.17759	-5.33	0.22549	75	21	enet	0.23	1.7e-10	-1.6171	0.106
ENSG00000085491	SLC25A24	1	108676658	108743471	0.5283	rs1361829	3.696	rs533233	0.434294	-8.57	-1.0742	111	8	lasso	0.49	8.2e-24	1.61462	0.10639
ENSG00000167693	NXN	17	702553	883010	0.1788	rs2921134	-2.54	rs2114	0.019661	4.32	0.4076	189	189	blup	0.075	0.00036	1.6141	0.1065
ENSG00000167193	CRK	17	1323983	1366456	0.1416	rs11655449	2.32	rs7208768	0.110922	4.29	1.6101	89	1	top1	0.11	1.6e-05	1.6101	0.10737
ENSG00000136279	DBNL	7	44084239	44109055	0.1713	rs2908297	3.26	rs1894752	0.00929	3.56	-1.2852	66	66	bslmm	0.068	0.0007	-1.6045	0.10861
ENSG00000172992	DCAKD	17	43100708	43138473	0.1451	rs4362432	-3.55	rs2157839	0.033748	-4.17	2.0056	100	100	blup	0.085	0.00016	-1.5944	0.11084
ENSG00000247596	TWF2	3	52262626	52273276	0.1018	rs34569561	-2.44	rs352143	0.03835	-3.84	1.37579	73	6	lasso	0.067	0.00074	-1.5933	0.111
ENSG00000136235	GPNMB	7	23275586	23314727	0.1221	rs156425	-2.15	rs7808488	0.12809	-5.22	-1.59288	47	1	top1	0.13	8.4e-06	1.5929	0.11119
ENSG00000054983	GALC	14	88304164	88460009	0.3902	rs17124022	2.66	rs10144207	0.39959	8.27	-1.18094	143	25	enet	0.48	4e-23	-1.59051	0.11172
ENSG00000136267	DGKB	7	14184674	15014402	0.4412	rs17708126	2.97	rs714980	0.24051	5.72	-1.9923	537	537	blup	0.26	3.8e-10	-1.588	0.11228
ENSG00000042493	CAPG	2	85621871	85645555	0.5871	rs4832176	-3.04	rs3770102	0.193932	5.63	1.9059	86	37	enet	0.31	5.2e-14	1.5829	0.113
ENSG00000121940	CLCC1	1	109472130	109506111	0.1831	rs12035019	1.684	rs12569030	0.006596	-3.43	1.0499	94	94	bslmm	0.079	0.00027	-1.58466	0.11304
ENSG00000150401	DCUN1D2	13	114110134	114145267	0.1632	rs9577575	3.3	rs6577052	0.06022	-4.54	1.763	115	7	lasso	0.071	0.0013	-1.583	0.1134
ENSG00000154079	C6orf57	6	71276620	71299272	0.0911	rs781967	2.153	rs6911983	0.04588	-4.08	1.22325	72	72	bslmm	0.049	0.0036	-1.5824	0.11355
ENSG00000146242	TPBG	6	83072923	83080545	0.0592	rs11758158	-2.621	rs62953	0.0285	-3.74	-1.63513	51	51	blup	0.065	0.00088	1.5729	0.11574
ENSG00000177380	PPFIA3	19	49622646	49654283	0.1003	rs734570	2.69	rs2278004	0.021404	-3.56	-1.56681	73	1	top1	0.021	0.04	1.5668	0.117159
ENSG00000154721	JAM2	21	27011584	27089874	0.105	rs13048710	-2.02	rs11087969	0.065053	3.6	0.577	86	86	blup	0.079	0.00026	1.5641	0.1178
ENSG00000137944	CCBL2	1	89401456	89458636	0.8552	rs12758204	-1.956	rs7532151	0.771016	-10.85	-1.553	79	4	lasso	0.79	2.9e-52	1.56289	0.11808
ENSG00000087470	DNM1L	12	32832134	32898486	0.1217	rs10844270	-2.93	rs977542	0.144935	-4.95	-1.6901	130	130	bslmm	0.15	7.6e-07	1.5422	0.123
ENSG00000103222	ABCC1	16	16043434	16236931	0.1303	rs212075	2.36	rs246230	0.112056	-4.93	-1.5387	263	1	top1	0.11	2e-05	1.53872	0.123873
ENSG00000149084	HSD17B12	11	43577986	43878167	0.5538	rs1518820	-2.81	rs11037579	0.312307	6.94	-0.7365	148	32	enet	0.53	6.1e-27	-1.5354	0.125
ENSG00000095321	CRAT	9	131857089	131873468	0.4455	rs12685210	3.47	rs11564100	-0.006604	-2.77	0.5196	59	28	enet	0.15	1.5e-06	-1.534	0.125
ENSG00000006625	GGCT	7	30536237	30591095	0.2522	rs38434	-2.03	rs4260	0.26928	6.56	-1.71423	67	67	bslmm	0.33	3.7e-15	-1.5312	0.12573
ENSG00000140043	PTGR2	14	74318547	74353530	0.2924	rs2302136	-2.03	rs8013123	0.24008	6.53	-0.6687	94	23	enet	0.34	1.5e-15	-1.53076	0.12583
ENSG00000159131	GART	21	34876238	34915797	0.553	rs2834238	2.34	rs2834234	0.610991	-9.64	-1.524	69	1	top1	0.61	8.9e-33	1.5237	0.1276
ENSG00000166171	DPCD	10	103330317	103369425	0.3198	rs11595968	1.79	rs7006	0.28069	6.61	1.5227	63	1	top1	0.28	1.4e-12	1.5227	0.12782
ENSG00000177465	ACOT4	14	74058410	74063200	0.3949	rs17782088	-2.12	rs2041073	0.27231	-6.07	-0.86799	54	54	blup	0.32	3.8e-12	1.51542	0.12967
ENSG00000148384	INPP5E	9	139323071	139334274	0.1293	rs3812609	-2.16	rs11146021	0.065427	-4.3	-1.5971	101	7	enet	0.072	0.0016	1.5108	0.131
ENSG00000100889	PCK2	14	24563262	24579807	0.2038	rs743272	3.39	rs2759409	-0.005	3.12	-0.16673	65	65	bslmm	0.018	0.056	-1.50858	0.13141
ENSG00000168397	ATG4B	2	242576628	242613272	0.2179	rs4675925	-2.75	rs1130905	0.188175	-5.42	1.5073	42	1	top1	0.19	1.4e-08	-1.5073	0.132
ENSG00000214113	LYRM4	6	5102827	5261172	0.2754	rs17139551	2.415	rs2224391	0.08891	-5.16	1.38165	211	13	lasso	0.24	1.3e-10	-1.5038	0.13264
ENSG00000095713	CRTAC1	10	99624757	99790585	0.24	rs11189420	-2.25	rs7922066	0.03039	-3.89	-1.1714	150	150	bslmm	0.068	0.0007	-1.5028	0.1329
ENSG00000185477	GPRIN3	4	90157537	90229161	0.1546	rs17015445	2.76	rs12640416	-0.00656	3.6	1.0871	106	5	enet	0.04	0.008	1.5029	0.133
ENSG00000122085	MTERFD2	2	242011584	242041747	0.2266	rs2240541	-1.72	rs2108485	0.188711	-5.48	-1.499	111	1	top1	0.19	8.4e-08	1.499	0.134
ENSG00000165478	HEPACAM	11	124789089	124806308	0.3614	rs4077566	-3.34	rs7941040	0.005533	-3.79	-1.5775	93	25	enet	0.17	2.4e-07	1.4904	0.136
ENSG00000113272	THG1L	5	157158205	157168456	0.4244	rs2277948	2.11	rs2270818	0.209988	5.92	1.3586	96	96	bslmm	0.28	1.6e-12	1.4858	0.13734
ENSG00000130304	SLC27A1	19	17579578	17616977	0.1567	rs6743	-1.97	rs7247270	-0.001871	2.94	-1.11996	91	91	bslmm	0.035	0.012	-1.4811	0.138577
ENSG00000138119	MYOF	10	95066186	95242074	0.3859	rs2259185	2.22	rs11594445	0.25487	-6.27	-1.4753	202	1	top1	0.25	2e-11	1.4753	0.14013
ENSG00000180616	SSTR2	17	71161151	71167185	0.1163	rs11869829	-2.92	rs12942652	0.055607	-3.97	1.4701	94	1	top1	0.056	0.002	-1.4701	0.14154
ENSG00000128335	APOL2	22	36622256	36636000	0.4872	rs2269529	2.48	rs9619597	0.265356	-6.5	1.4632	159	7	lasso	0.27	4.4e-12	-1.4689	0.141855
ENSG00000178802	MPI	15	75182346	75191798	0.1538	rs11072518	2.757	rs11072512	0.22182	-5.85	1.4677	58	1	top1	0.22	5.5e-10	-1.4677	0.14219
ENSG00000172264	MACROD2	20	13976015	16033842	0.2728	rs6079536	2.92	rs17711684	0.0859	-4.61	1.46	1203	1	top1	0.086	0.00015	-1.4601	0.1443
ENSG00000222011	FAM185A	7	102389418	102449672	0.1095	rs2215040	1.8	rs6465876	0.04521	-4.18	1.45269	59	59	blup	0.063	0.001	-1.4475	0.14775
ENSG00000177807	KCNJ10	1	160007257	160040038	0.1977	rs2753267	-2.3	rs1186685	0.02628	3.61	-1.1384	137	137	blup	0.03	0.018	-1.44712	0.14786
ENSG00000090013	BLVRB	19	40953696	40971747	0.1027	rs7507651	2.16	rs2169275	0.0132	3.32	-1.09191	81	81	blup	0.023	0.035	-1.4471	0.147872
ENSG00000160307	S100B	21	48018875	48025121	0.131	rs2839372	-3.12	rs2070429	0.110502	-5.43	0.906	91	3	lasso	0.15	3.4e-07	-1.4469	0.1479
ENSG00000099810	MTAP	9	21802542	21931646	0.2215	rs2165409	-1.94	rs7027989	0.30586	7.42	1.1503	108	25	enet	0.33	8.3e-15	1.4421	0.149
ENSG00000103043	VAC14	16	70721342	70835064	0.2356	rs3826272	-2.3	rs936305	0.038202	-4.58	1.4921	83	2	lasso	0.076	0.00034	-1.43946	0.15002
ENSG00000124299	PEPD	19	33877856	34012700	0.231	rs17227288	3	rs8111294	0.064558	4.74	2.32857	146	146	bslmm	0.21	1.9e-09	1.4379	0.15047
ENSG00000168280	KIF5C	2	149632819	149883273	0.241	rs900388	-1.93	rs17347194	0.044395	4.83	0.5688	82	12	enet	0.14	1e-06	1.437	0.151
ENSG00000137463	MGARP	4	140187317	140201492	0.1691	rs1901173	2.56	rs7690553	0.02179	3.82	1.6436	66	66	bslmm	0.086	0.00028	1.4343	0.151
ENSG00000153395	LPCAT1	5	1456595	1524092	0.1365	rs11750173	2.38	rs7737692	0.055564	-4.02	-1.5003	133	3	lasso	0.073	0.00045	1.4351	0.15126
ENSG00000257727	CNPY2	12	56703626	56710120	0.1049	rs4759206	-1.98	rs2371454	0.157655	5.37	1.3328	30	23	enet	0.18	2.4e-08	1.4302	0.153
ENSG00000213366	GSTM2	1	110210644	110252171	0.3608	rs568686	-2.255	rs1927328	0.230159	-6.29	0.7194	74	74	blup	0.26	9.3e-12	-1.42884	0.15305
ENSG00000223802	CERS1	19	18979361	19007536	0.0851	rs3180770	2.23	rs1468461	0.005509	-3.63	-0.91667	59	59	bslmm	0.035	0.012	1.4234	0.15463
ENSG00000050393	MCUR1	6	13786789	13814800	0.154	rs10223600	1.851	rs10223600	0.01092	3.43	1.85077	69	13	enet	0.081	0.00023	1.4152	0.15701
ENSG00000104381	GDAP1	8	75233365	75401107	0.1682	rs10112529	-2.3	rs16938888	0.12171	4.51	1.4149	77	1	top1	0.12	6.3e-06	1.415	0.1571
ENSG00000198931	APRT	16	88875747	88878352	0.4099	rs3743975	2.64	rs1834065	0.268641	-6.57	1.0742	98	98	bslmm	0.28	9.1e-13	-1.41293	0.157677
ENSG00000169972	PUSL1	1	1243947	1247057	0.128	rs1739855	1.837	rs2649589	0.125533	-3.86	1.4058	34	1	top1	0.13	9.3e-05	-1.40582	0.15978
ENSG00000111696	NT5DC3	12	104164231	104234975	0.4153	rs697209	-2.55	rs9132	0.062699	-4.85	0.4702	232	232	bslmm	0.25	2.6e-11	1.4057	0.16
ENSG00000134330	IAH1	2	9613787	9636672	0.5373	rs12474540	-1.38	rs3811594	0.023284	-3.64	-0.4042	57	57	bslmm	0.029	0.02	1.4041	0.16
ENSG00000075711	DLG1	3	196769431	197026171	0.2958	rs11923220	-3.04	rs35370245	0.07594	-4.67	-0.99901	201	4	lasso	0.13	2.1e-06	1.4037	0.16
ENSG00000135597	REPS1	6	139224630	139309398	0.1014	rs9389619	3.02	rs7769274	0.03014	-3.89	0.39464	110	110	blup	0.097	5.3e-05	-1.4021	0.16088
ENSG00000158092	NCK1	3	136581050	136668665	0.1012	rs7621932	-1.82	rs6786302	0.08076	-4.41	1.31812	100	100	blup	0.099	4.7e-05	-1.4031	0.161
ENSG00000124207	CSE1L	20	47662849	47713489	0.1615	rs6125553	1.67	rs3091529	0.1495	5.02	-1.419	77	77	blup	0.15	5e-07	-1.4012	0.1611
ENSG00000120913	PDLIM2	8	22435792	22455538	0.2263	rs2469763	2.71	rs4592028	0.03445	-3.46	1.479	111	111	bslmm	0.11	0.00015	-1.399	0.1619
ENSG00000198168	SVIP	11	22835345	22851845	0.1874	rs12226338	2.92	rs2041466	0.057488	4.17	0.6285	84	84	blup	0.16	2.1e-07	1.3975	0.162
ENSG00000110697	PITPNM1	11	67259239	67273734	0.119	rs17501521	-3.22	rs7927381	0.080329	-3.88	1.3951	59	1	top1	0.08	0.00024	-1.3951	0.163
ENSG00000089041	P2RX7	12	121570622	121623876	0.6317	rs2859394	2.78	rs3751143	0.270819	-7.35	1.9288	141	21	enet	0.51	1.5e-25	-1.3946	0.163
ENSG00000090861	AARS	16	70286198	70323446	0.0805	rs11642006	1.95	rs4985407	0.141186	-5.26	-1.433	15	2	lasso	0.15	7.2e-07	1.39252	0.163765
ENSG00000242114	MTFP1	22	30821518	30825045	0.1955	rs5749087	2.55	rs4820834	0.095126	3.66	1.3867	112	1	top1	0.095	0.00072	1.3867	0.165521
ENSG00000135862	LAMC1	1	182992595	183114727	0.0865	rs587387	2.242	rs12034436	0.099749	4.44	1.3843	151	1	top1	0.1	4.4e-05	1.38427	0.16628
ENSG00000130429	ARPC1B	7	98971872	98992424	0.1181	rs9969217	2.41	rs917154	0.01554	-3.22	1.3834	44	1	top1	0.016	0.068	-1.3834	0.16654
ENSG00000198561	CTNND1	11	57520715	57587018	0.1242	rs10896633	2.31	rs616911	0.038144	3.64	-0.4695	62	62	bslmm	0.044	0.0056	-1.3803	0.168
ENSG00000205339	IPO7	11	9406169	9469673	0.1458	rs4810	-3.03	rs4910467	0.016479	-3.67	0.4947	80	80	bslmm	0.075	0.00036	-1.373	0.17
ENSG00000112339	HBS1L	6	135281516	135424194	0.0963	rs9494115	2.776	rs4289677	0.1139	4.83	-1.37177	98	1	top1	0.11	1.3e-05	-1.3718	0.17013
ENSG00000107679	PLEKHA1	10	124134212	124191867	0.2731	rs932275	5.24	rs6585827	0.04589	3.85	2.1142	167	33	enet	0.17	6.5e-06	-1.3698	0.17074
ENSG00000122971	ACADS	12	121163538	121177811	0.7986	rs12369169	-3.28	rs2014355	0.526014	-9.05	1.4322	88	12	enet	0.73	3e-45	-1.3693	0.171
ENSG00000119125	GDA	9	74729511	74872109	0.1052	rs10869155	-1.35	rs10869155	0.012642	-4.11	-1.3458	105	9	enet	0.057	0.0017	1.369	0.171
ENSG00000162882	HAAO	2	42994229	43019733	0.1085	rs6727142	-2.51	rs12613026	0.034117	-3.8	1.2094	123	17	enet	0.071	0.0029	-1.3669	0.172
ENSG00000107020	PLGRKT	9	5357973	5437878	0.3248	rs822339	2.99	rs10975098	-0.00153	-3.93	-1.8308	166	166	blup	0.16	1.4e-07	1.3668	0.172
ENSG00000143819	EPHX1	1	225997794	226033260	0.1588	rs4653427	-2.884	rs10753410	0.080289	-3.89	-1.3643	100	1	top1	0.08	0.00024	1.36427	0.17248
ENSG00000184922	FMNL1	17	43298811	43324687	0.0895	rs8064386	-3.32	rs11657325	0.020672	3.64	2.7342	42	6	enet	0.068	0.00069	1.361	0.17351
ENSG00000155660	PDIA4	7	148700154	148725733	0.1884	rs6961306	-1.53	rs10272564	0.23847	6.43	-1.36085	62	1	top1	0.24	1.1e-10	-1.3608	0.17356
ENSG00000160200	CBS	21	44473301	44497053	0.265	rs12329764	-2.86	rs6586282	0.125122	4.68	-1.357	118	1	top1	0.13	4.6e-06	-1.3571	0.1748
ENSG00000196353	CPNE4	3	131252399	132004254	0.1218	rs7635775	2.54	rs1320900	0.03726	-4.05	1.355	492	1	top1	0.037	0.0098	-1.355	0.175
ENSG00000184117	NIPSNAP1	22	29950797	29977326	0.2042	rs2283859	2.87	rs467768	0.147937	-5.51	-0.0952	79	9	lasso	0.27	5.9e-12	1.3562	0.175044
ENSG00000187955	COL14A1	8	121072019	121384275	0.2315	rs7814222	2.76	rs17823756	0.07143	3.99	1.0668	163	6	lasso	0.1	8.3e-05	1.351	0.1766
ENSG00000183597	TANGO2	22	20004537	20053449	0.1252	rs4819867	4.32	rs2531706	0.116707	4.61	-1.347	149	1	top1	0.12	9.8e-06	-1.347	0.177966
ENSG00000145050	MANF	3	51422478	51426828	0.0895	rs7620081	2.08	rs1552074	0.10153	-4.75	1.34833	43	1	top1	0.1	5.2e-05	-1.3483	0.178
ENSG00000167578	RAB4B	19	41284121	41302847	0.1078	rs2644916	-2.45	rs7251246	0.089761	4.72	1.34664	83	1	top1	0.09	0.0001	1.3466	0.178097
ENSG00000150540	HNMT	2	138721590	138773930	0.1753	rs12476851	2.07	rs3100720	0.139377	-5.54	-1.1912	120	38	enet	0.18	4.8e-08	1.3449	0.179
ENSG00000065882	TBC1D1	4	37892708	38140796	0.3091	rs12641222	-3.58	rs12511756	0.00817	3.65	1.7333	185	185	blup	0.14	1.1e-06	1.345	0.179
ENSG00000215845	TSTD1	1	161007421	161008780	0.3474	rs2252389	-2.7	rs4559524	0.227326	6.03	2.0747	84	84	bslmm	0.23	2.2e-10	1.34298	0.17928
ENSG00000063854	HAGH	16	1845621	1877195	0.2439	rs1742442	2.66	rs10500323	0.168539	5.75	-0.9046	121	7	lasso	0.18	3.6e-08	-1.34123	0.179847
ENSG00000116791	CRYZ	1	75171170	75199092	0.7331	rs17095739	-2.244	rs525487	0.192541	6.31	-0.5764	97	97	blup	0.56	7.7e-29	-1.34	0.18025
ENSG00000117054	ACADM	1	76190036	76253260	0.3674	rs1250876	-2.122	rs211718	0.286219	7.07	0.8318	88	88	bslmm	0.42	1.4e-19	1.33936	0.18045
ENSG00000085449	WDFY1	2	224720433	224810104	0.1284	rs7563931	3.03	rs12694622	0.060747	-4.43	1.2144	107	5	lasso	0.066	0.00081	-1.3347	0.182
ENSG00000135469	COQ10A	12	56660642	56664750	0.056	rs2020854	1.64	rs2371454	0.053544	3.56	1.3328	32	1	top1	0.054	0.0024	1.3328	0.183
ENSG00000168393	DTYMK	2	242615157	242626406	0.097	rs4675925	-2.75	rs6751972	0.099864	-4.59	-1.3308	30	1	top1	0.1	4.3e-05	1.3308	0.183
ENSG00000143155	TIPRL	1	168148171	168169950	0.1087	rs7551581	2.246	rs1543358	0.098169	-4.36	1.3269	80	1	top1	0.098	5e-05	-1.32687	0.18455
ENSG00000254986	DPP3	11	66247484	66277130	0.1329	rs2275998	-3.38	rs678397	0.027418	-3.94	2.621	73	73	bslmm	0.087	0.00013	-1.3261	0.185
ENSG00000144566	RAB5A	3	19988571	20026667	0.2672	rs2929387	2.91	rs13085450	0.12751	5.14	1.06702	104	5	lasso	0.18	4.4e-08	1.3241	0.185
ENSG00000118777	ABCG2	4	89011416	89152474	0.5745	rs2622604	2.26	rs1481012	0.36061	-7.49	-1.3241	114	1	top1	0.36	1.8e-16	1.3241	0.185
ENSG00000164733	CTSB	8	11700033	11726957	0.4069	rs11783694	-3.09	rs1692821	0.1795	5.81	1.324	137	1	top1	0.18	3.2e-08	1.324	0.1855
ENSG00000042445	RETSAT	2	85569211	85581743	0.1321	rs4832176	-3.04	rs3923229	0.042385	-3.87	2.0222	113	113	blup	0.076	0.00033	-1.3224	0.186
ENSG00000114115	RBP1	3	139236276	139258671	0.185	rs454481	-1.59	rs12485273	0.03096	4.19	-0.41619	97	97	bslmm	0.081	0.00023	-1.3189	0.187
ENSG00000164182	NDUFAF2	5	60240956	60448853	0.2944	rs2055375	2.21	rs11956542	0.049826	3.95	-0.3247	94	94	bslmm	0.11	1.8e-05	-1.3159	0.18822
ENSG00000176244	ACBD7	10	15119522	15130775	0.1184	rs1326208	-2.07	rs6602809	0.03325	-3.8	-1.0031	75	75	blup	0.095	6.7e-05	1.3146	0.18865
ENSG00000104980	TIMM44	19	7991603	8008805	0.1355	rs496702	-1.76	rs1204494	0.06174	-3.56	1.44662	70	5	lasso	0.069	0.00066	-1.3059	0.191587
ENSG00000057252	SOAT1	1	179262925	179327815	0.1792	rs6666358	-1.947	rs10913733	0.21023	-4.67	-1.3027	126	1	top1	0.21	2e-06	1.30274	0.19267
ENSG00000122778	KIAA1549	7	138516126	138666064	0.1933	rs3778689	-2.97	rs2774965	0.13382	4.62	1.30241	175	1	top1	0.13	2.1e-06	1.3024	0.19278
ENSG00000119242	CCDC92	12	124403207	124457378	0.45	rs7314278	1.98	rs12311114	0.653431	-10.02	1.2535	79	7	lasso	0.66	4.8e-37	-1.3012	0.193
ENSG00000088543	C3orf18	3	50595462	50608458	0.2919	rs2236989	-3.37	rs2269505	0.28981	5.74	1.50506	48	48	bslmm	0.3	6e-09	1.3009	0.193
ENSG00000121064	SCPEP1	17	55055466	55084129	0.1469	rs9914435	2.42	rs205499	0.007053	3.28	0.2774	77	77	bslmm	0.029	0.021	-1.2906	0.19685
ENSG00000147853	AK3	9	4711155	4742043	0.3346	rs10974724	2.34	rs17717946	0.05658	4.9	0.3573	143	6	lasso	0.18	1.9e-08	-1.2908	0.197
ENSG00000105607	GCDH	19	13001840	13025021	0.7927	rs4926176	-1.29	rs8012	0.394799	-8.01	1.05633	52	52	bslmm	0.44	1.1e-20	-1.2883	0.197632
ENSG00000174939	ASPHD1	16	29911696	29931185	0.5621	rs11647753	2.69	rs4787483	0.138983	4.79	0.0847	66	22	enet	0.28	1.9e-12	1.28617	0.198382
ENSG00000126522	ASL	7	65540785	65558545	0.3924	rs313829	-2.8	rs709609	0.26748	-7.07	-1.24495	49	7	enet	0.34	2.5e-15	1.2811	0.20015
ENSG00000066926	FECH	18	55215515	55254004	0.2476	rs7228132	-4.4	rs7229750	-0.00653	3.07	0.848	134	22	enet	0.1	4.3e-05	-1.276	0.2019
ENSG00000095261	PSMD5	9	123577774	123605262	0.1832	rs4617229	-3.38	rs4837796	0.249693	6.31	-1.2771	68	1	top1	0.25	3.4e-11	-1.2771	0.202
ENSG00000172340	SUCLG2	3	67410884	67705038	0.2972	rs6788383	2.44	rs17806888	0.04584	-4.84	0.86358	220	19	enet	0.1	3.5e-05	-1.2734	0.203
ENSG00000124181	PLCG1	20	39765600	39811629	0.6447	rs6102322	3	rs753381	0.2939	6.75	-2.337	45	18	enet	0.38	1.1e-17	-1.2702	0.204
ENSG00000029534	ANK1	8	41510739	41754280	0.0994	rs13266762	2.81	rs7825337	0.00607	-3.56	1.7151	165	165	bslmm	0.026	0.027	-1.269	0.2045
ENSG00000127022	CANX	5	179105629	179157926	0.0913	rs6877064	3.26	rs13182141	0.001756	-3.42	-0.7214	74	12	enet	0.053	0.0026	1.2642	0.20614
ENSG00000142583	SLC2A5	1	9095166	9148537	0.4497	rs6577556	-2.264	rs12116944	0.031546	3.88	-1.2402	114	114	blup	0.18	4.3e-08	-1.26379	0.2063
ENSG00000130592	LSP1	11	1874200	1913497	0.2302	rs661348	2.65	rs907611	0.057893	3.99	-0.656	87	87	bslmm	0.1	0.00019	-1.2619	0.207
ENSG00000086205	FOLH1	11	49168187	49230222	0.2352	rs17728676	-2.02	rs660439	0.118752	4.83	-0.5159	59	8	lasso	0.18	4.8e-08	-1.2597	0.208
ENSG00000133460	SLC2A11	22	24198890	24228496	0.3194	rs5759997	2.34	rs9612503	0.239244	-5.23	-1.2585	113	1	top1	0.24	1.5e-07	1.2585	0.208224
ENSG00000111325	OGFOD2	12	123459127	123464590	0.1611	rs940904	-2.8	rs7296418	0.023217	3.41	-1.5959	30	30	blup	0.099	0.00075	-1.2498	0.211
ENSG00000110801	PSMD9	12	122326637	122356203	0.1926	rs11043265	1.55	rs1169081	0.181387	-5.87	1.2485	76	1	top1	0.18	2.7e-08	-1.2485	0.212
ENSG00000233276	GPX1	3	49394609	49396033	0.5271	rs11716445	2.61	rs17080528	0.57204	-9.4	1.24706	50	1	top1	0.57	1.2e-29	-1.2471	0.212
ENSG00000152583	SPARCL1	4	88394487	88452213	0.192	rs4405983	-3.85	rs13051	0.20331	-5.78	1.2548	116	3	lasso	0.21	2.4e-09	-1.2477	0.212
ENSG00000213614	HEXA	15	72635775	72668817	0.0533	rs16956917	1.537	rs11633028	0.00929	-3.09	0.9866	15	15	bslmm	0.043	0.0059	-1.2475	0.21221
ENSG00000115073	ACTR1B	2	98272431	98280570	0.3579	rs6714710	3.32	rs11692435	0.142612	-5.24	-1.2456	41	1	top1	0.14	9.6e-07	1.2456	0.213
ENSG00000140374	ETFA	15	76507696	76603813	0.1653	rs4886792	-3.126	rs12901160	0.15101	5.33	1.2411	113	1	top1	0.15	4.5e-07	1.2411	0.21456
ENSG00000166426	CRABP1	15	78632666	78640572	0.2112	rs12591810	-2.054	rs9920270	0.05387	-4.58	1.7363	96	96	bslmm	0.15	4.2e-07	-1.2391	0.2153
ENSG00000127948	POR	7	75528518	75616173	0.4015	rs12537277	1.8	rs3898649	0.04409	4.87	1.04717	63	63	bslmm	0.18	2e-08	1.2309	0.21836
ENSG00000023191	RNH1	11	494512	507300	0.2051	rs28650290	-2.3	rs11823647	0.239383	-6.45	-1.3883	76	8	lasso	0.26	1.2e-11	1.2286	0.219
ENSG00000126602	TRAP1	16	3701640	3767598	0.4205	rs17183750	-2.49	rs11646287	0.293235	-6.87	-1.7929	52	6	lasso	0.39	5.8e-18	1.22896	0.219085
ENSG00000065833	ME1	6	83920108	84140797	0.7086	rs1180227	-2.179	rs9350981	0.02104	3.42	-1.9015	123	123	bslmm	0.44	5.6e-21	-1.2277	0.21955
ENSG00000080819	CPOX	3	98239976	98312567	0.3812	rs9784358	-3.12	rs1131857	0.38227	-7.64	-1.22609	81	1	top1	0.38	1.3e-17	1.2261	0.22
ENSG00000160360	GPSM1	9	139221932	139254057	0.1657	rs7032944	2.06	rs3812547	-0.001622	-3.6	0.5745	78	8	enet	0.02	0.047	-1.2264	0.22
ENSG00000021300	PLEKHB1	11	73357223	73373864	0.1504	rs17132305	2.51	rs1525749	0.054504	4.13	1.3417	63	6	lasso	0.089	0.00011	1.2247	0.221
ENSG00000168952	STXBP6	14	25278862	25519503	0.4096	rs11629258	2.22	rs17109350	0.17139	5.39	-0.49048	267	267	blup	0.3	2e-13	1.22211	0.22166
ENSG00000066629	EML1	14	100204030	100408397	0.1512	rs2146238	4.57	rs8020741	0.07797	-4.68	-1.15477	141	4	lasso	0.098	4.9e-05	1.21945	0.22267
ENSG00000198805	PNP	14	20937113	20945253	0.1297	rs938883	2.81	rs1713459	0.09177	-4.23	-1.21914	153	1	top1	0.092	8.8e-05	1.21914	0.22279
ENSG00000115977	AAK1	2	69688532	69901481	0.0855	rs6747389	2.03	rs6725791	0.012355	-3.69	0.0492	115	9	enet	0.05	0.0033	1.2191	0.223
ENSG00000165118	C9orf64	9	86553226	86571901	0.1413	rs4480186	3.86	rs1572030	0.100387	-4.59	2.7435	53	3	lasso	0.11	1.4e-05	-1.2195	0.223
ENSG00000176148	TCP11L1	11	33060963	33127489	0.0808	rs10742291	2.65	rs3758741	0.08007	4.06	-1.2168	80	1	top1	0.08	0.00024	-1.2168	0.224
ENSG00000133789	SWAP70	11	9685624	9774538	0.1415	rs11042429	3.45	rs10770056	0.089984	4.94	-0.1152	108	13	enet	0.17	8.8e-08	1.2159	0.224
ENSG00000140983	RHOT2	16	718086	724174	0.2911	rs2269556	-2.48	rs3752493	0.388083	-7.79	-1.2481	95	5	lasso	0.39	4.3e-18	1.21041	0.22612
ENSG00000048392	RRM2B	8	103216730	103251346	0.1982	rs16869132	-2.92	rs1052071	0.18898	5.49	-1.2074	104	1	top1	0.19	1.3e-08	-1.207	0.2273
ENSG00000203667	COX20	1	244998624	245008359	0.0659	rs9724895	-1.606	rs9727443	0.025656	-3.78	-1.1888	55	55	bslmm	0.03	0.018	1.20573	0.22792
ENSG00000106771	TMEM245	9	111777432	111882225	0.1506	rs838836	-2.93	rs1467242	0.070445	4.2	-1.2048	135	1	top1	0.07	0.00056	-1.2048	0.228
ENSG00000140950	TLDC1	16	84511681	84587639	0.2784	rs1469479	2.82	rs428032	0.115176	-5.53	0.5341	247	19	enet	0.15	5.9e-07	-1.20074	0.229851
ENSG00000164039	BDH2	4	104000592	104021040	0.1656	rs1383732	-4.85	rs6830624	0.01911	3.47	-1.7891	83	83	bslmm	0.044	0.0054	-1.1998	0.23
ENSG00000168374	ARF4	3	57557090	57583947	0.0539	rs9311650	-2.48	rs9837192	0.01076	3.12	-1.13423	77	77	blup	0.054	0.0023	-1.1986	0.231
ENSG00000106153	CHCHD2	7	56169262	56174269	0.0624	rs13238899	2.3	rs7801169	0.05721	-3.68	1.19439	52	1	top1	0.057	0.0017	-1.1944	0.23233
ENSG00000125266	EFNB2	13	107142079	107187462	0.135	rs9301142	-3.11	rs2391355	-0.00667	-3.12	-0.0985	129	129	blup	0.029	0.021	-1.193	0.2328
ENSG00000143740	SNAP47	1	227916240	227968927	0.129	rs6686787	2.639	rs6683869	0.054674	-5.02	-0.0207	90	90	bslmm	0.12	6.4e-06	1.19316	0.23281
ENSG00000141469	SLC14A1	18	43304092	43332485	0.2626	rs3760578	-1.99	rs692899	0.23921	6.22	-0.8961	148	17	enet	0.24	5.8e-11	-1.1923	0.2331
ENSG00000066583	ISOC1	5	128430444	128449721	0.1604	rs10040127	2.47	rs7356681	0.153432	4.94	1.936	84	7	enet	0.16	1.4e-07	1.1853	0.23591
ENSG00000198010	DLGAP2	8	1449532	1656642	0.1422	rs6558491	2.74	rs2956914	0.15946	-5.06	-1.1836	216	1	top1	0.16	2.1e-07	1.184	0.2366
ENSG00000133433	GSTT2B	22	24299601	24303373	0.6788	rs17004049	2.12	rs2739338	0.57536	9.45	1.398	64	25	enet	0.68	7.2e-39	1.1801	0.237965
ENSG00000125375	ATP5S	14	50779044	50802276	0.4141	rs4901026	-1.8	rs2275592	0.23996	-6.4	0.93716	88	88	bslmm	0.28	1.6e-12	-1.17407	0.24037
ENSG00000170632	ARMC10	7	102715328	102740205	0.3238	rs6960317	1.36	rs869332	0.15167	-5.18	0.73883	29	29	bslmm	0.23	3.2e-10	-1.1731	0.24074
ENSG00000102763	VWA8	13	42140973	42535256	0.5208	rs9532972	-2.92	rs9315868	0.51945	-8.87	0.5156	129	29	enet	0.55	2.7e-28	-1.165	0.2441
ENSG00000102781	KATNAL1	13	30776767	30881621	0.321	rs2077011	3.11	rs17505148	0.03149	3.98	1.4183	133	35	enet	0.18	3.7e-08	1.164	0.2444
ENSG00000133835	HSD17B4	5	118788138	118972894	0.2574	rs924623	1.75	rs32665	0.375079	-7.7	0.8421	93	5	enet	0.38	2.3e-17	-1.1634	0.24468
ENSG00000124532	MRS2	6	24403153	24425810	0.3531	rs12194966	-2.542	rs793683	0.14799	5.75	1.21497	122	122	bslmm	0.23	1.6e-10	1.1603	0.24594
ENSG00000105186	ANKRD27	19	33087913	33167503	0.1504	rs2287669	2.05	rs259228	0.000845	-3.29	0.43794	114	114	bslmm	0.024	0.031	-1.1596	0.246206
ENSG00000168032	ENTPD3	3	40428647	40470110	0.1256	rs6790578	-2.43	rs962847	0.07563	3.63	-1.15406	65	1	top1	0.076	0.00036	-1.1541	0.248
ENSG00000105854	PON2	7	95034175	95064510	0.3763	rs2074351	-3.26	rs7785846	0.5283	-9.11	-1.00109	128	9	lasso	0.54	1.8e-27	1.1532	0.24884
ENSG00000149089	APIP	11	34874641	34938046	0.4248	rs1425806	-2.05	rs2288667	0.588391	9.45	-1.1523	136	1	top1	0.59	6.2e-31	-1.1523	0.249
ENSG00000130707	ASS1	9	133320316	133376661	0.2086	rs914983	3.2	rs11243372	0.0347	4.14	-0.4134	135	18	enet	0.11	2.2e-05	-1.152	0.249
ENSG00000103932	RPAP1	15	41809374	41836467	0.5317	rs2274858	-3.102	rs11858969	0.07962	-3.83	-1.5094	75	75	blup	0.21	2.7e-09	-1.1495	0.25035
ENSG00000159082	SYNJ1	21	34001069	34100359	0.117	rs17696057	-2.69	rs1782954	-0.000207	-3.37	-1.681	125	125	bslmm	0.034	0.013	1.1458	0.2519
ENSG00000144320	KIAA1715	2	176788620	176867567	0.2488	rs17394437	2.64	rs2121391	0.151026	-4.94	-1.4434	119	3	lasso	0.15	3.1e-07	1.1457	0.252
ENSG00000173540	GMPPB	3	49754277	49761384	0.3324	rs4855881	2.75	rs6809879	0.29967	7.03	1.14349	78	1	top1	0.3	1.8e-13	1.1435	0.253
ENSG00000100938	GMPR2	14	24701628	24708448	0.1049	rs4981504	3.7	rs2281704	0.01798	-3.68	-0.07527	88	88	bslmm	0.056	0.0019	-1.14139	0.25371
ENSG00000170917	NUDT6	4	123809852	123844123	0.402	rs12507568	2.53	rs12513181	0.38757	-7.12	1.5631	68	9	lasso	0.4	5.4e-16	-1.1402	0.254
ENSG00000038002	AGA	4	178351924	178363657	0.3444	rs17739994	2.78	rs4690522	0.22387	-4.6	-1.1379	110	1	top1	0.22	1.9e-06	1.1379	0.255
ENSG00000106524	ANKMY2	7	16639401	16685442	0.2048	rs17169520	3.62	rs11532682	0.15892	5.25	-0.66534	154	14	enet	0.16	1.8e-07	-1.1361	0.25593
ENSG00000159231	CBR3	21	37507210	37518864	0.556	rs2835315	-2.54	rs879894	0.602648	-9.76	1.02	115	23	enet	0.65	2.4e-36	-1.1343	0.2567
ENSG00000169599	NFU1	2	69622882	69664760	0.1376	rs12620315	-2.09	rs11690738	0.03179	3.95	-0.2647	92	92	bslmm	0.073	0.00045	-1.1307	0.258
ENSG00000125741	OPA3	19	46030685	46105470	0.3829	rs10401270	2.14	rs17286686	0.325924	-5.37	0.89941	91	5	lasso	0.34	3.9e-09	-1.1301	0.258445
ENSG00000137124	ALDH1B1	9	38392661	38398658	0.5446	rs12551371	2.6	rs2073477	0.308536	-7.44	0.8945	128	29	enet	0.41	5e-19	-1.1282	0.259
ENSG00000157601	MX1	21	42792231	42831141	0.212	rs467558	2.95	rs6517666	0.174447	-5.36	2.581	137	137	bslmm	0.21	1.7e-09	-1.1267	0.2599
ENSG00000013288	MAN2B2	4	6576902	6625089	0.2307	rs4689495	-2.62	rs2301792	0.16308	5.44	-1.1328	102	21	enet	0.18	6.7e-08	-1.1254	0.26
ENSG00000171793	CTPS1	1	41445007	41478235	0.1186	rs11580126	2.55	rs4453027	0.082366	-4.34	1.3032	98	4	lasso	0.12	6.6e-06	-1.12245	0.26167
ENSG00000163864	NMNAT3	3	139279022	139396859	0.2237	rs11718895	-1.98	rs16849307	0.03198	-4.35	1.36177	137	7	lasso	0.1	2.9e-05	-1.1209	0.262
ENSG00000119431	HDHD3	9	116135699	116139279	0.4964	rs3810919	-2.73	rs16936474	0.201881	-5.96	-1.3128	116	8	lasso	0.26	8.5e-12	1.1221	0.262
ENSG00000164904	ALDH7A1	5	125877533	125931110	0.16	rs730870	1.89	rs17154671	0.11317	4.82	-1.1211	116	1	top1	0.11	1.3e-05	-1.1211	0.26223
ENSG00000178921	PFAS	17	8150936	8173809	0.2795	rs7216823	2.17	rs11078736	0.153067	6.02	1.3769	92	11	enet	0.22	5.4e-10	1.1197	0.26285
ENSG00000007402	CACNA2D2	3	50400233	50541675	0.1265	rs9877046	-3.71	rs28365992	0.0064	-3.42	-0.12661	78	78	bslmm	0.036	0.011	-1.116	0.264
ENSG00000143164	DCAF6	1	167905021	168045081	0.1408	rs202252	1.886	rs11558511	0.08054	-4.46	0.451	104	7	enet	0.12	5e-06	-1.1149	0.26489
ENSG00000186377	CYP4X1	1	47427036	47516423	0.0594	rs11211402	1.473	rs1553390	0.038773	-3.63	1.2711	70	70	blup	0.055	0.0021	-1.11241	0.26596
ENSG00000164307	ERAP1	5	96096521	96143803	0.7022	rs10050860	2.16	rs17482078	0.455061	-8.39	1.9498	168	38	enet	0.64	1.8e-35	-1.1108	0.26667
ENSG00000254685	FPGT	1	74663896	74699770	0.4055	rs11210419	-1.488	rs11806946	0.395637	-7.84	-0.4148	49	24	enet	0.41	6.1e-19	1.10492	0.26919
ENSG00000124831	LRRFIP1	2	238536219	238722325	0.2325	rs12464145	-2.44	rs734388	0.100078	-5.45	1.6576	142	142	bslmm	0.22	5.9e-10	-1.1035	0.27
ENSG00000106066	CPVL	7	29034847	29235067	0.3445	rs3812389	-2.97	rs245883	0.07444	4.75	-0.11338	262	262	blup	0.21	3.4e-09	-1.0987	0.27188
ENSG00000188732	FAM221A	7	23719749	23742868	0.1605	rs4722255	-1.71	rs4722245	0.08606	4.7	0.77262	89	13	enet	0.1	3.2e-05	1.0985	0.27197
ENSG00000187231	SESTD1	2	179966419	180129517	0.1253	rs10185366	2.82	rs13382185	0.037508	-3.88	1.0996	126	1	top1	0.038	0.0096	-1.0996	0.272
ENSG00000148175	STOM	9	124101355	124132531	0.4649	rs306798	-2.96	rs12340264	-0.004587	2.6	0.769	74	74	bslmm	0.081	0.00022	1.0933	0.274
ENSG00000176946	THAP4	2	242523820	242576864	0.0907	rs4675925	-2.75	rs7420703	0.019249	3.55	-1.6332	57	57	bslmm	0.035	0.016	-1.0911	0.275
ENSG00000113048	MRPS27	5	71515236	71616473	0.102	rs3805452	3.47	rs6831	0.017154	3.66	2.8561	95	95	bslmm	0.04	0.0076	1.0907	0.27543
ENSG00000112294	ALDH5A1	6	24495080	24537435	0.193	rs12194966	-2.542	rs2760117	0.19855	-5.89	-1.08835	149	1	top1	0.2	5.3e-09	1.0883	0.27644
ENSG00000165475	CRYL1	13	20977806	21099996	0.1226	rs9509303	3.3	rs9552195	0.13501	-5.18	1.0366	203	9	enet	0.16	2.5e-07	-1.086	0.2773
ENSG00000154027	AK5	1	77747736	78025651	0.1097	rs12049202	-3.411	rs3509	0.058879	4.1	-1.0853	236	1	top1	0.059	0.0015	-1.08529	0.27779
ENSG00000142634	EFHD2	1	15736391	15756839	0.0813	rs10489962	-2.574	rs12562216	0.091006	-3.91	1.0834	93	1	top1	0.091	9.4e-05	-1.08341	0.27863
ENSG00000159445	THEM4	1	151846060	151882284	0.3741	rs2999534	-2.895	rs16833668	0.490364	-8.69	-1.0555	97	8	lasso	0.51	2.9e-25	1.08313	0.27875
ENSG00000006114	SYNRG	17	35874900	35969544	0.1199	rs3094503	-2.36	rs2074411	0.000523	3.19	-1.105	76	76	bslmm	0.065	0.00089	-1.0821	0.27921
ENSG00000166260	COX11	17	53029263	53046146	0.1192	rs7225247	2.38	rs12936957	0.103514	-5.23	1.0275	102	102	bslmm	0.11	1.5e-05	-1.0811	0.27963
ENSG00000167414	GNG8	19	47137333	47137942	0.1161	rs1975189	2.33	rs3760759	0.097112	-3.77	1.07749	83	1	top1	0.097	0.00048	-1.0775	0.28126
ENSG00000130348	QRSL1	6	107077453	107116292	0.2858	rs3127665	-2.171	rs3121445	0.2242	-6.39	1.18443	143	143	blup	0.29	8.2e-13	-1.0738	0.28292
ENSG00000102743	SLC25A15	13	41363548	41384247	0.175	rs4943804	1.37	rs7337312	0.19866	5	1.0723	42	1	top1	0.2	1.4e-07	1.072	0.2836
ENSG00000100714	MTHFD1	14	64854749	64926722	0.4561	rs17179740	2.14	rs1076991	0.16627	-5.29	1.29899	95	95	bslmm	0.24	1.1e-10	-1.06991	0.28466
ENSG00000137513	NARS2	11	78147007	78285919	0.0792	rs2292572	2.96	rs7936011	0.098226	-4.36	1.0685	92	1	top1	0.098	5e-05	-1.0685	0.285
ENSG00000128641	MYO1B	2	192109911	192290115	0.0758	rs6727681	2.08	rs6728759	0.05991	-3.51	0.8313	109	109	bslmm	0.081	0.00023	-1.0686	0.285
ENSG00000138363	ATIC	2	216176540	216214487	0.249	rs34255697	-2.81	rs16853834	0.087832	4.85	0.9785	116	18	enet	0.17	7.5e-08	1.0698	0.285
ENSG00000029725	RABEP1	17	5185558	5289129	0.1705	rs2439938	2.57	rs1806264	0.177107	5.59	1.0673	107	1	top1	0.18	4e-08	1.0673	0.28584
ENSG00000161647	MPP3	17	41878167	41910538	0.1791	rs1662745	-2.03	rs8081646	0.027718	-3.72	1.0576	77	7	enet	0.085	0.00016	-1.0654	0.28668
ENSG00000013583	HEBP1	12	13127798	13153207	0.8777	rs2111398	2.99	rs929683	-0.000489	3.07	1.2023	111	111	bslmm	0.54	2.9e-27	1.064	0.287
ENSG00000134569	LRP4	11	46878419	46940193	0.0847	rs7102325	-4.49	rs11039024	0.031976	4.27	2.333	65	65	bslmm	0.05	0.0033	1.0597	0.289
ENSG00000182919	C11orf54	11	93474757	93497915	0.6072	rs625359	-1.78	rs652961	0.664263	10.05	-1.0572	55	1	top1	0.66	1.4e-37	-1.0572	0.29
ENSG00000100580	TMED8	14	77801364	77843452	0.243	rs17812556	2.48	rs12435136	0.18535	5.73	0.63503	130	28	enet	0.2	3.4e-09	1.05588	0.29102
ENSG00000110218	PANX1	11	93862094	93915138	0.4073	rs655358	1.27	rs11607757	0.138899	-4.75	-0.0585	76	76	blup	0.15	3.7e-07	1.0538	0.292
ENSG00000108592	FTSJ3	17	61896793	61907372	0.1138	rs7209608	2.58	rs7210724	0.120605	-4.54	1.2331	60	60	bslmm	0.13	3.2e-05	-1.0503	0.29357
ENSG00000144306	SCRN3	2	175260458	175294303	0.689	rs17320933	3.51	rs7570614	0.402197	-7.87	-0.7174	70	22	enet	0.61	7.2e-33	1.0504	0.294
ENSG00000127884	ECHS1	10	135175984	135187193	0.2693	rs2265641	1.88	rs10776675	0.22392	5.95	-1.3559	78	78	blup	0.23	2.7e-10	-1.048	0.29462
ENSG00000116663	FBXO6	1	11724181	11734411	0.1524	rs4846028	2.709	rs747862	0.096236	-4.27	1.0463	95	1	top1	0.096	5.9e-05	-1.04633	0.29541
ENSG00000135506	OS9	12	58087738	58115340	0.0987	rs1806652	1.69	rs4646536	0.073657	-4.28	0.7185	82	23	enet	0.1	3.7e-05	-1.0401	0.298
ENSG00000119318	RAD23B	9	110045418	110094475	0.1811	rs4978688	3.13	rs1805330	0.088358	4.17	-1.0403	129	1	top1	0.088	0.00012	-1.0403	0.298
ENSG00000092931	MFSD11	17	74731947	74777531	0.2613	rs237057	3.14	rs563079	0.053605	-3.87	0.5355	87	87	blup	0.081	0.00062	-1.0391	0.29875
ENSG00000169609	C15orf40	15	83657193	83680393	0.3002	rs13379920	-1.934	rs11259964	0.28089	7.34	0.8891	64	12	enet	0.36	2.1e-16	1.0391	0.29878
ENSG00000091972	CD200	3	112051194	112081659	0.4194	rs1996724	2.28	rs7647411	0.5291	-9.09	1.03738	112	1	top1	0.53	1.6e-26	-1.0374	0.3
ENSG00000110931	CAMKK2	12	121675497	121736111	0.2319	rs2857589	-2.51	rs2071272	0.196641	-4.63	-1.0351	110	1	top1	0.2	4e-06	1.0351	0.301
ENSG00000152620	NADK2	5	36192694	36242381	0.2349	rs1392455	-1.9	rs12656216	0.079311	-4.34	-1.0335	49	1	top1	0.079	0.00026	1.0335	0.30139
ENSG00000176390	CRLF3	17	29096406	29151794	0.2884	rs1808257	-2.69	rs7503542	0.289422	-6.39	-1.8955	60	14	enet	0.31	9e-13	1.0291	0.30343
ENSG00000010282	HHATL	3	42734155	42744319	0.277	rs9836162	-2.57	rs339682	0.18557	5.46	1.77477	90	15	enet	0.23	3.4e-10	1.028	0.304
ENSG00000159784	FAM131B	7	143050493	143059863	0.4509	rs10224310	-3.69	rs4236482	0.18843	-5.68	-0.0538	91	91	blup	0.27	3.7e-12	1.0265	0.30465
ENSG00000163453	IGFBP7	4	57896939	57976551	0.1929	rs3796529	-4.08	rs1718858	0.13156	-5.3	0.5169	168	5	lasso	0.16	1.8e-07	-1.0248	0.305
ENSG00000148468	FAM171A1	10	15253642	15413061	0.2803	rs12355407	3.23	rs6602828	0.22932	-6.08	-0.7323	178	7	lasso	0.26	1.4e-11	1.0253	0.30521
ENSG00000075975	MKRN2	3	12598513	12625212	0.108	rs709163	-2.39	rs11706408	0.08044	3.7	1.02082	80	1	top1	0.08	0.00023	1.0208	0.307
ENSG00000136100	VPS36	13	52986737	53024763	0.0947	rs9568732	1.53	rs1056335	0.02968	-3.61	0.9798	49	49	blup	0.047	0.0042	-1.02	0.3075
ENSG00000156535	CD109	6	74405508	74538040	0.2541	rs9352023	2.145	rs4706552	0.05598	4.17	0.17496	129	129	blup	0.11	2.3e-05	-1.0159	0.3097
ENSG00000134759	ELP2	18	33709407	33757909	0.0632	rs17672308	2.23	rs948419	0.05388	-4.17	-1.0115	121	1	top1	0.054	0.0023	1.0115	0.3118
ENSG00000197894	ADH5	4	99992132	100009952	0.3854	rs7683704	-1.67	rs6827292	0.15302	-5.78	0.6752	119	16	lasso	0.28	2.2e-12	-1.011	0.312
ENSG00000165434	PGM2L1	11	74041363	74109518	0.1158	rs11236101	-2.45	rs10898973	0.110244	4.45	1.0096	119	1	top1	0.11	1.7e-05	1.0096	0.313
ENSG00000083099	LYRM2	6	90277863	90348472	0.6419	rs6454765	-2.558	rs34012596	0.4694	-8.05	1.30614	82	48	enet	0.49	4.8e-22	-1.0035	0.3156
ENSG00000175334	BANF1	11	65769550	65771620	0.1644	rs1893316	2.02	rs754532	0.041772	3.49	-0.4926	63	8	enet	0.14	1.3e-06	-1.002	0.316
ENSG00000198951	NAGA	22	42454358	42466846	0.1247	rs5751191	-2.46	rs4822084	0.035471	3.41	2.0675	62	62	bslmm	0.063	0.0011	1.0019	0.316374
ENSG00000160439	RDH13	19	55550476	55582659	0.2421	rs1654464	-2.36	rs3745913	0.119352	-4.83	0.66491	108	4	lasso	0.15	3.2e-07	-1.0015	0.316596
ENSG00000100416	TRMU	22	46726772	46753237	0.0986	rs13585	2.02	rs6008770	0.086743	-4.04	0.7612	81	81	blup	0.11	0.00015	-1.0009	0.316857
ENSG00000100612	DHRS7	14	60610838	60636574	0.3203	rs170056	-2.7	rs441282	0.12719	-5.45	1.20627	74	74	blup	0.19	1.4e-08	-0.99368	0.32038
ENSG00000074706	IPCEF1	6	154475631	154677926	0.1953	rs9371790	3.116	rs12208947	0.05808	-4.65	-0.84194	233	6	lasso	0.071	0.00052	0.9935	0.32049
ENSG00000102967	DHODH	16	72042487	72058954	0.5927	rs9302635	1.9	rs1424241	0.127317	-5.04	1.2447	117	22	enet	0.26	1.5e-11	-0.99296	0.320729
ENSG00000137806	NDUFAF1	15	41679551	41694717	0.4143	rs12440045	-1.742	rs7168431	0.07132	-4.96	-0.1177	59	13	enet	0.17	8.6e-08	-0.9929	0.32077
ENSG00000168827	GFM1	3	158362067	158410364	0.5968	rs7631310	-2.65	rs1630524	0.00672	3.31	-0.03088	94	39	enet	0.2	4e-09	-0.993	0.321
ENSG00000160285	LSS	21	47608055	47648738	0.342	rs4819236	2.28	rs914247	0.338023	-7.27	0.631	116	9	lasso	0.36	1.7e-16	-0.9918	0.3213
ENSG00000135823	STX6	1	180941861	180992047	0.1932	rs7552325	1.873	rs6665134	0.103349	4.71	0.9893	103	1	top1	0.1	3.2e-05	0.98935	0.32249
ENSG00000119899	SLC17A5	6	74303102	74363878	0.13	rs9442924	-2.377	rs583443	0.08236	3.84	0.98921	85	1	top1	0.082	0.00024	0.9892	0.32256
ENSG00000072756	TRNT1	3	3168600	3192563	0.1863	rs3804791	2.98	rs4685607	0.1896	5.54	0.98804	172	1	top1	0.19	1.2e-08	0.988	0.323
ENSG00000117480	FAAH	1	46859937	46879520	0.4404	rs1571138	-1.506	rs1535737	0.168679	6.16	0.6903	71	7	lasso	0.38	1.5e-17	0.98399	0.32512
ENSG00000198053	SIRPA	20	1875154	1920543	0.7201	rs156329	2.76	rs6075340	0.6737	-10.1	0.984	138	1	top1	0.67	1.6e-38	-0.9838	0.3252
ENSG00000116957	TBCE	1	235530675	235612283	0.1031	rs6676353	-2.154	rs4659838	0.068068	4.41	-0.6277	86	86	bslmm	0.1	2.8e-05	-0.9832	0.32551
ENSG00000196365	LONP1	19	5691845	5720583	0.2684	rs35415311	-2.9	rs3892355	0.102665	-4.93	0.2659	55	55	bslmm	0.19	1.5e-08	0.9831	0.325574
ENSG00000162616	DNAJB4	1	78444859	78483648	0.114	rs1780050	2.076	rs1780050	0.024205	-3.84	2.0764	59	55	enet	0.053	0.0026	-0.97916	0.3275
ENSG00000104518	GSDMD	8	144635377	144645232	0.4436	rs2294119	-1.95	rs12541647	0.12394	3.97	-0.3483	85	6	lasso	0.17	2e-05	-0.979	0.3275
ENSG00000138413	IDH1	2	209100951	209130798	0.1043	rs6729051	-2.58	rs7593466	0.001484	-3.78	0.2653	80	8	enet	0.04	0.0079	-0.9788	0.328
ENSG00000116981	NT5C1A	1	40124793	40137710	0.1901	rs12037222	4.138	rs9662128	0.181091	5.37	0.9766	85	1	top1	0.18	2.8e-08	0.97659	0.32877
ENSG00000122012	SV2C	5	75378997	75649764	0.1307	rs7730153	3.08	rs10054931	-0.002879	3.35	1.0611	217	217	blup	0.00052	0.3	0.9735	0.33032
ENSG00000111850	SMIM8	6	88032301	88052043	0.1728	rs370228	-1.266	rs410683	0.23185	-5.52	0.77172	98	98	blup	0.25	1.6e-08	-0.9718	0.33113
ENSG00000135678	CPM	12	69235977	69365350	0.2128	rs2088578	2.29	rs17106030	0.06447	-5.47	1.6945	128	8	enet	0.16	1.4e-07	-0.9677	0.333
ENSG00000103150	MLYCD	16	83932731	83949787	0.2564	rs12934111	2.14	rs16962277	0.069952	-4.91	-0.5624	145	145	bslmm	0.14	1.8e-06	0.96635	0.333869
ENSG00000117868	ESYT2	7	158523686	158622944	0.1295	rs2878802	2.45	rs6969349	0.09608	-4.27	0.48651	134	14	enet	0.12	5.2e-06	0.9652	0.33447
ENSG00000187764	SEMA4D	9	91975702	92113045	0.1397	rs1980888	2.3	rs4132699	0.024121	-3.95	0.5439	109	109	bslmm	0.098	5.2e-05	-0.9625	0.336
ENSG00000120910	PPP3CC	8	22298332	22398652	0.1424	rs2469763	2.71	rs2469745	0.19964	-5.73	0.9602	143	1	top1	0.2	4.8e-09	-0.96	0.3369
ENSG00000150867	PIP4K2A	10	22823778	23003484	0.4662	rs11013069	-1.97	rs12355895	0.38255	-8.13	0.7063	122	7	lasso	0.4	9.7e-19	-0.9587	0.33772
ENSG00000121897	LIAS	4	39460620	39479273	0.1811	rs749915	-2.31	rs17510142	0.01439	-3.88	0.4186	83	83	bslmm	0.094	0.00016	-0.9583	0.338
ENSG00000156219	ART3	4	76932337	77033955	0.3396	rs4859578	2.74	rs9995300	0.09684	5.82	-0.0548	165	165	bslmm	0.27	5.7e-12	-0.9579	0.338
ENSG00000182512	GLRX5	14	95999840	96011061	0.5235	rs179144	-2.32	rs10484053	0.28749	-6.81	1.70868	209	31	enet	0.35	4.5e-16	-0.95691	0.33861
ENSG00000173821	RNF213	17	78234665	78372586	0.1492	rs8068939	4.65	rs8068613	-0.000748	-2.95	-1.9796	158	158	blup	0.072	0.00048	-0.9553	0.33941
ENSG00000204851	PNMAL2	19	46990163	46999755	0.1649	rs1975189	2.33	rs4803967	0.210046	-5.85	0.95091	81	1	top1	0.21	1.7e-09	-0.9509	0.341649
ENSG00000133706	LARS	5	145492601	145562223	0.0981	rs10491263	-3.25	rs13180255	0.08211	-4.1	-0.434	87	32	enet	0.086	0.00014	0.9509	0.34167
ENSG00000181192	DHTKD1	10	12110971	12165224	0.7087	rs3780864	-1.7	rs9424148	0.49092	8.92	-1.0072	96	96	bslmm	0.64	1.8e-34	-0.9473	0.34348
ENSG00000104524	PYCRL	8	144686083	144691943	0.2396	rs4875034	-2.4	rs12546272	0.08735	5.37	1.205	87	9	enet	0.2	6.7e-09	0.947	0.3437
ENSG00000099810	MTAP	9	21802542	21931646	0.1517	rs523096	2.25	rs7027989	0.130672	5.08	1.1503	140	14	enet	0.16	2.4e-07	0.945	0.345
ENSG00000119523	ALG2	9	101978708	101984238	0.076	rs228635	1.62	rs410180	0.027629	-3.09	1.4342	69	69	bslmm	0.063	0.0011	-0.9417	0.346
ENSG00000106976	DNM1	9	130965658	131017527	0.0619	rs3003599	2.54	rs10987908	0.031808	3.93	0.8439	62	7	enet	0.044	0.0052	0.9389	0.348
ENSG00000124523	SIRT5	6	13574816	13614790	0.2115	rs4715377	2.106	rs9382221	0.03756	3.92	0.96657	80	80	blup	0.12	5.2e-06	0.9383	0.34809
ENSG00000163932	PRKCD	3	53190025	53226733	0.3299	rs11130345	-2.12	rs12632671	0.13852	-4.8	2.02319	104	104	bslmm	0.15	7.5e-07	-0.9363	0.349
ENSG00000087253	LPCAT2	16	55542910	55620582	0.2076	rs13339550	2.1	rs1501995	0.059518	-3.92	1.6271	153	153	blup	0.13	2.7e-06	-0.93536	0.349605
ENSG00000138031	ADCY3	2	25042038	25142708	0.1294	rs11676272	2.59	rs11676272	0.054195	-4.13	2.5938	102	102	blup	0.081	0.00043	-0.9341	0.35
ENSG00000164111	ANXA5	4	122589110	122618268	0.4779	rs4833230	1.96	rs17450274	0.42113	-8.19	-0.9353	112	1	top1	0.42	9.4e-20	0.9353	0.35
ENSG00000128050	PAICS	4	57301907	57327534	0.4412	rs2680758	2.32	rs4305581	0.07509	-3.59	-0.4336	72	26	enet	0.082	0.00021	0.935	0.35
ENSG00000139190	VAMP1	12	6571403	6580153	0.0757	rs11064255	-4.02	rs12964	0.045088	-3.42	0.5545	107	107	bslmm	0.065	0.0009	-0.9314	0.352
ENSG00000152642	GPD1L	3	32147181	32210205	0.2007	rs12496256	1.86	rs11922715	0.0672	4.94	0.37275	112	20	enet	0.19	1e-08	0.9311	0.352
ENSG00000143653	SCCPDH	1	246887349	246931439	0.2854	rs6688227	2.102	rs10924826	0.079429	-4.42	-1.5812	117	117	bslmm	0.14	1.5e-06	0.93058	0.35207
ENSG00000154930	ACSS1	20	24986868	25039616	0.1368	rs6050374	-3.73	rs11699487	0.0909	-4.31	0.926	124	1	top1	0.091	9.4e-05	-0.9258	0.3545
ENSG00000151376	ME3	11	86152150	86383678	0.3564	rs2512983	3.95	rs670736	0.221137	5.81	0.3536	262	7	lasso	0.24	1.4e-10	0.9243	0.355
ENSG00000071967	CYBRD1	2	172378757	172414643	0.55	rs2674485	-2.09	rs2542941	0.570186	9.31	1.1275	107	107	bslmm	0.58	2.3e-30	0.9232	0.356
ENSG00000104312	RIPK2	8	90769975	90803291	0.2249	rs425140	3.53	rs39502	0.02977	-3.91	-1.4798	76	76	bslmm	0.086	0.0002	0.919	0.3578
ENSG00000125779	PANK2	20	3869486	3907605	0.1141	rs6052131	2.52	rs14161	0.0962	4.29	-0.918	97	1	top1	0.096	5.9e-05	-0.9185	0.3584
ENSG00000213995	CARKD	13	111267881	111292340	0.469	rs418543	3.53	rs2765341	0.3319	7.97	0.8568	135	135	bslmm	0.37	5.9e-17	0.918	0.3588
ENSG00000143149	ALDH9A1	1	165631453	165668100	0.2102	rs11579160	2.821	rs12408101	0.029389	-3.78	0.1787	123	123	bslmm	0.082	0.0002	0.91151	0.36203
ENSG00000167676	PLIN4	19	4502204	4517716	0.1765	rs243352	3.19	rs892161	-0.000371	3.39	-1.0754	93	93	bslmm	0.081	0.00022	-0.9109	0.362373
ENSG00000158793	NIT1	1	161087876	161095235	0.2029	rs11421	-3.061	rs4078017	0.120524	4.48	-1.052	84	84	bslmm	0.13	3.9e-06	-0.90954	0.36306
ENSG00000085719	CPNE3	8	87497059	87573726	0.1565	rs7000333	-1.75	rs10100368	0.02831	-3.79	-0.3732	97	97	blup	0.097	5.7e-05	0.907	0.3645
ENSG00000105438	KDELR1	19	48885827	48894810	0.2039	rs276711	-1.94	rs276709	0.037393	-3.69	1.5291	73	73	blup	0.08	0.0003	-0.9061	0.364877
ENSG00000107959	PITRM1	10	3179920	3215003	0.56	rs7076989	2.88	rs7092621	0.29195	7.31	-1.06	193	10	lasso	0.51	1.7e-25	-0.9058	0.36506
ENSG00000173705	SUSD5	3	33191537	33260707	0.4667	rs4678677	1.84	rs4678506	0.3031	6.79	1.08143	104	5	lasso	0.31	1.3e-13	0.9042	0.366
ENSG00000120907	ADRA1A	8	26605667	26724790	0.2664	rs10503792	1.98	rs4236678	0.10974	4.57	0.0847	203	203	bslmm	0.14	3.8e-05	0.899	0.3688
ENSG00000115902	SLC1A4	2	65215611	65250999	0.162	rs4383321	2.51	rs6754629	0.129987	5.1	1.0627	100	5	lasso	0.14	1.1e-06	0.8983	0.369
ENSG00000144567	FAM134A	2	220040947	220050201	0.309	rs10498063	1.97	rs17655123	0.32803	-7.16	0.85	76	2	lasso	0.33	5.8e-15	-0.8969	0.37
ENSG00000204138	PHACTR4	1	28696114	28826881	0.0772	rs34749063	-1.402	rs9286966	0.079711	-3.56	-0.8963	53	1	top1	0.08	0.00067	0.89632	0.37008
ENSG00000103811	CTSH	15	79213400	79241916	0.3367	rs7173329	2.06	rs12148472	0.11876	-4.92	-0.8961	89	1	top1	0.12	1.5e-05	0.8961	0.37021
ENSG00000133943	C14orf159	14	91526677	91691976	0.7756	rs11620623	-2.83	rs4900071	0.73802	-10.59	-0.89562	92	1	top1	0.74	1.1e-45	0.89562	0.37046
ENSG00000134201	GSTM5	1	110254864	110318050	0.3755	rs568686	-2.255	rs1927328	0.225089	-6.74	0.7194	75	75	blup	0.34	3e-15	-0.89486	0.37086
ENSG00000122574	WIPF3	7	29846102	29956682	0.2121	rs713493	1.85	rs17606308	0.10787	-5.15	0.53815	114	114	blup	0.13	3.5e-06	0.8947	0.37092
ENSG00000163389	POGLUT1	3	119187785	119213555	0.2445	rs6780684	1.79	rs7653123	0.07748	4.51	0.69416	127	127	bslmm	0.22	1.9e-09	0.8941	0.371
ENSG00000132182	NUP210	3	13357737	13461809	0.0753	rs6767561	2.76	rs9874760	0.0111	3.95	0.44548	124	124	blup	0.058	0.0016	0.8871	0.375
ENSG00000164081	TEX264	3	51696709	51738339	0.0873	rs2518461	1.94	rs11919197	0.0303	3.27	0.88636	15	1	top1	0.03	0.018	0.8864	0.375
ENSG00000147419	CCDC25	8	27590835	27630170	0.1846	rs11780158	1.97	rs6992026	0.08236	4.89	-0.9882	144	27	enet	0.13	3.1e-06	-0.886	0.3758
ENSG00000110429	FBXO3	11	33762485	33796089	0.1333	rs7101438	-1.92	rs2273121	0.082632	-3.73	-0.8821	117	1	top1	0.083	0.00019	0.8821	0.378
ENSG00000117791	2023-03-02	1	220921567	220958150	0.133	rs11118607	2.878	rs6697965	0.18629	-5.54	0.8792	126	1	top1	0.19	1.7e-08	-0.87916	0.37932
ENSG00000159640	ACE	17	61554422	61599205	0.1638	rs4968774	2.57	rs4309	0.185481	-5.76	0.3154	65	7	enet	0.21	1.3e-09	-0.8769	0.38054
ENSG00000181873	IBA57	1	228353516	228369958	0.2084	rs867599	3.874	rs4653917	0.199255	-5.77	-1.8015	64	64	blup	0.22	5.8e-10	0.87458	0.3818
ENSG00000140650	PMM2	16	8882680	8943188	0.2424	rs1641002	3.03	rs12049	0.130836	4.64	0.8742	133	1	top1	0.13	3.7e-06	0.87418	0.382018
ENSG00000131626	PPFIA1	11	70116806	70230509	0.1842	rs682670	-2.04	rs6592522	0.186189	-4.68	-0.8683	100	1	top1	0.19	1.9e-06	0.8683	0.385
ENSG00000138030	KHK	2	27309615	27323640	0.2274	rs6709602	-2.32	rs2384572	0.281954	-7.59	0.72	60	25	enet	0.32	7.2e-14	-0.8686	0.385
ENSG00000164167	LSM6	4	147096837	147121152	0.1003	rs6821225	1.82	rs4835286	0.1386	5.39	0.8476	77	9	lasso	0.15	6.8e-07	0.8661	0.386
ENSG00000160877	NACC1	19	13228917	13251955	0.0847	rs3816027	3.9	rs1003392	-0.004033	-3.27	0.17144	59	59	bslmm	0.024	0.031	-0.8605	0.389509
ENSG00000069849	ATP1B3	3	141594966	141645356	0.4038	rs4234468	-2.3	rs3792411	0.36784	7.78	-0.85879	87	1	top1	0.37	7.4e-17	-0.8588	0.39
ENSG00000120451	SNX19	11	130745331	130786404	0.1083	rs3198419	-2.69	rs7111478	-0.002282	-3.58	-0.9929	138	138	bslmm	0.05	0.0076	0.8565	0.392
ENSG00000133313	CNDP2	18	72163051	72188366	0.2969	rs7245160	3.22	rs2114230	-0.003	3.38	-0.097	147	147	bslmm	0.077	0.00031	-0.8551	0.3925
ENSG00000087884	AAMDC	11	77532155	77629478	0.5783	rs921383	-1.91	rs2051484	0.648827	-10.46	0.5161	98	3	lasso	0.7	1.5e-41	-0.8528	0.394
ENSG00000198721	ECI2	6	4115923	4135831	0.4164	rs582008	2.462	rs1815510	0.28779	-6.91	-0.16589	114	114	bslmm	0.42	1.7e-19	0.8464	0.39735
ENSG00000136111	TBC1D4	13	75858808	76056250	0.2146	rs4885281	2.52	rs9565168	0.12443	-4.49	-0.8419	205	1	top1	0.12	4.9e-06	0.842	0.3999
ENSG00000177951	BET1L	11	167784	207428	0.0705	rs532483	-2.94	rs2272563	0.002889	3.46	0.7814	75	75	bslmm	0.03	0.02	0.8407	0.401
ENSG00000148057	IDNK	9	86237964	86259045	0.1768	rs2781008	2.61	rs2780976	0.141013	-4.77	0.8394	92	1	top1	0.14	1.9e-06	-0.8394	0.401
ENSG00000185008	ROBO2	3	75955846	77699115	0.146	rs12185957	-2.45	rs775723	-0.00289	3.22	0.09369	342	342	bslmm	0.07	0.00057	-0.8386	0.402
ENSG00000162688	AGL	1	100315640	100389579	0.7013	rs1571350	-1.493	rs903125	0.492071	-8.71	-0.7053	122	8	lasso	0.53	1.5e-26	0.83768	0.40221
ENSG00000148834	GSTO1	10	105995114	106027217	0.9623	rs10748861	3	rs2282326	0.19443	-5.61	-0.4403	67	19	lasso	0.52	8.9e-26	0.8316	0.40566
ENSG00000112584	FAM120B	6	170599791	170716153	0.1606	rs2738820	-2.591	rs9366199	0.11587	-4.97	-0.83133	150	1	top1	0.12	1.1e-05	0.8313	0.40579
ENSG00000170017	ALCAM	3	105085753	105295744	0.111	rs12633734	-2.11	rs3772556	0.02576	-3.41	0.81527	169	169	bslmm	0.065	0.00086	-0.8276	0.408
ENSG00000171903	CYP4F11	19	16023177	16045677	0.181	rs1558139	1.57	rs3093089	0.081975	4.76	0.86121	111	8	lasso	0.13	2.4e-06	0.8262	0.408717
ENSG00000144535	DIS3L2	2	232825955	233209060	0.1746	rs2679184	1.04	rs13416596	0.121625	4.88	1.0325	176	2	lasso	0.12	5.8e-06	0.8254	0.409
ENSG00000079931	MOXD1	6	132617194	132722684	0.2474	rs13205427	3.155	rs1416100	-0.00288	-2.92	1.34831	125	125	bslmm	0.12	6.3e-06	-0.8254	0.40916
ENSG00000188997	KCTD21	11	77882295	77899868	0.2562	rs1007837	3.49	rs572693	0.10758	-5.69	-0.2384	96	13	enet	0.22	1.2e-09	0.8242	0.41
ENSG00000114450	GNB4	3	179116990	179169378	0.1276	rs7612445	-3.34	rs7610174	0.13182	4.64	0.82303	73	1	top1	0.13	2.6e-06	0.823	0.41
ENSG00000164933	SLC25A32	8	104410863	104427417	0.286	rs1436602	-2.82	rs17803441	0.05973	-5.23	0.9165	88	88	blup	0.17	8.3e-08	0.822	0.411
ENSG00000085117	CD82	11	44585977	44641913	0.2124	rs11038116	2.31	rs7935166	0.184305	5.39	-0.8202	145	1	top1	0.18	2e-08	-0.8202	0.412
ENSG00000130787	HIP1R	12	123319000	123347507	0.0789	rs2270788	1.62	rs1696320	0.012726	-3.27	0.3984	50	50	bslmm	0.045	0.005	-0.8198	0.412
ENSG00000004468	CD38	4	15779898	15854853	0.2331	rs868763	-2.1	rs1110258	0.07796	-4.85	1.2704	126	126	blup	0.19	1.8e-07	-0.8203	0.412
ENSG00000163956	LRPAP1	4	3508103	3534286	0.1563	rs10027926	3.04	rs762870	0.13993	5.44	1.0427	84	5	enet	0.16	2.4e-07	0.8195	0.412
ENSG00000022277	RTFDC1	20	55043647	55093943	0.281	rs2064863	2.01	rs1059768	0.2022	-5.69	0.82	104	1	top1	0.2	8.3e-09	-0.8195	0.4125
ENSG00000155158	TTC39B	9	15163620	15307358	0.1464	rs1215130	-2.56	rs2800572	-0.00253	3.53	1.1426	168	168	bslmm	0.017	0.062	0.815	0.415
ENSG00000186132	C2orf76	2	120059801	120124404	0.3493	rs13034935	-2.75	rs4608534	0.25433	5.19	-0.698	143	8	lasso	0.3	2.7e-08	-0.8115	0.417
ENSG00000214435	AS3MT	10	104629273	104661656	0.5301	rs10883817	5.24	rs549466	0.08213	4.64	1.1172	85	85	blup	0.23	2.6e-10	0.8112	0.41727
ENSG00000078070	MCCC1	3	182733006	182833863	0.1867	rs1393586	-2.05	rs1502762	0.11217	-6.34	-1.06051	109	109	blup	0.21	2.7e-09	0.8094	0.418
ENSG00000026103	FAS	10	90750414	90775542	0.6496	rs2801540	-2.71	rs7097572	0.57468	9.62	0.3799	125	13	enet	0.7	4.9e-41	0.8099	0.41801
ENSG00000129003	VPS13C	15	62144588	62352672	0.0683	rs1107785	-2.778	rs1046156	0.06907	4.31	-0.8641	179	8	enet	0.073	0.00044	-0.8092	0.41842
ENSG00000076924	XAB2	19	7684411	7694451	0.2418	rs8110128	2.44	rs612862	0.038107	3.83	0.20739	95	95	blup	0.055	0.0034	0.8055	0.420532
ENSG00000160752	FDPS	1	155278539	155290457	0.2886	rs12034326	-2.226	rs2297480	0.396644	-7.84	-0.8013	36	1	top1	0.4	2.2e-18	0.80128	0.42297
ENSG00000134905	CARS2	13	111293759	111365950	0.501	rs2182271	2.79	rs9670064	0.33294	-7.79	1.2533	137	137	blup	0.35	3.8e-16	-0.801	0.4231
ENSG00000160209	PDXK	21	45138975	45182188	0.183	rs2282527	-2.41	rs2838357	-0.001746	-3.39	-1.177	113	113	bslmm	0.075	0.00038	-0.799	0.4243
ENSG00000146733	PSPH	7	56078744	56119297	0.2859	rs13238899	2.3	rs10499761	0.09357	-3.92	-0.79765	66	1	top1	0.094	7.5e-05	0.7977	0.42507
ENSG00000159023	EPB41	1	29213603	29446553	0.0884	rs12749204	-3.067	rs150085	0.069999	-3.88	1.1278	158	10	lasso	0.085	0.00016	-0.79704	0.42543
ENSG00000196865	NHLRC2	10	115614420	115676953	0.2217	rs2900993	-2.46	rs2301180	0.1748	-5.4	0.7949	110	1	top1	0.17	5e-08	-0.7949	0.42668
ENSG00000123453	SARDH	9	136528682	136605077	0.2033	rs525060	-2.2	rs2510245	0.062711	4.4	0.2065	161	161	blup	0.2	3.2e-09	0.7948	0.427
ENSG00000100427	MLC1	22	50497820	50524331	0.2021	rs11101958	-1.97	rs6010165	0.157554	-5.08	-0.6202	102	6	enet	0.17	1.2e-07	0.7934	0.427533
ENSG00000169288	MRPL1	4	78783674	78873944	0.2651	rs1587563	2.46	rs17409255	0.1453	-4.99	0.8522	96	96	blup	0.18	4.6e-08	-0.7934	0.428
ENSG00000148090	AUH	9	93976097	94124195	0.0777	rs2482704	2.58	rs4743820	0.04258	3.89	0.7911	127	1	top1	0.043	0.0062	0.7911	0.429
ENSG00000119471	HSDL2	9	115142217	115234690	0.2421	rs10739349	-2.73	rs7852741	0.086755	5.04	0.5958	99	4	enet	0.14	1.2e-06	-0.7904	0.429
ENSG00000125459	MSTO1	1	155579979	155718153	0.1126	rs6696888	-1.378	rs11264380	0.121753	-4.9	-0.6708	16	16	blup	0.14	1.6e-06	0.78822	0.43057
ENSG00000185745	IFIT1	10	91152303	91163745	0.0605	rs627524	-1.46	rs7916812	0.00813	3.57	1.2083	89	89	blup	0.047	0.0041	0.788	0.43072
ENSG00000115685	PPP1R7	2	242088991	242123067	0.106	rs749264	2.24	rs1062748	0.031157	4.21	0.6696	123	123	bslmm	0.031	0.016	0.7876	0.431
ENSG00000196502	SULT1A1	16	28616903	28634946	0.2972	rs11074907	-2.69	rs7186573	0.288442	-6.7	-1.7239	38	38	bslmm	0.29	3.3e-13	0.7822	0.434095
ENSG00000121691	CAT	11	34460472	34493609	0.182	rs12226744	-2.74	rs7928060	0.113647	-4.3	-0.5767	182	182	bslmm	0.13	4.6e-06	0.7798	0.436
ENSG00000105552	BCAT2	19	49298319	49314286	0.1548	rs4802517	-2.51	rs10413941	0.129205	4.63	-0.7776	102	1	top1	0.13	5e-06	-0.7776	0.436805
ENSG00000143727	ACP1	2	264140	278283	0.2986	rs6548226	-2.94	rs11553746	0.213965	-6.29	-0.6639	91	28	enet	0.29	3.2e-13	0.7741	0.439
ENSG00000140105	WARS	14	100800125	100843142	0.113	rs7153665	2.69	rs11160582	0.1476	-5.04	-0.7733	77	1	top1	0.15	6.1e-07	0.7733	0.43934
ENSG00000186205	2023-03-01	1	220960101	220987735	0.2942	rs11118607	2.878	rs2642442	0.16533	-5.86	0.5285	131	3	lasso	0.19	1.5e-08	-0.77069	0.44089
ENSG00000137767	SQRDL	15	45923346	45983492	0.1685	rs11633202	-3.15	rs1044032	0.12782	-4.69	0.7701	106	1	top1	0.13	3.6e-06	-0.7701	0.44124
ENSG00000137992	DBT	1	100652475	100715390	0.1248	rs11166413	-1.216	rs2810418	0.142839	-5.07	0.7679	79	1	top1	0.14	9.5e-07	-0.76791	0.44254
ENSG00000170542	SERPINB9	6	2887500	2903514	0.2171	rs380779	3.493	rs318496	0.09047	-4.01	-0.76384	126	1	top1	0.09	9.8e-05	0.7638	0.44497
ENSG00000050767	COL23A1	5	177664619	178017556	0.2288	rs7716953	-2.86	rs12652833	0.007581	3.63	-0.2075	304	12	enet	0.091	9.1e-05	0.7622	0.44595
ENSG00000008394	MGST1	12	16500076	16762193	0.2513	rs7308282	2.35	rs1114813	0.03707	-4.03	-0.1693	106	15	enet	0.084	0.00018	0.7626	0.446
ENSG00000170876	TMEM43	3	14166440	14185179	0.4109	rs12493406	-2.15	rs2305843	0.01019	-3.19	-0.75887	94	1	top1	0.01	0.11	0.7589	0.448
ENSG00000129219	PLD2	17	4710391	4726729	0.2362	rs4522461	-2.73	rs3764897	0.103046	4.8	-1.2005	94	8	lasso	0.16	1.8e-07	-0.7559	0.44971
ENSG00000095380	NANS	9	100819021	100845357	0.217	rs2795491	2.03	rs16912590	0.097314	-4.77	-0.3076	98	15	enet	0.12	5.3e-06	0.7538	0.451
ENSG00000107669	ATE1	10	123499939	123688316	0.1982	rs7923699	-2.12	rs10788213	0.04053	4.5	-0.1994	183	26	enet	0.16	1.3e-07	-0.7511	0.45257
ENSG00000155876	RRAGA	9	19049372	19051019	0.3093	rs7027346	-3	rs4419893	0.006143	3.86	-0.5997	128	6	enet	0.069	0.00063	-0.7479	0.455
ENSG00000126934	MAP2K2	19	4090319	4124126	0.1371	rs7254272	2.68	rs350912	0.14719	5.03	0.7457	57	1	top1	0.15	6.4e-07	0.7457	0.455848
ENSG00000144712	CAND2	3	12837971	12913415	0.4764	rs3817121	-2.16	rs4642101	0.47134	-8.59	1.09713	85	3	lasso	0.49	1e-23	-0.7453	0.456
ENSG00000114021	NIT2	3	100053545	100075710	0.7231	rs7641299	-3.65	rs2289506	0.68753	-10.32	0.76663	66	8	enet	0.69	2.2e-40	-0.7456	0.456
ENSG00000101460	MAP1LC3A	20	33134658	33148149	0.0698	rs11700080	-2.25	rs6059909	0.0713	4.27	-1.32	68	13	enet	0.076	0.00033	-0.7441	0.4568
ENSG00000143436	MRPL9	1	151732119	151736040	0.1398	rs11578418	2.437	rs6692364	0.151315	-5.06	0.7418	82	1	top1	0.15	4.4e-07	-0.74181	0.4582
ENSG00000134202	GSTM3	1	110276554	110284384	0.7352	rs3850616	-2.242	rs11101992	0.457299	9.07	-1.5831	80	80	bslmm	0.76	3.5e-48	-0.74175	0.45824
ENSG00000167434	CA4	17	58227297	58248260	0.0993	rs9907155	1.59	rs9675236	0.037223	-4.27	-0.7217	39	6	lasso	0.056	0.0019	0.7408	0.45881
ENSG00000151693	ASAP2	2	9346894	9545812	0.1658	rs2175337	2.97	rs7605582	0.140429	-4.95	0.7408	158	1	top1	0.14	1.2e-06	-0.7408	0.459
ENSG00000130956	HABP4	9	99212483	99253618	0.0882	rs16911097	-2.31	rs7871404	-0.005345	2.86	0.4912	65	65	bslmm	0.035	0.012	0.7382	0.46
ENSG00000240771	ARHGEF25	12	58003963	58013162	0.0814	rs10747780	1.99	rs1545783	0.020639	3.61	1.6601	69	69	blup	0.067	0.00076	0.7378	0.461
ENSG00000110002	VWA5A	11	123986069	124018428	0.1625	rs7949245	-2.05	rs2508888	0.172835	-5.36	-1.0274	126	8	lasso	0.19	1.3e-08	0.7337	0.463
ENSG00000107566	ERLIN1	10	101909851	101948091	0.2819	rs11595324	2.01	rs11597086	0.26155	-7.09	0.6717	51	3	lasso	0.31	6e-14	-0.7328	0.46368
ENSG00000134014	ELP3	8	27947190	28048673	0.147	rs17058631	3.44	rs1377338	0.06628	4.45	0.7314	153	1	top1	0.066	0.0008	0.731	0.4645
ENSG00000091640	SPAG7	17	4862521	4871167	0.1883	rs8070572	-1.87	rs16942615	0.121482	4.25	-0.7305	74	1	top1	0.12	1e-05	-0.7305	0.4651
ENSG00000148218	ALAD	9	116148597	116163613	0.3084	rs3088235	-2.66	rs4979237	0.057328	3.65	-1.3772	114	34	enet	0.13	4.5e-06	0.7287	0.466
ENSG00000167103	PIP5KL1	9	130683158	130693076	0.3022	rs4837208	2.42	rs7862194	0.112078	-4.34	0.5682	61	61	bslmm	0.21	1.6e-09	0.7289	0.466
ENSG00000136830	FAM129B	9	130267618	130341268	0.3438	rs1573175	-2.35	rs12341585	0.0506	-3.39	-0.1339	86	18	enet	0.11	1.8e-05	0.7284	0.466
ENSG00000172345	STARD5	15	81601394	81616524	0.4476	rs12907723	-1.743	rs4778893	0.30809	-6.98	-1.0564	89	10	enet	0.36	7.2e-15	0.7284	0.46639
ENSG00000132109	TRIM21	11	4406127	4414926	0.1368	rs1863514	-2.96	rs11032347	0.000242	-2.88	0.477	93	93	blup	0.064	0.0012	0.728	0.467
ENSG00000178922	HYI	1	43916824	43919660	0.1814	rs17400240	3.223	rs6954	0.110756	4.59	-0.3539	69	18	enet	0.16	3.4e-07	0.72701	0.46722
ENSG00000164106	SCRG1	4	174305852	174327531	0.5419	rs4146859	2.72	rs7655786	0.39168	7.64	1.7495	31	16	enet	0.42	7.1e-19	0.7234	0.469
ENSG00000106460	TMEM106B	7	12250867	12282993	0.2727	rs17165702	-2.33	rs5011432	0.20763	-6.47	-0.67958	123	123	blup	0.24	6.2e-11	0.7234	0.46945
ENSG00000116120	FARSB	2	223435255	223521056	0.2048	rs13019158	-2.51	rs1347630	0.008383	-3.79	-0.2995	117	117	bslmm	0.069	0.00064	-0.7228	0.47
ENSG00000126790	L3HYPDH	14	59927081	59951148	0.2323	rs10146557	1.82	rs8660	0.21015	-5.77	0.74089	94	94	bslmm	0.23	1.5e-10	-0.72076	0.47105
ENSG00000164366	CCDC127	5	196986	218330	0.3781	rs2162872	-1.22	rs9763161	0.09056	5.49	0.8334	101	101	bslmm	0.23	3.5e-10	0.7187	0.47233
ENSG00000115380	EFEMP1	2	56093102	56151274	0.1078	rs13431149	-2.22	rs3791676	0.039017	-3.8	-0.4202	121	121	bslmm	0.067	0.00078	-0.7174	0.473
ENSG00000259431	THTPA	14	24025216	24029480	0.103	rs3825581	-1.92	rs12886523	0.09113	-4.52	-0.6578	80	8	lasso	0.091	9.2e-05	0.71628	0.47382
ENSG00000110514	MADD	11	47290712	47351582	0.296	rs4647709	-4.41	rs3736101	0.282705	6.59	-0.4225	94	5	lasso	0.31	2.7e-13	-0.7154	0.474
ENSG00000162642	C1orf52	1	85715639	85725355	0.1268	rs12750492	1.424	rs2735592	0.123056	-3.6	0.716	92	1	top1	0.12	0.00036	-0.71597	0.47401
ENSG00000124222	STX16	20	57226328	57254582	0.1788	rs11086652	2	rs6128396	0.0503	4.35	0.622	141	141	bslmm	0.1	4.1e-05	-0.7097	0.4779
ENSG00000068971	PPP2R5B	11	64685025	64701945	0.0835	rs673995	2.57	rs2285346	0.033419	-3.44	1.0293	48	48	bslmm	0.043	0.006	-0.7092	0.478
ENSG00000079819	EPB41L2	6	131160487	131384462	0.313	rs605986	2.315	rs3777436	0.22287	6.12	-0.33696	185	185	bslmm	0.25	2.5e-11	-0.708	0.47894
ENSG00000137824	RMDN3	15	41028082	41048049	0.3596	rs11070296	-1.406	rs11070292	0.24845	-6.62	0.5592	50	50	bslmm	0.31	8e-14	-0.7064	0.47992
ENSG00000122507	BBS9	7	33168856	33645680	0.124	rs17169807	2	rs1362368	0.0988	-3.89	-0.70419	262	1	top1	0.099	8.7e-05	0.7042	0.48132
ENSG00000118596	SLC16A7	12	59989848	60176395	0.0591	rs12303235	2.83	rs2711668	0.061555	-3.6	-0.7013	88	1	top1	0.062	0.0012	0.7013	0.483
ENSG00000135318	NT5E	6	86159809	86205500	0.2454	rs9444331	2.3	rs6942065	0.26285	6.52	-0.69965	89	1	top1	0.26	8.8e-12	-0.6996	0.48415
ENSG00000004139	SARM1	17	26691378	26728065	0.4471	rs646019	2.34	rs739439	0.347108	7.36	0.6943	72	1	top1	0.35	8.5e-16	0.6943	0.4875
ENSG00000242612	DECR2	16	451826	462487	0.0973	rs8050450	-2.21	rs3743890	0.114538	4.53	0.6937	91	1	top1	0.11	1.2e-05	0.69372	0.487855
ENSG00000205765	C5orf51	5	41904290	41921738	0.0737	rs7725608	-1.64	rs10064298	0.039033	-2.93	0.0782	47	47	bslmm	0.053	0.0024	-0.6936	0.48794
ENSG00000143198	MGST3	1	165600098	165631033	0.173	rs11579160	2.821	rs7355084	0.006481	-3.82	0.7052	127	3	lasso	0.049	0.0036	-0.6928	0.48843
ENSG00000153406	NMRAL1	16	4511681	4545764	0.706	rs2304634	4.29	rs11557236	0.419018	-7.98	-1.1507	57	5	lasso	0.46	8.7e-22	0.69271	0.488494
ENSG00000148671	ADIRF	10	88727949	88743691	0.1101	rs7082258	1.35	rs12416136	0.09672	4.07	-0.6889	54	1	top1	0.097	5.7e-05	-0.6889	0.49087
ENSG00000136270	TBRG4	7	45139699	45151646	0.1839	rs3757572	1.63	rs7789805	0.16178	-5.58	-0.2825	117	11	enet	0.19	1e-08	0.6888	0.49092
ENSG00000163406	SLC15A2	3	121612936	121662949	0.2255	rs7637495	1.53	rs3805134	0.15939	-5.84	-0.68472	105	1	top1	0.16	2.1e-07	0.6847	0.494
ENSG00000104763	ASAH1	8	17913934	17942494	0.1614	rs1858720	-1.9	rs2283118	0.18351	-6.18	-0.675	162	16	enet	0.2	4.9e-09	0.682	0.4955
ENSG00000166848	TERF2IP	16	75681684	75795770	0.0729	rs11639771	2.33	rs12599322	0.027673	-3.41	-1.012	45	45	bslmm	0.044	0.0056	0.67684	0.498509
ENSG00000151611	MMAA	4	146539415	146581187	0.4065	rs1016792	2.49	rs17020467	0.34915	-7.46	-0.0712	68	17	enet	0.38	1.9e-17	-0.6762	0.499
ENSG00000104427	ZC2HC1A	8	79578282	79632000	0.0885	rs7002843	-2.21	rs1872072	0.09567	4.74	-0.6297	74	8	lasso	0.1	3.1e-05	-0.676	0.4992
ENSG00000254505	CHMP4A	14	24678789	24683075	0.085	rs2144494	3.61	rs2295322	0.04842	3.78	0.67459	82	1	top1	0.048	0.0037	0.67459	0.49994
ENSG00000216490	IFI30	19	18283972	18288927	0.1206	rs271828	-3.28	rs11554159	0.107311	-4.44	0.6735	90	1	top1	0.11	2.3e-05	-0.6735	0.50063
ENSG00000112659	CUL9	6	43149913	43192325	0.077	rs732691	-2.206	rs2273709	0.05264	-3.71	-0.67093	74	1	top1	0.053	0.0026	0.6709	0.50227
ENSG00000115255	REEP6	19	1491165	1497926	0.3246	rs7251937	-2.63	rs791470	0.341352	-7.32	0.66661	65	1	top1	0.34	1.7e-15	-0.6666	0.50502
ENSG00000196586	MYO6	6	76458909	76629254	0.189	rs3798461	2.011	rs1280049	0.32109	-7.04	0.6624	133	1	top1	0.32	1.7e-14	-0.6624	0.50771
ENSG00000143727	ACP1	2	264140	278283	0.5081	rs6548226	-2.94	rs7605824	0.637444	-9.89	-0.6518	91	1	top1	0.64	4.4e-35	0.6518	0.515
ENSG00000161281	COX7A1	19	36641824	36643771	0.1585	rs753420	2.29	rs4805162	0.071924	-4.21	-0.95168	71	71	blup	0.089	0.00012	-0.6503	0.515483
ENSG00000180902	D2HGDH	2	242673994	242708231	0.4458	rs7601544	1.74	rs7563672	0.514978	-8.87	0.6509	37	2	lasso	0.55	6.9e-28	-0.6501	0.516
ENSG00000112031	MTRF1L	6	153308497	153323820	0.138	rs1538247	-2.879	rs6921137	0.13595	-4.86	-0.90399	137	137	blup	0.14	8.8e-06	0.6482	0.51688
ENSG00000157654	PALM2-AKAP2	9	112542589	112934792	0.1736	rs1571260	-2.5	rs10739287	-0.000981	-3.27	1.8217	359	359	bslmm	0.047	0.0041	-0.6481	0.517
ENSG00000128595	CALU	7	128379346	128411861	0.3844	rs339077	2.66	rs1006023	0.279	-6.4	0.75685	97	97	bslmm	0.29	2.3e-12	-0.6477	0.51718
ENSG00000159377	PSMB4	1	151372010	151374420	0.3265	rs6684085	-1.566	rs4603	0.515856	-7.59	-0.6465	48	1	top1	0.52	3e-19	0.64652	0.51794
ENSG00000066248	NGEF	2	233743396	233877982	0.1107	rs13387762	1.83	rs1083522	-0.006504	3.5	0.2198	159	7	lasso	0.025	0.028	-0.6462	0.518
ENSG00000182534	MXRA7	17	74668633	74707098	0.1134	rs237057	3.14	rs2286585	0.098181	-4.79	-0.6453	88	1	top1	0.098	5e-05	0.6453	0.51872
ENSG00000168575	SLC20A2	8	42273993	42397069	0.0526	rs6987649	-2.3	rs2974340	0.09083	4.09	-0.6449	72	1	top1	0.091	9.5e-05	-0.645	0.519
ENSG00000112186	CAP2	6	17393447	17558023	0.1312	rs4716167	4.314	rs2296249	0.09519	-4.41	-0.64258	123	1	top1	0.095	6.5e-05	0.6426	0.5205
ENSG00000152256	PDK1	2	173420101	173489823	0.1348	rs7562865	-3.33	rs13425344	0.013477	-3.7	-1.1864	96	10	enet	0.067	0.00073	0.6416	0.521
ENSG00000089597	GANAB	11	62392298	62414104	0.3677	rs2509961	-1.36	rs1058678	0.105655	-4.23	-0.0759	49	49	blup	0.13	2.6e-06	0.6398	0.522
ENSG00000027001	MIPEP	13	24304328	24463558	0.1926	rs2765089	2.42	rs11551114	0.17308	-5.76	-0.6388	215	1	top1	0.17	5.9e-08	0.639	0.5229
ENSG00000099977	DDT	22	24313554	24322660	0.7595	rs17004049	2.12	rs4822458	0.319864	-7.65	0.2849	60	30	enet	0.49	1.1e-23	-0.636	0.524751
ENSG00000075856	SART3	12	108916357	108955176	0.1564	rs12305310	-3.52	rs888555	0.143461	-4.85	-0.6357	117	1	top1	0.14	8.9e-07	0.6357	0.525
ENSG00000130479	MAP1S	19	17830051	17845325	0.2596	rs10407076	-2.18	rs12979056	0.197463	-5.82	0.1223	93	6	lasso	0.2	4e-09	-0.6333	0.526559
ENSG00000103966	EHD4	15	42190950	42264776	0.1746	rs2412640	-3.322	rs12904722	-0.00116	-3.8	0.3207	165	165	bslmm	0.082	0.0002	0.632	0.52737
ENSG00000150456	N6AMT2	13	21302870	21348097	0.2276	rs9509353	3.3	rs9579937	0.06304	-4.05	0.3721	81	81	bslmm	0.12	0.00065	0.632	0.5274
ENSG00000124587	PEX6	6	42931608	42946958	0.1331	rs3828758	1.332	rs4714634	0.08974	3.68	0.62942	66	1	top1	0.09	0.0027	0.6294	0.52908
ENSG00000171729	TMEM51	1	15479028	15546976	0.1997	rs12025158	6.387	rs12145963	0.018827	-4	2.5818	183	28	enet	0.12	2.1e-05	0.62691	0.53072
ENSG00000136153	LMO7	13	76194570	76434004	0.232	rs976503	3.26	rs7323086	0.0288	3.78	-1.1479	222	222	bslmm	0.059	0.0015	-0.624	0.5325
ENSG00000135778	NTPCR	1	233086351	233119628	0.7524	rs3820119	2.839	rs12744791	0.634478	-9.78	0.6237	113	1	top1	0.63	8.2e-35	-0.62371	0.53282
ENSG00000136874	STX17	9	102668915	102732618	0.36	rs2416939	-3.29	rs7026529	0.358598	-7.5	0.6223	80	1	top1	0.36	2.2e-16	-0.6223	0.534
ENSG00000157851	DPYSL5	2	27070615	27173219	0.168	rs7596707	-2.42	rs4513249	0.121882	-4.91	0.1274	82	14	enet	0.16	2.4e-07	0.6207	0.535
ENSG00000125144	MT1G	16	56700643	56701977	0.404	rs405536	2.44	rs12598600	0.044457	-3.65	0.0277	95	95	bslmm	0.099	0.0011	-0.61952	0.535576
ENSG00000141504	SAT2	17	7529552	7531194	0.6219	rs34416693	-3.79	rs13894	0.324603	-7.49	-0.665	90	11	lasso	0.44	6.2e-21	0.6195	0.53558
ENSG00000184743	ATL3	11	63391559	63439393	0.071	rs11602111	1.99	rs10501394	0.127299	-4.69	-0.6185	47	1	top1	0.13	3.8e-06	0.6185	0.536
ENSG00000149927	DOC2A	16	30016830	30034591	0.0664	rs11647753	2.69	rs35105141	0.053619	4.16	-0.6182	75	1	top1	0.054	0.0024	-0.61816	0.536471
ENSG00000186153	WWOX	16	78133310	79246564	0.4724	rs2550679	3.53	rs7184686	0.11263	4.94	0.6578	1124	45	enet	0.24	5.9e-11	0.61293	0.53992
ENSG00000166501	PRKCB	16	23847322	24231932	0.2058	rs4787924	2.47	rs17753569	0.072801	-4.32	0.0566	264	264	bslmm	0.09	9.8e-05	0.60833	0.542968
ENSG00000107951	MTPAP	10	30598730	30663377	0.1217	rs498998	-1.89	rs2015948	0.0862	-4.46	0.136	99	99	blup	0.1	3.1e-05	0.6067	0.54405
ENSG00000215251	FASTKD5	20	3127165	3140543	0.4573	rs6084264	-2	rs16988305	0.2747	-6.65	-0.162	90	4	lasso	0.28	1.2e-12	0.6053	0.5449
ENSG00000141556	TBCD	17	80709940	80900724	0.5119	rs9906258	-2.63	rs9747334	0.293948	7.33	-0.6208	179	10	lasso	0.45	1.4e-21	0.6042	0.54571
ENSG00000153015	CWC27	5	64064757	64314590	0.126	rs6449748	-2.81	rs1433609	0.189512	5.34	-0.6008	144	1	top1	0.19	2.7e-08	-0.6008	0.54796
ENSG00000132692	BCAN	1	156611182	156629324	0.2862	rs1171576	-2.555	rs3795736	0.06716	-4.4	0.1445	78	10	enet	0.087	0.00014	-0.60013	0.54842
ENSG00000167720	SRR	17	2206677	2228554	0.2862	rs7217226	-3.05	rs17761723	0.323162	-7.28	0.1247	103	6	lasso	0.33	6.1e-15	-0.5995	0.54881
ENSG00000170266	GLB1	3	33038100	33138722	0.1776	rs12635761	2.58	rs11129545	0.11232	-4.84	-0.25845	116	116	bslmm	0.14	1.6e-06	0.5996	0.549
ENSG00000151413	NUBPL	14	31959162	32330430	0.4814	rs1278892	3.26	rs10139898	0.10465	-4.9	0.12972	179	20	enet	0.27	5.9e-12	0.59829	0.54965
ENSG00000196975	ANXA4	2	69871557	70053596	0.2837	rs11677629	2.17	rs6720498	0.07966	-4.43	0.3628	80	27	enet	0.086	0.00015	-0.5963	0.551
ENSG00000067715	SYT1	12	79257773	79845788	0.4456	rs7971081	2.24	rs6539284	0.462779	-8.38	-0.5951	207	1	top1	0.46	3.3e-22	0.5951	0.552
ENSG00000153208	MERTK	2	112656056	112787138	0.1185	rs11685190	-4.48	rs908518	0.128651	-4.95	0.9111	135	29	enet	0.14	1.5e-06	0.5906	0.555
ENSG00000171497	PPID	4	159630286	159644548	0.9466	rs12640862	-1.76	rs17843966	0.41909	7.99	-0.2158	27	27	bslmm	0.64	2e-35	-0.5901	0.555
ENSG00000164978	NUDT2	9	34329504	34343709	0.5681	rs4879784	-2.5	rs4879775	0.154029	6.61	-0.3192	76	29	enet	0.56	4.9e-29	0.5882	0.556
ENSG00000239900	ADSL	22	40742507	40786467	0.1683	rs5995843	1.81	rs8135371	0.138128	4.83	-0.5875	59	1	top1	0.14	1.4e-06	-0.5875	0.55687
ENSG00000075234	TTC38	22	46663858	46689905	0.399	rs13585	2.02	rs9627287	0.184682	5.41	0.4318	74	74	bslmm	0.25	7.3e-10	-0.5873	0.556973
ENSG00000138134	STAMBPL1	10	90639491	90734910	0.0791	rs717576	1.83	rs6586154	0.04052	-3.46	1.5919	104	104	bslmm	0.053	0.0024	-0.5854	0.55826
ENSG00000143776	CDC42BPA	1	227177566	227506175	0.1668	rs6661550	-2.279	rs4601553	0.01516	3.95	1.3951	263	263	bslmm	0.062	0.0012	0.58524	0.55839
ENSG00000167220	HDHD2	18	44633774	44676891	0.4718	rs17785419	4.11	rs2117373	0.23495	6.32	-0.3975	80	80	blup	0.24	6.3e-11	0.5853	0.5584
ENSG00000138074	SLC5A6	2	27422455	27435826	0.1072	rs2580759	-2.33	rs1561535	0.099478	-3.91	-1.6439	60	60	bslmm	0.1	0.00019	0.5847	0.559
ENSG00000160124	CCDC58	3	122078438	122102078	0.1782	rs4491840	2.37	rs2202127	0.08181	5.06	-0.44803	106	4	lasso	0.17	8.2e-08	-0.5793	0.562
ENSG00000131373	HACL1	3	15602211	15643338	0.6722	rs4685252	2.53	rs4685252	0.02168	3.87	2.53075	84	84	bslmm	0.37	2.6e-16	0.5794	0.562
ENSG00000025708	TYMP	22	50964181	50968485	0.1399	rs1076780	-2.1	rs134975	-0.006184	-3.27	0.0566	108	27	enet	0.038	0.0094	-0.5796	0.562168
ENSG00000065613	SLK	10	105726959	105788991	0.1712	rs7902587	-3.51	rs7924310	0.04106	3.68	1.014	104	104	bslmm	0.052	0.0028	0.5792	0.56245
ENSG00000132330	SCLY	2	238969530	239008054	0.4653	rs13405506	2.94	rs1128552	0.455362	9	1.1443	139	10	lasso	0.59	2.3e-31	0.5735	0.566
ENSG00000105755	ETHE1	19	44010871	44031396	0.1689	rs10853766	-2.47	rs12980205	0.104139	-4.59	-0.41397	97	10	enet	0.15	5.4e-07	0.5736	0.566226
ENSG00000166140	ZFYVE19	15	41099284	41106767	0.048	rs11070296	-1.406	rs10152371	0.02615	-3.7	-1.0957	52	52	blup	0.031	0.018	0.5707	0.56822
ENSG00000187676	B3GALTL	13	31774073	31906413	0.3453	rs1028713	1.79	rs9805284	0.22084	-6.77	-0.9873	148	10	lasso	0.41	3.4e-19	0.57	0.5684
ENSG00000183134	PTGDR2	11	60618413	60623444	0.3176	rs4939452	-2.01	rs630084	0.120373	-3.67	0.5702	118	1	top1	0.12	0.00067	-0.5702	0.569
ENSG00000232859	LYRM9	17	26205340	26221778	0.242	rs8070130	-2	rs3751972	0.268594	-7.25	-0.3769	69	3	lasso	0.32	2.4e-14	0.5666	0.57095
ENSG00000143891	GALM	2	38893052	38968379	0.7256	rs6544170	-3.17	rs3821023	0.544054	9.09	0.3705	76	76	bslmm	0.58	3.6e-30	0.5646	0.572
ENSG00000103485	QPRT	16	29674600	29710020	0.4247	rs12933548	1.79	rs12596308	0.352131	7.35	-0.9741	29	12	enet	0.43	2.4e-20	-0.56356	0.573054
ENSG00000137764	MAP2K5	15	67835047	68099461	0.0804	rs938875	2.709	rs12902812	0.05434	-3.83	0.5342	179	179	blup	0.064	0.00096	-0.5625	0.57379
ENSG00000177119	ANO6	12	45609770	45834187	0.08	rs4768081	-2.21	rs10785569	0.007048	-3.46	0.2225	103	103	blup	0.053	0.0026	0.5617	0.574
ENSG00000085433	WDR47	1	109512836	109584850	0.0758	rs13303136	1.591	rs865151	0.03305	-3.96	-0.3911	72	6	enet	0.075	0.00038	0.55627	0.57803
ENSG00000124164	VAPB	20	56964178	57026157	0.1351	rs4812014	2.67	rs2268924	0.0606	4.74	-0.26	141	141	blup	0.076	0.00033	-0.5562	0.5781
ENSG00000170310	STX8	17	9153788	9479908	0.1635	rs3744656	-3.17	rs7215971	0.001539	-3.62	0.0269	245	245	blup	0.059	0.0016	-0.5551	0.57881
ENSG00000100714	MTHFD1	14	64854749	64926722	0.8533	rs17179740	2.14	rs2357694	0.78609	-10.89	-0.55453	95	1	top1	0.79	2.6e-52	0.55453	0.57922
ENSG00000088682	COQ9	16	57481337	57495187	0.1087	rs223869	2.27	rs223881	0.086847	4.61	0.5881	85	15	enet	0.13	3.6e-06	0.55243	0.580651
ENSG00000124098	FAM210B	20	54933971	54943719	0.1881	rs2064863	2.01	rs8118732	0.0242	4.61	0.362	97	9	enet	0.12	1e-05	-0.552	0.5809
ENSG00000140400	MAN2C1	15	75648133	75660971	0.0846	rs3866545	-1.662	rs11853141	0.09148	3.87	0.552	28	1	top1	0.091	9e-05	0.552	0.58098
ENSG00000163510	CWC22	2	180809603	180871840	0.2825	rs11678847	2.85	rs11900886	0.177087	-4.1	-0.5515	101	1	top1	0.18	6e-05	0.5515	0.581
ENSG00000079739	PGM1	1	64058947	64125916	0.1627	rs11208257	-1.442	rs3790861	0.017165	-3.67	-0.6538	131	7	lasso	0.082	0.00021	0.55126	0.58146
ENSG00000074695	LMAN1	18	56995055	57027194	0.3425	rs1517033	-1.88	rs12604758	0.34852	-7.37	-0.5512	134	1	top1	0.35	7.2e-16	0.5512	0.5815
ENSG00000138688	KIAA1109	4	123073488	123283913	0.1051	rs13132933	2.36	rs17388568	0.09025	-3.9	-0.5493	80	1	top1	0.09	0.0001	0.5493	0.583
ENSG00000162139	NEU3	11	74699179	74729938	0.092	rs2119028	2.41	rs488115	0.050487	-4.12	-1.5442	61	10	enet	0.08	0.00024	0.5463	0.585
ENSG00000103356	EARS2	16	23533335	23569052	0.3016	rs11643613	1.93	rs488131	0.459005	-8.61	0.706	74	27	enet	0.47	6.3e-23	-0.54422	0.586293
ENSG00000171533	MAP6	11	75297963	75380165	0.077	rs11823410	2.39	rs589063	0.050423	3.97	0.7606	122	9	enet	0.059	0.0015	0.5434	0.587
ENSG00000091409	ITGA6	2	173292082	173371181	0.2113	rs7562865	-3.33	rs10185752	0.127305	4.96	1.9635	144	144	bslmm	0.15	6.3e-07	0.5428	0.587
ENSG00000197713	RPE	2	210867289	210886300	0.0727	rs2539871	2.21	rs7570090	0.022657	-3.51	0.9481	37	37	blup	0.028	0.022	-0.5406	0.589
ENSG00000146574	CCZ1B	7	6833765	6866401	0.23	rs10951994	-1.79	rs4724860	-0.00667	-3.66	0.74653	24	24	blup	0.083	0.00019	-0.5393	0.58969
ENSG00000104412	EMC2	8	109455830	109499145	0.0721	rs11992820	1.05	rs10111457	0.00699	-3.37	0.7982	84	84	blup	0.026	0.026	-0.538	0.5908
ENSG00000076685	NT5C2	10	104845940	104953056	0.2731	rs10883817	5.24	rs11191530	0.17595	6.02	-0.5369	90	1	top1	0.18	4.5e-08	-0.5369	0.59136
ENSG00000144115	THNSL2	2	88469835	88486146	0.309	rs1136562	-1.8	rs10865489	0.145445	-5.23	-0.5514	125	8	lasso	0.23	9.4e-09	-0.5359	0.592
ENSG00000183048	SLC25A10	17	79670404	79688042	0.1423	rs6565620	2.42	rs12452251	0.105937	4.69	-0.5341	57	1	top1	0.11	2.5e-05	-0.5341	0.59327
ENSG00000198836	OPA1	3	193310933	193415612	0.1707	rs9862037	2.56	rs1489927	0.16672	5.75	0.43235	134	11	enet	0.18	3.1e-08	-0.5325	0.594
ENSG00000157181	C1orf27	1	186344890	186390510	0.5031	rs16825150	2.001	rs1299376	0.061688	-5.02	0.8506	78	15	enet	0.17	7.1e-08	-0.53256	0.59434
ENSG00000124608	AARS2	6	44267391	44281063	0.544	rs9357436	-2.788	rs9688508	0.11484	-4.99	-0.9733	91	91	bslmm	0.23	2.7e-10	0.5312	0.59527
ENSG00000169299	PGM2	4	37828255	37864558	0.2942	rs17497241	-2.4	rs3756142	0.47424	8.54	0.5304	160	1	top1	0.47	6.5e-23	0.5304	0.596
ENSG00000182667	NTM	11	131240373	132206716	0.1521	rs7105351	3.58	rs3099779	-0.004867	-3.51	0.4557	433	433	bslmm	0.044	0.0057	0.529	0.597
ENSG00000144199	FAHD2B	2	97749320	97760619	0.5484	rs7566937	1.34	rs10496325	0.40322	-7.43	-0.5927	18	8	enet	0.43	3e-18	0.5292	0.597
ENSG00000107819	SFXN3	10	102790991	102800998	0.3862	rs12220872	2.1	rs7099531	0.07087	-4.67	1.8099	99	99	bslmm	0.24	1e-10	-0.5275	0.59788
ENSG00000110025	SNX15	11	64794880	64808044	0.1461	rs673995	2.57	rs566908	0.050765	3.85	0.0949	72	18	enet	0.088	0.00013	0.5252	0.599
ENSG00000172349	IL16	15	81451916	81605104	0.165	rs10163025	2.508	rs11857713	0.02969	-3.87	-0.3405	136	19	enet	0.062	0.0012	-0.5246	0.59985
ENSG00000161526	SAP30BP	17	73663196	73704142	0.1114	rs1060120	-1.96	rs4788901	0.009536	-3.35	-0.5509	83	83	bslmm	0.02	0.051	0.5219	0.60173
ENSG00000165140	FBP1	9	97365415	97402531	0.1438	rs913185	2.88	rs10761350	0.004311	3.74	-0.3731	105	14	enet	0.053	0.0091	-0.5207	0.603
ENSG00000049656	CLPTM1L	5	1317859	1345214	0.138	rs2963265	1.99	rs10060827	-0.006561	-2.87	0.4792	104	104	blup	0.028	0.022	-0.5151	0.6065
ENSG00000198585	NUDT16	3	131100515	131107674	0.4423	rs9861674	3.29	rs16836493	-0.00534	-3.26	0.00572	47	47	bslmm	-0.0028	0.45	-0.5138	0.607
ENSG00000142751	GPN2	1	27202624	27216788	0.2268	rs12748152	2.469	rs3170660	0.236406	-4.66	-0.512	48	1	top1	0.24	1.6e-06	0.51196	0.60868
ENSG00000117020	AKT3	1	243651535	244014381	0.1263	rs10927020	-2.538	rs6671475	0.004152	3.76	0.3216	182	182	blup	0.024	0.032	0.51151	0.60899
ENSG00000117115	PADI2	1	17393256	17445948	0.2961	rs978528	2.198	rs12408879	-0.006575	-2.82	0.1409	142	142	bslmm	0.078	0.00029	0.50884	0.61086
ENSG00000105928	DFNA5	7	24737972	24809244	0.4451	rs2285689	4.08	rs2237306	0.14253	5.49	0.69727	126	126	bslmm	0.29	8e-13	0.5082	0.61133
ENSG00000108064	TFAM	10	60144782	60158981	0.0917	rs2162464	2.88	rs2279340	0.07581	-4.02	-0.5045	66	1	top1	0.076	0.00035	0.5045	0.61392
ENSG00000171103	TRMT61B	2	29072687	29093167	0.1962	rs12464147	-3.96	rs3190	0.069575	4.37	-1.0577	73	13	enet	0.085	0.00015	-0.5013	0.616
ENSG00000115947	ORC4	2	148687968	148779147	0.1493	rs1994189	-1.61	rs2288190	0.14368	4.33	0.4988	59	1	top1	0.14	1.8e-05	0.4988	0.618
ENSG00000118961	C2orf43	2	20883788	21022882	0.2656	rs2304423	2.71	rs13385191	0.328663	-7.17	-0.4976	141	1	top1	0.33	7.1e-15	0.4976	0.619
ENSG00000122359	ANXA11	10	81910645	81965328	0.2376	rs10788541	2.38	rs2245168	0.25265	6.26	0.3349	133	7	lasso	0.26	9.3e-12	-0.4937	0.62153
ENSG00000116353	MECR	1	29519385	29557454	0.4777	rs12045777	2.123	rs547976	0.20185	5.97	1.1513	99	20	enet	0.28	1.2e-12	0.49238	0.62245
ENSG00000133195	SLC39A11	17	70642088	71088851	0.314	rs2567487	3.18	rs11868480	0.00663	-3.54	-0.2253	347	347	blup	0.12	5.5e-05	0.4922	0.62259
ENSG00000113441	LNPEP	5	96271098	96373219	0.1152	rs31012	2.61	rs38040	0.10075	-4.67	-0.8663	109	109	blup	0.12	9.7e-06	0.4891	0.62478
ENSG00000100994	PYGB	20	25228705	25278650	0.238	rs2281559	-4.71	rs11699316	0.0106	-3.55	0.475	108	7	enet	0.036	0.011	-0.4861	0.6269
ENSG00000197798	FAM118B	11	126081309	126132881	0.0893	rs732430	2.62	rs580145	-0.000482	-3.45	0.0381	161	161	blup	0.055	0.003	-0.486	0.627
ENSG00000196290	NIF3L1	2	201754050	201768655	0.059	rs2270282	-2.12	rs10167387	0.083584	3.73	-0.4844	44	1	top1	0.084	0.00018	-0.4844	0.628
ENSG00000106853	PTGR1	9	114312002	114362135	0.9035	rs41475647	-2.95	rs2146078	0.064108	-6.28	2.1429	103	74	enet	0.43	2.9e-20	0.4844	0.628
ENSG00000196839	ADA	20	43248163	43280874	0.3645	rs912914	2.5	rs2007720	0.2075	5.77	-0.436	84	4	lasso	0.22	9.7e-10	-0.4839	0.6285
ENSG00000242110	AMACR	5	33986283	34008220	0.4917	rs13189856	-1.95	rs2287939	0.360695	-7.32	0.5645	73	73	blup	0.41	2.5e-16	-0.4793	0.63172
ENSG00000176422	SPRYD4	12	56862301	56864763	0.1256	rs12368065	2.11	rs7302925	0.11125	4.46	-0.4769	56	1	top1	0.11	1.6e-05	-0.4769	0.633
ENSG00000185963	BICD2	9	95473645	95527094	0.0654	rs10992480	1.56	rs6479426	0.01231	3.95	0.2757	82	82	blup	0.039	0.0083	0.476	0.634
ENSG00000177459	C8orf47	8	99076539	99105838	0.1534	rs2514335	1.96	rs2513829	0.01849	3.94	1.1602	134	134	blup	0.083	0.00019	0.475	0.6345
ENSG00000117899	MESDC2	15	81239667	81282219	0.1428	rs7174938	-2.297	rs8026419	-0.00564	3.22	0.2913	78	78	blup	0.031	0.016	0.4741	0.63541
ENSG00000066084	DIP2B	12	50898768	51142450	0.1054	rs11169590	-1.71	rs7977742	0.01062	-3.4	0.9091	83	11	enet	0.1	2.9e-05	-0.4727	0.636
ENSG00000120915	EPHX2	8	27348296	27403081	0.492	rs725787	-5.36	rs6990733	0.26654	6.7	-0.4184	167	5	lasso	0.44	9.5e-21	-0.473	0.6365
ENSG00000161533	ACOX1	17	73937588	73975515	0.0708	rs936393	2.11	rs3682	0.042556	3.38	0.4845	74	74	bslmm	0.047	0.0041	0.4721	0.63688
ENSG00000119711	ALDH6A1	14	74523553	74551196	0.131	rs7152352	-2.17	rs3742810	0.00353	-4.3	1.09038	93	93	bslmm	0.1	3.4e-05	-0.47166	0.63717
ENSG00000125257	ABCC4	13	95672083	95953687	0.2598	rs922522	3.33	rs7986283	0.01662	3.46	1.1716	426	53	enet	0.12	6.6e-05	-0.47	0.6385
ENSG00000078674	PCM1	8	17780349	17885478	0.317	rs1858720	-1.9	rs208753	0.45015	-8.55	0.4692	202	1	top1	0.45	1.9e-21	-0.469	0.6389
ENSG00000055147	FAM114A2	5	153369688	153418496	0.1787	rs984078	-2.94	rs378267	0.152745	-5.82	0.2787	86	86	blup	0.2	7e-09	-0.469	0.6391
ENSG00000131016	AKAP12	6	151561134	151679692	0.1897	rs2485542	-2.691	rs926561	0.0112	-3.62	0.91555	175	175	bslmm	0.067	0.00073	-0.4682	0.63966
ENSG00000138398	PPIG	2	170440850	170497916	0.0859	rs13417370	2.47	rs2683449	0.019358	3.73	1.344	101	101	bslmm	0.084	0.00017	0.4682	0.64
ENSG00000172935	MRGPRF	11	68771863	68780877	0.4473	rs1551304	-1.98	rs2846196	0.41952	7.26	0.466	93	1	top1	0.42	2e-16	0.466	0.641
ENSG00000090615	GOLGA3	12	133345495	133405444	0.0668	rs7134809	1.8	rs13254	0.019628	-3.75	-0.4665	91	1	top1	0.02	0.047	0.4665	0.641
ENSG00000110108	TMEM109	11	60681346	60690915	0.6728	rs2905504	-2.27	rs489172	0.056585	-3.97	1.871	113	113	bslmm	0.49	3.4e-24	0.4633	0.643
ENSG00000107669	ATE1	10	123499939	123688316	0.1442	rs7923699	-2.12	rs10788213	0.05978	4.31	-0.1994	188	23	enet	0.1	6.2e-05	-0.4635	0.64303
ENSG00000112232	KHDRBS2	6	62389865	62996132	0.0852	rs1553392	-1.996	rs7758098	0.06799	-4.09	0.46296	250	1	top1	0.068	0.00069	-0.463	0.64339
ENSG00000123297	TSFM	12	58176372	58201854	0.1589	rs17119981	2.05	rs2072052	0.335461	-7.22	0.4616	75	1	top1	0.34	3.3e-15	-0.4616	0.644
ENSG00000156239	N6AMT1	21	30244513	30257693	0.362	rs2832149	2.53	rs7282280	0.346611	-6.43	0.14	93	6	lasso	0.42	5.1e-15	-0.4611	0.6447
ENSG00000122335	SERAC1	6	158530536	158589312	0.4027	rs9347027	3.088	rs9365947	-0.00406	3.79	0.14792	135	135	blup	0.17	5.6e-08	0.4587	0.64644
ENSG00000168461	RAB31	18	9708162	9862548	0.1477	rs683278	2.7	rs658836	0.00108	3.84	0.9373	216	216	bslmm	0.044	0.0055	0.4551	0.649
ENSG00000162377	COA7	1	53152508	53164038	0.1828	rs6686035	-2.661	rs269319	0.260662	-6.48	0.4514	83	1	top1	0.26	1.1e-11	-0.45135	0.65173
ENSG00000104522	TSTA3	8	144694788	144700218	0.1354	rs4875034	-2.4	rs7817301	0.05958	3.96	0.1011	85	85	bslmm	0.11	2.5e-05	-0.45	0.6527
ENSG00000184047	DIABLO	12	122692210	122712081	0.0887	rs709284	-3.16	rs12870	0.055032	3.88	-0.5369	73	73	blup	0.064	0.001	0.4473	0.655
ENSG00000124406	ATP8A1	4	42410390	42659122	0.1877	rs1460362	-2.08	rs2061526	0.11399	-5.29	0.4468	205	1	top1	0.11	1.9e-05	-0.4468	0.655
ENSG00000170571	EMB	5	49692026	49739082	0.771	rs10940235	1.83	rs17800685	0.117854	4.28	-0.4457	52	1	top1	0.12	1.4e-05	-0.4457	0.65579
ENSG00000128059	PPAT	4	57259528	57301781	0.2316	rs2680758	2.32	rs7696808	0.11506	4.88	-0.446	95	1	top1	0.12	1.1e-05	-0.446	0.656
ENSG00000106665	CLIP2	7	73703805	73820273	0.1562	rs37630	2.81	rs10949838	0.02996	-4.5	0.68117	73	73	bslmm	0.05	0.0033	-0.4453	0.65613
ENSG00000074582	BCS1L	2	219523487	219528166	0.1195	rs12989189	1.16	rs1863703	0.04798	-3.38	0.4422	63	1	top1	0.048	0.0039	-0.4422	0.658
ENSG00000144647	POMGNT2	3	43120724	43147568	0.1417	rs557418	-2.41	rs493412	0.18138	5.23	0.44319	86	1	top1	0.18	9.3e-08	0.4432	0.658
ENSG00000111906	HDDC2	6	125541108	125623282	0.4013	rs3799721	-2.441	rs9491346	0.48998	-8.98	0.56187	108	16	enet	0.56	1.5e-28	-0.4416	0.6588
ENSG00000148672	GLUD1	10	88810243	88854623	0.0595	rs7906971	1.4	rs4869	0.04324	-3.56	-0.1785	55	9	enet	0.058	0.0016	0.439	0.66065
ENSG00000163110	PDLIM5	4	95373037	95589377	0.2207	rs2902990	-2.46	rs2452597	0.0455	-4.43	-0.4378	150	1	top1	0.045	0.0048	0.4378	0.662
ENSG00000049239	H6PD	1	9294834	9331396	0.2062	rs6577556	-2.264	rs2268175	0.178732	-5.02	0.4371	113	1	top1	0.18	2.6e-07	-0.43713	0.66202
ENSG00000172954	LCLAT1	2	30670092	30867091	0.2824	rs13004173	-2.05	rs2602788	0.214846	-5.91	0.4337	206	1	top1	0.21	1.1e-09	-0.4337	0.665
ENSG00000148290	SURF1	9	136218610	136223552	0.512	rs657152	3.82	rs487820	0.174838	-6.29	0.9289	138	55	enet	0.37	7.8e-17	-0.4335	0.665
ENSG00000088387	DOCK9	13	99445741	99738879	0.0694	rs17785077	2.53	rs4772158	0.03661	-4.1	0.2474	246	246	blup	0.046	0.0045	0.432	0.6656
ENSG00000161513	FDXR	17	72858619	72869156	0.3469	rs3785533	1.76	rs521002	0.459251	-8.4	0.4292	89	1	top1	0.46	5.4e-22	-0.4292	0.66777
ENSG00000158806	NPM2	8	21881636	21894408	0.1375	rs7823952	3.96	rs13256571	0.01	3.37	0.374	85	85	bslmm	0.028	0.025	0.429	0.6681
ENSG00000162390	ACOT11	1	55007930	55104865	0.3796	rs213473	-3.237	rs1368883	0.330965	7.09	0.4287	118	1	top1	0.33	1.2e-14	0.42866	0.66817
ENSG00000204128	C2orf72	2	231902205	231914434	0.11	rs13424110	-1.98	rs2276623	0.038725	4.2	0.3309	79	79	bslmm	0.085	0.00016	0.4274	0.669
ENSG00000172031	EPHX4	1	92495539	92529093	0.1111	rs563113	2.646	rs2391112	0.016066	-3.56	-0.3215	81	81	bslmm	0.068	0.00071	0.42694	0.66942
ENSG00000157184	CPT2	1	53662101	53679869	0.5373	rs1288369	3.188	rs11578832	0.578582	-9.37	-0.4263	117	1	top1	0.58	3.7e-30	0.42635	0.66985
ENSG00000187688	TRPV2	17	16318856	16340317	0.6317	rs11870465	-1.74	rs3813769	0.562667	-9.28	0.4931	69	7	enet	0.57	2e-29	-0.4251	0.67077
ENSG00000105379	ETFB	19	51848423	51869672	0.1382	rs12461410	3.05	rs36498	0.013036	3.57	0.00334	98	5	lasso	0.047	0.0042	0.4234	0.672022
ENSG00000143337	TOR1AIP1	1	179851177	179894135	0.456	rs7531276	-2.806	rs1300068	0.594162	7.8	0.4231	98	1	top1	0.59	4e-21	0.42305	0.67226
ENSG00000131981	LGALS3	14	55590828	55612126	0.0459	rs17672364	1.1	rs9806049	0.06097	-3.84	0.42082	57	1	top1	0.061	0.0013	-0.42082	0.67388
ENSG00000119383	PPP2R4	9	131873229	131911225	0.4725	rs7850015	3.41	rs3118634	0.343393	-7.3	0.5964	79	4	lasso	0.37	8.1e-17	-0.4178	0.676
ENSG00000172375	C2CD2L	11	118972908	118989252	0.0722	rs3825061	-3.1	rs4245191	0.008866	3.61	-0.1224	97	97	bslmm	0.014	0.076	-0.4171	0.677
ENSG00000119383	PPP2R4	9	131873229	131911225	0.2996	rs7850015	3.41	rs3118634	0.237777	-6.19	0.5964	79	5	lasso	0.24	9.2e-11	-0.4143	0.679
ENSG00000183785	TUBA8	22	18593097	18629321	0.399	rs7289593	2.08	rs464541	0.186963	-5.56	1.4041	86	14	enet	0.26	1.6e-11	-0.4138	0.679054
ENSG00000137996	RTCA	1	100731763	100758325	0.1249	rs11166413	-1.216	rs6577165	0.004761	3.19	-0.6356	72	16	enet	0.03	0.019	0.41127	0.68088
ENSG00000147457	CHMP7	8	23101150	23119512	0.1872	rs3824217	-1.62	rs7463256	0.13565	4.62	1.3415	130	20	enet	0.17	6.9e-08	0.411	0.681
ENSG00000168958	MFF	2	228189867	228222550	0.147	rs10184663	2.65	rs4332918	0.099383	-4.36	0.0218	89	12	enet	0.1	5.7e-05	-0.4104	0.682
ENSG00000144711	IQSEC1	3	12938719	13114617	0.1672	rs17037535	3.77	rs444944	0.04025	-4.51	2.11824	206	206	blup	0.062	0.0012	-0.4099	0.682
ENSG00000100299	ARSA	22	51061182	51066607	0.4147	rs6010043	-1.74	rs2071421	0.139954	-6.66	-0.7565	93	16	enet	0.34	2.7e-15	0.4097	0.682035
ENSG00000006282	SPATA20	17	48620419	48633213	0.6772	rs198543	1.88	rs28498091	0.318812	-8.21	0.2222	98	4	lasso	0.63	4.3e-34	-0.4096	0.68211
ENSG00000004399	PLXND1	3	129274018	129325661	0.0639	rs10934884	2.09	rs1872113	0.08216	-3.84	0.40339	65	1	top1	0.082	0.0002	-0.4034	0.687
ENSG00000138834	MAPK8IP3	16	1756184	1820318	0.1855	rs1742442	2.66	rs9888765	-0.00379	2.95	-0.7647	133	133	bslmm	0.019	0.048	-0.40233	0.687443
ENSG00000144867	SRPRB	3	133502877	133544616	0.107	rs9817549	-2.07	rs9881405	0.13372	-4.97	0.39357	142	1	top1	0.13	2.2e-06	-0.3936	0.694
ENSG00000138792	ENPEP	4	111286889	111486441	0.2648	rs6814283	3.71	rs13151867	0.14324	-4.36	-1.1378	100	5	lasso	0.22	5.8e-06	0.3935	0.694
ENSG00000137845	ADAM10	15	58887403	59042177	0.0907	rs4774302	2.894	rs1427281	0.06142	-3.61	0.3926	128	1	top1	0.061	0.0012	-0.3926	0.69461
ENSG00000129009	ISLR	15	74466012	74469213	0.0768	rs748608	-2.046	rs923118	0.03993	-3.53	-0.4248	56	56	bslmm	0.062	0.0012	-0.3925	0.69467
ENSG00000135249	RINT1	7	105172532	105208124	0.1221	rs6977855	-2.14	rs6944787	0.11167	-4.58	-0.39232	74	1	top1	0.11	2.4e-05	0.3923	0.69482
ENSG00000110063	DCPS	11	126173647	126215644	0.0784	rs11603211	1.6	rs4553380	0.028182	3.32	0.1456	132	132	blup	0.036	0.011	-0.3907	0.696
ENSG00000148484	RSU1	10	16632610	16859527	0.169	rs3808925	3.15	rs2603795	0.01269	3.32	-1.4229	217	217	bslmm	0.054	0.0023	0.3906	0.69608
ENSG00000011052	NME2	17	49230951	49249105	0.1307	rs12326011	-1.73	rs12937424	0.101021	4.21	-0.387	65	1	top1	0.1	3.9e-05	-0.387	0.69877
ENSG00000117500	TMED5	1	93615299	93646285	0.0767	rs2815409	3.888	rs12038699	0.025681	3.47	1.4435	73	73	blup	0.043	0.0074	-0.38615	0.69939
ENSG00000100523	DDHD1	14	53510686	53620000	0.1328	rs4901375	1.7	rs12880404	0.01436	-3.55	0.12332	85	85	bslmm	0.084	0.00017	0.38486	0.70034
ENSG00000144746	ARL6IP5	3	69134095	69155217	0.2768	rs2033773	2.49	rs11128111	0.05788	4.82	0.40818	63	3	lasso	0.091	9.5e-05	0.384	0.701
ENSG00000099864	PALM	19	708953	748329	0.1877	rs1046253	3.75	rs3787019	0.197296	-5.53	0.38294	107	1	top1	0.2	5.9e-09	-0.3829	0.701763
ENSG00000163558	PRKCI	3	169940153	170023769	0.0704	rs3849448	3.29	rs2140825	0.07408	3.77	0.38245	75	1	top1	0.074	0.00041	0.3824	0.702
ENSG00000157500	APPL1	3	57261765	57307496	0.0749	rs4535195	2.15	rs11710045	0.0156	3.51	1.29768	70	70	blup	0.036	0.011	0.3825	0.702
ENSG00000063761	ADCK1	14	78266426	78401355	0.1467	rs759807	2.11	rs741574	0.16745	-5.95	-0.48791	186	30	enet	0.2	1e-08	0.37925	0.7045
ENSG00000002834	LASP1	17	37026112	37078023	0.1346	rs598751	-3.41	rs638366	0.010454	-3.57	-1.9761	91	91	bslmm	0.029	0.021	-0.3792	0.70454
ENSG00000197226	TBC1D9B	5	179289066	179334859	0.473	rs6877064	3.26	rs30386	0.089654	-5.31	0.0361	93	33	enet	0.28	1.4e-12	0.3746	0.70797
ENSG00000145692	BHMT	5	78407602	78428108	0.6532	rs12189248	2.6	rs7700970	0.36293	-7.33	-0.3707	73	1	top1	0.36	8.3e-16	0.3707	0.71088
ENSG00000103154	NECAB2	16	84002237	84036381	0.1709	rs8063994	-2.17	rs8047833	0.107582	-4.65	0.0789	154	13	enet	0.19	9.3e-09	-0.3706	0.710938
ENSG00000007516	BAIAP3	16	1383602	1399439	0.3011	rs7302	-2.44	rs2235632	0.196172	6.07	0.7257	76	4	lasso	0.25	4.2e-11	0.36329	0.716386
ENSG00000125651	GTF2F1	19	6379580	6393992	0.313	rs8104835	2.52	rs348362	0.045198	4.23	0.36205	58	1	top1	0.045	0.0059	0.3621	0.717311
ENSG00000125818	PSMF1	20	1093906	1160596	0.1078	rs17717217	3.06	rs6514113	0.1002	-4.31	0.362	115	1	top1	0.1	4.2e-05	-0.3617	0.7176
ENSG00000169715	MT1E	16	56659387	56661024	0.2072	rs282234	2.52	rs3859113	-0.003009	3.29	-0.1815	118	118	blup	0.053	0.0025	-0.36142	0.717783
ENSG00000156587	UBE2L6	11	57319129	57335757	0.1467	rs28362934	2.72	rs2729376	0.034752	-3.47	-1.0778	79	79	bslmm	0.072	0.00064	0.3614	0.718
ENSG00000025039	RRAGD	6	90074355	90121989	0.1772	rs7745260	-1.937	rs6454756	0.0209	3.66	0.49414	110	110	blup	0.11	2e-05	-0.3564	0.72152
ENSG00000113273	ARSB	5	78073032	78281910	0.5493	rs4704542	1.99	rs12522878	0.483508	-8.58	0.3489	209	44	enet	0.54	1.2e-27	-0.3564	0.72153
ENSG00000182253	SYNM	15	99638420	99675798	0.6022	rs3743241	1.918	rs2305445	0.63131	8.02	-0.3561	157	1	top1	0.63	1.6e-22	-0.3561	0.72177
ENSG00000153291	SLC25A27	6	46620678	46645930	0.1462	rs9367256	2.349	rs2277119	0.00157	3.83	-1.69384	113	113	bslmm	0.046	0.0047	-0.3511	0.72553
ENSG00000164983	TMEM65	8	125324231	125384933	0.0752	rs4870895	2.09	rs11992924	0.01573	3.2	-0.5835	108	108	bslmm	0.046	0.0045	0.348	0.7277
ENSG00000215114	UBXN2B	8	59323823	59364060	0.0878	rs11786580	2.11	rs2859998	0.04035	-4.03	-0.3476	115	1	top1	0.04	0.0088	0.348	0.7281
ENSG00000091039	OSBPL8	12	76745577	76953589	0.0544	rs2632237	-1.3	rs4761429	0.067186	-3.86	-0.3467	131	1	top1	0.067	0.00074	0.3467	0.729
ENSG00000011376	LARS2	3	45429998	45590913	0.5465	rs6771340	-2.84	rs12638088	0.57329	-9.34	-0.34155	134	1	top1	0.57	9.4e-30	0.3416	0.733
ENSG00000132423	COQ3	6	99817276	99842080	0.1649	rs761176	-3.256	rs9399170	0.17047	-6.08	0.28955	105	21	enet	0.24	1.2e-10	-0.3406	0.73339
ENSG00000141560	FN3KRP	17	80674559	80688204	0.6285	rs2248467	-1.98	rs2459703	0.478196	-8.76	0.4748	69	7	lasso	0.61	1.1e-32	-0.3399	0.73394
ENSG00000176853	FAM91A1	8	124780696	124827692	0.2104	rs970821	-2.25	rs7015861	0.22021	5.9	-0.3397	137	1	top1	0.22	6.4e-10	-0.34	0.7341
ENSG00000178252	WDR6	3	49044495	49053386	0.1681	rs5030795	1.55	rs7626445	0.11323	4.67	-0.13313	39	5	lasso	0.13	9e-06	0.3357	0.737
ENSG00000178950	GAK	4	843064	926161	0.15	rs11722658	3.88	rs17783233	0.04583	-3.85	-0.0317	129	129	bslmm	0.072	0.0005	-0.3362	0.737
ENSG00000136810	TXN	9	113006091	113018920	0.2627	rs4978905	-3.05	rs1049927	0.194458	-5.74	-0.8917	135	20	enet	0.23	2.8e-10	-0.3337	0.739
ENSG00000181915	ADO	10	64564516	64568238	0.2686	rs224045	1.17	rs1848797	0.38402	-8.16	-0.5417	88	15	enet	0.4	1.4e-18	0.3317	0.74008
ENSG00000035687	ADSS	1	244571796	244615436	0.1006	rs3127462	3.595	rs1601269	0.061563	3.71	-0.9684	117	4	lasso	0.093	7.7e-05	0.3303	0.74117
ENSG00000005421	PON1	7	94926988	95025673	0.3534	rs2074351	-3.26	rs757158	-0.00824	3.6	0.36371	100	100	bslmm	0.042	0.02	-0.3291	0.74207
ENSG00000146476	C6orf211	6	151773422	151791236	0.2685	rs12173791	1.778	rs11550103	0.17142	-5.79	0.0633	92	92	bslmm	0.22	6.4e-10	-0.3283	0.74271
ENSG00000158109	TPRG1L	1	3541566	3546691	0.1665	rs4276857	-3.282	rs2821007	0.210211	-5.86	-0.327	92	1	top1	0.21	1.7e-09	0.32699	0.74368
ENSG00000114698	PLSCR4	3	145910126	145968966	0.3838	rs9836419	3.35	rs3762685	0.30549	7.17	0.3259	93	1	top1	0.31	9.3e-14	0.3259	0.744
ENSG00000140575	IQGAP1	15	90931450	91045475	0.0766	rs12912909	-1.748	rs3902286	0.0132	-3.69	-0.1078	138	138	blup	0.049	0.0037	0.3259	0.74452
ENSG00000001561	ENPP4	6	46097730	46114436	0.165	rs6906620	1.693	rs995564	0.18618	5.88	-0.5857	106	106	blup	0.21	2.8e-09	-0.3223	0.74726
ENSG00000177963	RIC8A	11	207511	215113	0.2989	rs10398	-3.34	rs4980329	0.02752	4.34	-1.117	78	14	enet	0.16	1.8e-07	0.3198	0.749
ENSG00000167969	ECI1	16	2289396	2302301	0.4465	rs2078282	-1.07	rs3803695	0.468918	-8.41	0.5128	67	11	lasso	0.48	4.5e-23	-0.31661	0.751543
ENSG00000107719	PALD1	10	72238577	72328205	0.2342	rs2275060	2.53	rs7100295	0.01315	3.52	-0.0419	151	151	bslmm	0.048	0.0037	0.3159	0.75211
ENSG00000090920	FCGBP	19	40353963	40440533	0.3294	rs3760919	-2.96	rs3760920	0.212883	6.14	0.24047	97	4	lasso	0.23	2.2e-10	-0.3138	0.753669
ENSG00000070540	WIPI1	17	66417089	66453654	0.194	rs11658979	-2.18	rs2952289	0.180778	-4.21	0.3118	93	1	top1	0.18	5.6e-05	-0.3118	0.75521
ENSG00000121797	CCRL2	3	46448654	46454488	0.19	rs1894389	2.6	rs4513489	0.08607	-4.52	-0.90253	75	2	lasso	0.13	0.00013	0.305	0.76
ENSG00000105447	GRWD1	19	48949030	48960279	0.0971	rs276711	-1.94	rs1643494	0.069548	-3.62	-0.1032	50	4	enet	0.1	3.2e-05	-0.3043	0.760866
ENSG00000124588	NQO2	6	2988221	3019996	0.42	rs12526360	-2.162	rs1143684	0.22668	-6.87	1.24171	110	6	lasso	0.38	3.1e-17	-0.3034	0.76161
ENSG00000128829	EIF2AK4	15	40226347	40327797	0.1278	rs381732	2.303	rs8041057	0.1623	-4.88	-0.3027	110	1	top1	0.16	6.3e-07	0.3027	0.76209
ENSG00000176974	SHMT1	17	18231187	18266856	0.3048	rs2290507	2.06	rs2461838	0.334375	7.36	-0.3018	57	8	lasso	0.36	2.3e-16	-0.2992	0.76482
ENSG00000143353	LYPLAL1	1	219347186	219386207	0.2407	rs6688793	3.131	rs7539768	0.24235	7.15	0.1116	82	5	lasso	0.31	5.2e-14	0.29817	0.76557
ENSG00000255071	SAA2-SAA4	11	18252970	18270182	0.0896	rs12271808	-2.1	rs4150575	0.034354	3.47	0.038	104	104	bslmm	0.035	0.012	-0.2977	0.766
ENSG00000106993	CDC37L1	9	4679559	4708398	0.2876	rs10974724	2.34	rs445684	0.117389	-5.52	-1.0716	131	3	lasso	0.2	7.2e-09	0.2974	0.766
ENSG00000122367	LDB3	10	88428206	88495825	0.1395	rs2691054	-3.04	rs2803546	0.00892	3.24	1.6109	108	108	bslmm	0.053	0.0038	0.2962	0.76704
ENSG00000204954	C12orf73	12	104343980	104359486	0.1585	rs1564892	1.65	rs1165692	0.112354	-3.92	0.2936	144	1	top1	0.11	0.00013	-0.2936	0.769
ENSG00000147592	LACTB2	8	71547553	71581409	0.065	rs11990393	-2.48	rs2035196	0.07557	4.28	0.2925	63	1	top1	0.076	0.00036	0.292	0.7699
ENSG00000180667	YOD1	1	207217194	207226325	0.1667	rs2054780	2.334	rs2306714	0.107596	4.84	-0.8384	84	84	bslmm	0.13	2.6e-06	0.29108	0.77099
ENSG00000132305	IMMT	2	86371055	86422893	0.1183	rs4832027	-1.85	rs7598787	0.085456	4.47	-0.2913	119	1	top1	0.085	0.00015	-0.2913	0.771
ENSG00000155906	RMND1	6	151725989	151773259	0.4293	rs2485542	-2.691	rs11550103	0.36322	-7.65	0.0633	119	119	bslmm	0.38	2.3e-17	-0.2899	0.77188
ENSG00000167397	VKORC1	16	31102163	31107301	0.053	rs8062719	-1.45	rs2855475	0.064072	3.85	0.2893	53	1	top1	0.064	0.00097	0.28932	0.772334
ENSG00000198848	CES1	16	55836763	55867249	0.4639	rs9922897	3.44	rs11860456	0.09841	5.02	-0.0754	102	11	lasso	0.19	7.5e-08	-0.28693	0.774169
ENSG00000176623	RMDN1	8	87480486	87526586	0.1419	rs7000333	-1.75	rs6985066	0.14676	-5.14	-0.2857	81	1	top1	0.15	6.6e-07	0.286	0.7751
ENSG00000039523	FAM65A	16	67552321	67580691	0.1504	rs28711261	3.69	rs9924509	0.001345	-2.98	2.6297	25	25	bslmm	0.058	0.0017	-0.28562	0.775166
ENSG00000162482	AKR7A3	1	19609052	19615744	0.2363	rs3762391	-2.41	rs9729157	0.124286	-5.4	-1.0979	109	29	enet	0.2	3.1e-09	0.28527	0.77544
ENSG00000134121	CHL1	3	238279	451090	0.3714	rs6790285	-2.86	rs3956142	0.11515	4.42	0.69541	227	227	bslmm	0.29	5.2e-09	-0.285	0.776
ENSG00000114544	SLC41A3	3	125725198	125820404	0.1208	rs2276731	2.35	rs9840118	0.12658	4.54	-0.28483	121	1	top1	0.13	4.1e-06	-0.2848	0.776
ENSG00000130287	NCAN	19	19322782	19363042	0.3791	rs1064395	-3.53	rs2238675	0.09796	-4.82	1.3368	68	68	bslmm	0.14	1.3e-06	0.284	0.776372
ENSG00000103257	SLC7A5	16	87863629	87903094	0.2178	rs1599801	-2.71	rs7198286	-0.006328	3.14	0.3872	129	129	blup	0.075	0.00039	-0.28389	0.776493
ENSG00000024422	EHD2	19	48216600	48246391	0.1064	rs10405280	3.28	rs2974211	0.061907	3.95	0.28377	111	1	top1	0.062	0.0012	0.2838	0.776585
ENSG00000113552	GNPDA1	5	141371314	141392606	0.2585	rs6580216	1.99	rs164080	0.126831	-4.68	0.2815	119	1	top1	0.13	4e-06	-0.2815	0.77834
ENSG00000168118	RAB4A	1	229406822	229441641	0.1465	rs149283	2.346	rs12132864	-0.002666	-3.35	0.6936	105	105	bslmm	0.044	0.0054	-0.27929	0.78002
ENSG00000007174	DNAH9	17	11501748	11873065	0.2043	rs3826392	3.69	rs34487424	0.015798	-3.8	2.3627	238	238	bslmm	0.076	0.00033	-0.2789	0.78035
ENSG00000145214	DGKQ	4	952675	980683	0.1159	rs11722658	3.88	rs3775122	0.03718	-4.02	0.5019	96	96	blup	0.087	0.00013	-0.2748	0.783
ENSG00000153113	CAST	5	95860971	96115299	0.2107	rs10050860	2.16	rs152005	0.148831	5.14	-0.2752	167	1	top1	0.15	5.5e-07	-0.2752	0.78314
ENSG00000105499	PLA2G4C	19	48551100	48614074	0.4087	rs11564620	2.13	rs156631	0.13201	5.13	-0.67507	141	141	blup	0.15	2.2e-06	-0.2747	0.783525
ENSG00000134121	CHL1	3	238279	451090	0.1666	rs6790285	-2.86	rs331885	0.00303	3.59	-0.10591	224	224	bslmm	0.066	0.00084	-0.2711	0.786
ENSG00000184584	TMEM173	5	138855119	138862520	0.157	rs11242467	-2.37	rs7380824	0.196974	-4.69	-0.2704	23	1	top1	0.2	7.9e-06	0.2704	0.78684
ENSG00000100280	AP1B1	22	29723669	29819168	0.1695	rs3788412	-2.41	rs174762	0.140301	-5.2	-0.1268	107	3	lasso	0.14	3.3e-06	0.2692	0.787803
ENSG00000142453	CARM1	19	10982189	11033453	0.1576	rs13345127	-2.61	rs11085752	0.152725	4.95	0.26828	56	1	top1	0.15	3.8e-07	0.2683	0.788483
ENSG00000167186	COQ7	16	19078921	19091417	0.2367	rs10454701	1.43	rs7192898	0.320094	7.05	0.2675	53	1	top1	0.32	1.9e-14	0.26753	0.789062
ENSG00000109854	HTATIP2	11	20385231	20405329	0.1668	rs11529173	-3.02	rs7115830	0.06505	-3.98	0.4878	76	16	enet	0.069	0.00062	-0.266	0.79
ENSG00000081760	AACS	12	125549925	125627873	0.1542	rs12579939	-2.9	rs10846840	0.020791	3.41	0.8379	114	114	blup	0.079	0.00028	0.2651	0.791
ENSG00000204217	BMPR2	2	203241659	203432474	0.0545	rs6435157	-2.31	rs6715945	0.006201	-3.12	-0.4585	86	86	bslmm	0.037	0.0098	0.2608	0.794
ENSG00000130193	THEM6	8	143808621	143818345	0.187	rs2017311	1.87	rs3758083	0.00395	3.66	0.8924	93	93	blup	0.064	0.00094	-0.26	0.7947
ENSG00000112210	RAB23	6	57053607	57087078	0.1462	rs1860652	2.507	rs3800018	0.06693	3.8	0.16014	91	91	blup	0.086	0.00015	0.2591	0.79553
ENSG00000179399	GPC5	13	92050929	93519490	0.2177	rs345491	2.93	rs7983063	0.01457	4.46	-0.2268	644	644	blup	0.15	5.6e-07	0.255	0.7986
ENSG00000167861	HID1	17	72946838	72969261	0.2142	rs4788857	1.81	rs4789112	0.135586	-4.72	0.254	73	1	top1	0.14	1.8e-06	-0.254	0.79948
ENSG00000131095	GFAP	17	42982376	42994305	0.1073	rs2289681	-2.99	rs17629022	0.089525	-4.74	-0.3212	94	5	lasso	0.094	7e-05	0.2528	0.8004
ENSG00000124275	MTRR	5	7851299	7906138	0.2508	rs7702491	-2.2	rs162037	0.063197	4.08	0.0171	151	151	bslmm	0.13	0.00012	0.2519	0.80112
ENSG00000110628	SLC22A18	11	2920951	2946476	0.1572	rs4930026	-2.05	rs2078786	0.026604	3.48	0.2505	123	1	top1	0.027	0.045	0.2505	0.802
ENSG00000153933	DGKE	17	54911460	54946036	0.0692	rs227665	2.81	rs11651695	0.034371	-3.76	0.4679	94	7	lasso	0.054	0.0024	0.2506	0.80216
ENSG00000072042	RDH11	14	68143518	68162531	0.2182	rs718212	-2.95	rs11628035	0.10989	-4.26	-0.24946	88	1	top1	0.11	1.8e-05	0.24946	0.803
ENSG00000184207	PGP	16	2261998	2264808	0.6296	rs2078282	-1.07	rs3160	0.013126	3.71	0.4404	63	32	enet	0.2	4.3e-09	-0.24714	0.804797
ENSG00000166411	IDH3A	15	78423840	78464291	0.2347	rs2867922	-2.201	rs11631100	0.2696	6.72	-0.2455	107	1	top1	0.27	4.3e-12	-0.2455	0.80606
ENSG00000147576	ADHFE1	8	67342420	67383836	0.5139	rs4463406	2.29	rs1060242	0.31589	-8.02	0.4004	56	13	enet	0.54	1.3e-27	0.245	0.8067
ENSG00000139641	ESYT1	12	56512034	56538455	0.402	rs2292239	-4.16	rs17118403	-0.004603	3.34	1.3664	37	8	enet	0.071	0.00052	-0.2449	0.807
ENSG00000152778	IFIT5	10	91174343	91180758	0.1571	rs627524	-1.46	rs304411	0.15395	-5.34	0.3347	85	85	blup	0.16	2e-07	-0.2433	0.8078
ENSG00000129151	BBOX1	11	27062272	27149356	0.1217	rs11029853	-3.04	rs1445325	0.046484	4.2	1.0715	128	9	enet	0.11	2e-05	0.2414	0.809
ENSG00000151131	C12orf45	12	105380088	105443515	0.1639	rs7135015	-3.19	rs1129593	0.07056	-4.09	0.1123	96	7	lasso	0.078	0.00048	0.2403	0.81
ENSG00000198498	TMA16	4	164415594	164441691	0.1433	rs11937784	2.11	rs9993575	0.19902	4.54	0.2401	98	1	top1	0.2	1.1e-05	0.2401	0.81
ENSG00000174705	SH3PXD2B	5	171752185	171881527	0.1366	rs1541918	-2.45	rs9313596	-0.000281	-3.53	0.1644	148	148	blup	0.049	0.0036	0.2399	0.81039
ENSG00000109016	DHRS7B	17	21026677	21096578	0.0705	rs4559959	-3.33	rs3744226	0.035092	3.41	2.2604	73	73	bslmm	0.057	0.0017	0.2396	0.81066
ENSG00000262633	RP11-156P1.2	17	45000499	45124520	0.073	rs12952746	1.48	rs10514915	0.003996	3.29	0.7302	103	103	bslmm	0.028	0.022	0.2387	0.81132
ENSG00000100577	GSTZ1	14	77787227	77797940	0.5901	rs17812556	2.48	rs8015231	0.06603	4.2	-0.06637	114	29	enet	0.26	1.4e-11	0.23844	0.81154
ENSG00000115129	TP53I3	2	24300303	24308731	0.2068	rs10185680	2.36	rs1134516	0.046882	-5.29	0.5938	73	73	bslmm	0.1	4.1e-05	-0.2365	0.813
ENSG00000081138	CDH7	18	63417488	63548638	0.0615	rs12957461	-2.46	rs17783381	0.05223	3.57	0.2356	99	1	top1	0.052	0.0037	0.2356	0.8137
ENSG00000163431	LMOD1	1	201865580	201915715	0.3058	rs2820327	2.966	rs4494199	0.242236	4.72	0.2374	96	96	blup	0.26	3.6e-07	-0.23497	0.81423
ENSG00000170445	HARS	5	140052758	140071609	0.0486	rs11954514	2.57	rs2878996	0.024002	-3.47	0.1385	69	69	blup	0.04	0.0074	0.2325	0.81619
ENSG00000037757	MRI1	19	13875346	13885096	0.3166	rs11880167	1.76	rs371671	0.309304	-6.87	0.4249	55	8	enet	0.34	7.7e-15	-0.2321	0.816494
ENSG00000132541	HRSP12	8	99114572	99129469	0.1711	rs2514335	1.96	rs2514334	0.25464	-6.27	0.2313	113	1	top1	0.25	2e-11	-0.231	0.817
ENSG00000159322	ADPGK	15	73043710	73078187	0.1198	rs17755356	2.177	rs730180	0.09272	-4.25	-0.2256	66	1	top1	0.093	8.1e-05	0.2256	0.82153
ENSG00000168958	MFF	2	228189867	228222550	0.1436	rs10184663	2.65	rs7560053	0.085321	4.6	-0.4365	89	4	lasso	0.091	9.6e-05	-0.2224	0.824
ENSG00000172379	ARNT2	15	80696692	80890278	0.1629	rs4407026	-3.301	rs3858944	0.00982	-3.48	-3.2415	192	192	bslmm	0.053	0.0024	-0.2219	0.82443
ENSG00000148334	PTGES2	9	130882972	130890741	0.0816	rs3003599	2.54	rs4837235	0.045001	-4.35	-0.2787	61	61	bslmm	0.088	0.00012	0.2194	0.826
ENSG00000196154	S100A4	1	153516089	153522612	0.0935	rs3806233	3.135	rs28483109	0.089012	3.86	0.2196	58	1	top1	0.089	0.00011	0.21956	0.82621
ENSG00000154265	ABCA5	17	67240452	67323385	0.2238	rs11656130	3.27	rs4310935	0.160633	5.47	0.5881	87	16	enet	0.2	5.7e-09	0.2156	0.82932
ENSG00000041353	RAB27B	18	52385091	52562747	0.1049	rs10502992	2.09	rs12956208	0.04216	-4.15	0.2138	90	90	blup	0.074	0.00041	-0.2145	0.8302
ENSG00000107021	TBC1D13	9	131549483	131572711	0.0711	rs10988105	1.46	rs15676	0.113616	4.69	0.0348	36	36	blup	0.12	1.1e-05	-0.2119	0.832
ENSG00000136193	SCRN1	7	29959719	30029905	0.0717	rs10951256	1.98	rs1049395	0.01555	-3.64	-0.22053	96	96	blup	0.02	0.044	-0.2093	0.83419
ENSG00000149600	COMMD7	20	31290493	31331803	0.1592	rs1407256	3.07	rs6058755	0.0512	3.74	-0.118	88	88	bslmm	0.057	0.0018	0.2072	0.8359
ENSG00000131504	DIAPH1	5	140894583	140998622	0.1667	rs12659397	2	rs6878257	0.108354	4.31	-0.207	133	1	top1	0.11	2.1e-05	-0.207	0.836
ENSG00000092068	SLC7A8	14	23594504	23652883	0.2653	rs941718	-2.7	rs3783436	0.03183	-4.67	0.49967	105	5	lasso	0.1	3.3e-05	-0.2039	0.83843
ENSG00000117305	HMGCL	1	24128375	24165110	0.1608	rs34570472	-0.801	rs11591202	0.242976	6.34	0.2031	47	1	top1	0.24	6.7e-11	0.20313	0.83903
ENSG00000113734	BNIP1	5	172571445	172591390	0.2864	rs3132138	4.11	rs17662639	0.273983	-6.64	-0.6216	84	13	enet	0.28	1.7e-12	0.1993	0.84204
ENSG00000173267	SNCG	10	88718375	88723017	0.2322	rs7082258	1.35	rs1240390	0.11551	-4.91	0.1989	51	1	top1	0.12	1.1e-05	-0.1989	0.84237
ENSG00000166228	PCBD1	10	72642037	72648541	0.2311	rs10509327	-2.1	rs10762410	0.14445	-5.42	-0.335	135	135	blup	0.15	4.8e-07	0.1983	0.84285
ENSG00000253710	ALG11	13	52586534	52603800	0.3274	rs9535828	1.82	rs9535825	0.07377	-4.36	0.9011	91	4	enet	0.12	1.5e-05	-0.194	0.8459
ENSG00000112667	DNPH1	6	43193367	43197222	0.0792	rs732691	-2.206	rs7832	0.02402	-3.81	-1.01579	62	62	blup	0.046	0.0045	0.1937	0.84641
ENSG00000173221	GLRX	5	95087023	95158709	0.2574	rs9314160	-2.77	rs11738579	0.033703	-4.69	1.1893	112	112	blup	0.15	6.9e-07	-0.1919	0.8478
ENSG00000185942	NKAIN3	8	63161150	63912211	0.0954	rs16928749	2.61	rs10100456	0.11314	-4.24	-0.192	401	1	top1	0.11	2.2e-05	0.192	0.8478
ENSG00000144040	SFXN5	2	73169165	73302747	0.212	rs2135985	-2.96	rs10183113	0.14689	5.04	0.2072	95	95	blup	0.16	2.7e-07	-0.1912	0.848
ENSG00000172269	DPAGT1	11	118967213	118979041	0.0552	rs3825061	-3.1	rs2509049	0.067561	-3.65	0.1905	92	1	top1	0.068	0.00071	-0.1905	0.849
ENSG00000167136	ENDOG	9	131580753	131584956	0.0881	rs10988105	1.46	rs2997922	0.062878	-3.55	-0.1906	39	1	top1	0.063	0.0063	0.1906	0.849
ENSG00000101474	APMAP	20	24943561	24973615	0.2156	rs6036962	3.57	rs6138482	0.084	4.08	-0.189	117	1	top1	0.084	0.00017	-0.1886	0.8504
ENSG00000141295	SCRN2	17	45915058	45918699	0.5832	rs2325751	2.26	rs2325752	0.189121	6.12	0.8072	88	29	enet	0.41	6.7e-19	0.188	0.85086
ENSG00000171298	GAA	17	78075355	78093678	0.2023	rs7211656	-2.23	rs12450199	0.095966	-4.81	-0.3346	97	97	bslmm	0.14	8.4e-07	-0.188	0.85089
ENSG00000167107	ACSF2	17	48503519	48552206	0.1627	rs11653892	2.15	rs917027	0.00106	-3.22	0.4138	98	98	blup	0.078	0.00029	0.1879	0.85094
ENSG00000154229	PRKCA	17	64298754	64806861	0.3594	rs8464	-3.59	rs9895770	0.118698	5.05	1.6734	356	24	enet	0.21	1.9e-09	-0.187	0.85166
ENSG00000077522	ACTN2	1	236849754	236927931	0.2002	rs10802563	-2.078	rs819643	0.122812	4.4	-0.0743	148	4	lasso	0.16	2.2e-07	0.1867	0.8519
ENSG00000137274	BPHL	6	3118608	3153812	0.3914	rs9405622	3.433	rs3799216	0.25422	-7.39	-0.64832	57	9	enet	0.35	8.4e-16	0.1859	0.85253
ENSG00000175309	PHYKPL	5	177635498	177659792	0.2129	rs2913817	2.71	rs12652833	0.0425	-3.84	-0.2075	130	4	lasso	0.11	0.00017	0.1856	0.85279
ENSG00000116299	KIAA1324	1	109656301	109749401	0.0905	rs629001	-2.991	rs12239854	0.087064	-4.28	-0.1854	119	1	top1	0.087	0.00013	0.18535	0.85295
ENSG00000068976	PYGM	11	64513861	64527769	0.064	rs494252	-2.22	rs489192	0.027803	-3.37	-0.0888	63	63	blup	0.057	0.0018	0.1833	0.855
ENSG00000115840	SLC25A12	2	172640880	172864766	0.126	rs7580232	1.17	rs6738445	0.044068	4.36	-0.425	92	92	blup	0.088	0.00012	-0.182	0.856
ENSG00000100445	SDR39U1	14	24908972	24912111	0.303	rs7148384	3.23	rs3742521	0.22341	-6.12	-0.1781	131	6	lasso	0.22	4.4e-10	0.17844	0.85838
ENSG00000167987	VPS37C	11	60897728	60929089	0.0791	rs2051770	1.95	rs557309	0.075925	3.81	0.1771	72	1	top1	0.076	0.00047	0.1771	0.859
ENSG00000164172	MOCS2	5	52391509	52405893	0.5544	rs16880636	-3.48	rs3212639	0.510323	-9.33	0.1771	135	4	lasso	0.57	8.9e-30	-0.1774	0.85923
ENSG00000058453	CROCC	1	17066768	17299474	0.055	rs978528	2.198	rs9435739	0.051773	3.9	-0.1772	77	1	top1	0.052	0.0028	-0.17718	0.85936
ENSG00000165416	SUGT1	13	53226844	53275044	0.0822	rs235784	1.65	rs9526975	0.02643	-3.68	-0.8302	77	77	blup	0.029	0.02	0.176	0.8603
ENSG00000213965	NUDT19	19	33182867	33204702	0.6526	rs2287669	2.05	rs12610342	0.480601	-8.64	-0.48088	84	13	enet	0.55	1.2e-26	0.1748	0.861266
ENSG00000188897	CTD-3088G3.8	16	11453702	11617444	0.208	rs11646904	3.21	rs4628985	-0.009371	-3.23	0.0949	191	25	enet	0.073	0.0034	0.17424	0.861674
ENSG00000085377	PREP	6	105725440	105850959	0.0993	rs17065712	1.563	rs9500087	0.05031	-4.4	0.16094	110	110	blup	0.07	0.00056	0.1736	0.86221
ENSG00000104823	ECH1	19	39306062	39322645	0.3037	rs12978914	-3.49	rs2229259	0.243181	-6.66	-0.17339	81	1	top1	0.24	6.5e-11	0.1734	0.862341
ENSG00000147813	NAPRT1	8	144656955	144660819	0.726	rs2294119	-1.95	rs10282929	0.54077	-9.15	-0.5393	81	9	lasso	0.69	1.8e-40	0.172	0.8635
ENSG00000170448	NFXL1	4	47849257	47916653	0.1395	rs4473628	-2.27	rs6823698	0.06786	-3.53	-0.4007	74	74	blup	0.076	0.0007	0.1713	0.864
ENSG00000132205	EMILIN2	18	2847028	2915991	0.1569	rs3745013	-3.43	rs11664521	0.00835	-3.6	-0.1704	103	1	top1	0.0084	0.13	0.1704	0.8647
ENSG00000166780	C16orf45	16	15528152	15718885	0.1294	rs4781677	2.41	rs7206272	-0.006628	-3.3	-0.6165	74	74	blup	0.048	0.0038	-0.16881	0.865947
ENSG00000106733	NMRK1	9	77675489	77703133	0.4268	rs2146044	-2.55	rs2376397	0.068674	4.3	0.3665	97	6	lasso	0.18	2.2e-07	0.1693	0.866
ENSG00000012779	ALOX5	10	45869661	45941561	0.092	rs2115819	-2.04	rs2099171	0.01732	-3.33	0.581	85	85	blup	0.059	0.019	-0.1681	0.86648
ENSG00000141759	TXNL4A	18	77732867	77793949	0.059	rs2278332	-1.38	rs11081582	0.05419	4.24	0.1665	106	106	blup	0.068	0.00067	-0.1674	0.8671
ENSG00000198959	TGM2	20	36756863	36794980	0.1128	rs760998	-2.11	rs6014227	0.1293	4.69	-0.167	101	1	top1	0.13	3.2e-06	-0.1673	0.8672
ENSG00000124370	MCEE	2	71336814	71357369	0.6957	rs2080643	1.94	rs6725113	0.503493	-9.29	-0.3398	106	106	bslmm	0.6	4.2e-32	0.1643	0.87
ENSG00000132394	EEFSEC	3	127872297	128127485	0.1013	rs2953130	-2.38	rs1735546	0.07485	-4.78	-0.25016	163	163	blup	0.098	4.9e-05	0.1641	0.87
ENSG00000146085	MUT	6	49398073	49430904	0.083	rs13197588	1.232	rs12528625	0.08463	3.98	-0.00271	78	12	enet	0.087	0.00013	-0.1633	0.87031
ENSG00000184144	CNTN2	1	205012325	205047627	0.1196	rs11240315	-2.35	rs4950978	0.062456	-3.67	-0.1688	146	146	blup	0.075	0.0005	0.16229	0.87108
ENSG00000240344	PPIL3	2	201735630	201754026	0.5611	rs2348129	-2.47	rs11892119	0.559695	-9.36	0.2358	53	15	enet	0.63	1.2e-34	0.1585	0.874
ENSG00000168275	COA6	1	234509202	234519795	0.315	rs6698302	-2.406	rs6669190	0.137342	5.25	-0.7558	139	139	blup	0.15	5.3e-07	-0.1573	0.87501
ENSG00000060982	BCAT1	12	24964295	25102393	0.1738	rs16928163	-3.13	rs2353483	0.039823	-4.83	-0.6097	178	178	blup	0.14	1.2e-06	-0.1554	0.876
ENSG00000177000	MTHFR	1	11845780	11866977	0.2634	rs4846028	2.709	rs1801133	0.120199	-5.05	-0.083	133	8	lasso	0.17	5.8e-08	0.15454	0.87718
ENSG00000128595	CALU	7	128379346	128411861	0.1574	rs339077	2.66	rs339054	0.09585	4.94	0.23081	97	27	enet	0.15	3.8e-07	0.152	0.87915
ENSG00000178814	OPLAH	8	145106167	145118735	0.2539	rs11786739	1.26	rs7829844	0.05456	-4.15	0.4614	47	47	blup	0.11	2e-05	-0.152	0.8793
ENSG00000166192	SENP8	15	72406599	72433311	0.6471	rs7183055	0.746	rs7182776	0.12111	-4.58	-0.1498	29	1	top1	0.12	6.6e-06	0.1498	0.88095
ENSG00000074590	NUAK1	12	106457118	106533811	0.1253	rs2556506	-2.79	rs17038085	0.043244	3.98	-0.1497	167	1	top1	0.043	0.0058	-0.1497	0.881
ENSG00000120526	NUDCD1	8	110253148	110346614	0.5302	rs12679728	2.56	rs11550169	0.13188	-4.67	-1.4558	88	10	enet	0.26	7.3e-12	0.149	0.8815
ENSG00000175183	CSRP2	12	77252495	77272840	0.1549	rs11115613	-3.06	rs10862707	0.056731	3.83	0.6186	86	6	lasso	0.076	0.00033	0.1462	0.884
ENSG00000115145	STAM2	2	152973315	153032506	0.1222	rs3820706	2.73	rs10803946	0.112374	-4.29	0.1458	77	1	top1	0.11	1.4e-05	-0.1458	0.884
ENSG00000121749	TBC1D15	12	72233487	72320629	0.2349	rs10879352	2.85	rs328761	0.096513	-4.07	-0.8614	125	125	blup	0.1	2.9e-05	0.1444	0.885
ENSG00000262304	SHPK	17	3468738	3539543	0.3486	rs12867	-2.79	rs17707155	0.279722	6.66	0.605	171	171	bslmm	0.33	3.8e-15	0.1401	0.88856
ENSG00000103707	MTFMT	15	65294845	65321977	0.2379	rs8031047	2.098	rs7175761	0.01163	3.51	0.3585	65	65	bslmm	0.075	0.0018	-0.1385	0.88987
ENSG00000138777	PPA2	4	106290234	106395238	0.5913	rs12643660	2.41	rs2726513	-0.00658	-2.6	-0.4993	125	34	enet	0.13	2e-06	-0.1367	0.891
ENSG00000065609	SNAP91	6	84262599	84419410	0.3034	rs548029	-2.557	rs63034	0.16494	4.87	0.48337	119	5	lasso	0.2	1.5e-08	-0.1338	0.89354
ENSG00000103540	CCP110	16	19535133	19564730	0.3876	rs11642898	1.99	rs12708624	0.209638	-5.65	-0.1521	95	18	enet	0.23	2.7e-09	-0.13057	0.896118
ENSG00000107651	SEC23IP	10	121652223	121702014	0.3258	rs10886576	-2.4	rs2271124	0.29651	-7.08	-0.9682	83	83	bslmm	0.34	3e-15	0.1292	0.8972
ENSG00000146729	GBAS	7	56019486	56067874	0.2136	rs6593288	2.35	rs7793921	0.07471	4.9	-0.2679	65	5	lasso	0.14	1.3e-06	-0.1291	0.89729
ENSG00000119326	CTNNAL1	9	111704851	111775809	0.2578	rs838836	-2.93	rs3750457	0.024673	4.36	1.1021	150	150	bslmm	0.048	0.023	-0.128	0.898
ENSG00000084073	ZMPSTE24	1	40723779	40759856	0.1064	rs432803	2.57	rs6682701	0.079444	-4.96	0.1249	80	3	lasso	0.1	4e-05	-0.12501	0.90052
ENSG00000178965	C1orf173	1	75033795	75139422	0.1439	rs17095739	-2.244	rs730645	0.051418	-4.31	0.5455	113	113	blup	0.097	8.3e-05	0.12351	0.90171
ENSG00000015475	BID	22	18216906	18257536	0.0998	rs2587109	2.8	rs2535694	-0.000758	-3.37	-0.153	112	112	blup	0.07	0.00066	-0.1215	0.903276
ENSG00000160703	NLRX1	11	119037277	119054725	0.2359	rs3825061	-3.1	rs4938637	0.093539	5.22	0.6535	82	82	bslmm	0.15	4.4e-07	0.1188	0.905
ENSG00000125166	GOT2	16	58741035	58768261	0.1389	rs863433	2.34	rs11076262	0.127864	4.92	0.7273	92	24	enet	0.15	4.9e-07	-0.11925	0.905077
ENSG00000144741	SLC25A26	3	66119285	66438540	0.2013	rs2293193	-1.99	rs1680402	0.1901	5.18	-0.13508	121	5	lasso	0.2	2e-08	-0.1168	0.907
ENSG00000106077	ABHD11	7	73150424	73153197	0.4977	rs7777102	-4.41	rs6460052	0.41715	8.14	-0.34996	72	7	lasso	0.45	1.3e-21	0.1167	0.90711
ENSG00000103876	FAH	15	80444832	80479288	0.3238	rs2903332	-2.454	rs1370276	0.08261	5	-0.424	106	106	blup	0.21	4.7e-09	0.1159	0.90775
ENSG00000165644	COMTD1	10	76993727	76995788	0.6193	rs1113313	2.37	rs12217731	0.02247	-4.37	0.4113	58	21	enet	0.32	1.9e-14	0.1132	0.90986
ENSG00000100600	LGMN	14	93170152	93215047	0.1821	rs11626417	-3.24	rs8177528	-0.00148	-3.72	-1.90147	125	29	enet	0.078	0.001	-0.11204	0.91079
ENSG00000153531	ADPRHL1	13	114076260	114107839	0.1952	rs2265155	2.34	rs8001806	0.04719	3.71	-0.111	113	1	top1	0.047	0.0041	-0.111	0.9116
ENSG00000153048	CARHSP1	16	8946799	8962866	0.135	rs17680152	-2.24	rs2447924	0.004312	3.13	0.1632	115	115	blup	0.033	0.015	0.11001	0.912399
ENSG00000143363	PRUNE	1	150980896	151008189	0.0665	rs3754211	-3.393	rs7532312	0.056615	3.62	0.1031	65	1	top1	0.057	0.0018	0.10314	0.91785
ENSG00000241878	PISD	22	32014477	32058418	0.7635	rs13053428	2.56	rs7286496	0.120184	5.4	-0.8202	78	20	enet	0.4	1.2e-18	0.1024	0.918445
ENSG00000240972	MIF	22	24236191	24237414	0.1636	rs2070457	2.3	rs5751759	0.084331	-4.09	0.1023	101	1	top1	0.084	0.00017	-0.1023	0.918548
ENSG00000149196	C11orf73	11	86013253	86056969	0.2116	rs10792839	2.29	rs7937090	0.037177	-3.92	-0.6993	94	94	blup	0.11	2.2e-05	0.1011	0.919
ENSG00000169359	SLC33A1	3	155538813	155572218	0.0836	rs168587	2.36	rs358703	0.05479	-4.08	1.23351	65	7	enet	0.076	0.0012	-0.102	0.919
ENSG00000121060	TRIM25	17	54965270	54991399	0.1985	rs2240215	-1.96	rs6503772	0.086453	4.2	0.4622	72	14	enet	0.17	5.7e-08	-0.1013	0.91931
ENSG00000172456	FGGY	1	59762310	60233347	0.2226	rs7532046	2.871	rs835357	0.017229	3.64	-0.0448	204	204	bslmm	0.13	3.7e-06	0.10038	0.92005
ENSG00000164615	CAMLG	5	134074191	134087847	0.2997	rs2548968	2.35	rs2108665	0.238219	-6.1	-0.0997	18	1	top1	0.24	1.1e-10	0.0997	0.92061
ENSG00000171953	ATPAF2	17	17880723	17942523	0.549	rs9899355	2.62	rs16960870	0.003045	-2.49	1.4387	80	54	enet	0.1	3.8e-05	0.0982	0.92174
ENSG00000152223	EPG5	18	43427574	43547240	0.1163	rs10853539	-1.88	rs3826634	0.03186	3.66	0.8295	91	91	bslmm	0.06	0.0017	-0.0959	0.9236
ENSG00000122490	PQLC1	18	77662420	77711664	0.1042	rs4799088	2.67	rs3744870	0.08379	3.77	-0.0939	91	1	top1	0.084	0.00031	-0.0939	0.9251
ENSG00000125877	ITPA	20	3189514	3204516	0.7949	rs3827075	-1.73	rs6139030	0.4506	-8.48	-0.119	87	12	enet	0.68	7.9e-39	0.0934	0.9256
ENSG00000153132	CLGN	4	141309609	141349122	0.0772	rs4956409	1.9	rs17005845	0.07534	-3.82	0.3744	81	4	lasso	0.093	0.00012	0.0923	0.926
ENSG00000183605	SFXN4	10	120900279	120925179	0.3489	rs11198845	-1.99	rs10749291	0.29863	-7.04	0.0926	70	1	top1	0.3	2e-13	-0.0926	0.92619
ENSG00000153982	GDPD1	17	57297828	57353328	0.0599	rs12936897	1.49	rs2333465	0.010219	3.38	0.0912	77	77	blup	0.045	0.0051	0.0921	0.92659
ENSG00000241837	ATP5O	21	35275757	35288284	0.146	rs2834317	3.67	rs13051355	0.093857	-4.67	-0.743	130	12	enet	0.11	2.7e-05	-0.0895	0.9287
ENSG00000133059	DSTYK	1	205111632	205180727	0.0745	rs2369633	2.078	rs10793725	0.029242	-3.76	1.4025	131	131	blup	0.068	0.00066	0.08911	0.929
ENSG00000134461	ANKRD16	10	5903580	5931869	0.4833	rs10795544	2.11	rs2380205	0.11409	-5.05	0.3482	130	53	enet	0.22	3.6e-09	0.0886	0.92938
ENSG00000140403	DNAJA4	15	78556428	78574538	0.1928	rs12591810	-2.054	rs2037347	0.09199	5.34	0.9402	118	4	lasso	0.2	3.3e-09	-0.0884	0.92955
ENSG00000140598	EFTUD1	15	82422571	82555104	0.2371	rs2134514	1.721	rs1503068	0.14254	-4.8	-0.0868	115	1	top1	0.14	9.7e-07	0.0868	0.93082
ENSG00000049449	RCN1	11	31833939	32127301	0.0699	rs224666	2.62	rs477838	0.012491	-3.41	0.4219	109	109	blup	0.041	0.0069	-0.0869	0.931
ENSG00000162517	PEF1	1	32095463	32110497	0.0499	rs945213	-2.538	rs945213	0.000212	-3.4	-2.5376	89	89	blup	0.025	0.028	0.08639	0.93115
ENSG00000006607	FARP2	2	242295658	242434256	0.0994	rs4675925	-2.75	rs1476698	0.008423	3.66	-1.5224	121	15	enet	0.06	0.0018	-0.0859	0.932
ENSG00000144827	ABHD10	3	111697857	111712210	0.2173	rs3811705	-2.59	rs17491120	0.10105	-5.08	-0.65832	153	153	blup	0.16	1.6e-07	0.085	0.932
ENSG00000156958	GALK2	15	49447853	49660066	0.1154	rs11854557	2.354	rs17396612	0.07826	3.91	-0.085	81	1	top1	0.078	0.00028	-0.085	0.93227
ENSG00000146416	AIG1	6	143381633	143661441	0.1365	rs4896632	2.877	rs2303386	-0.0061	-3.15	0.11669	196	196	bslmm	0.038	0.0092	0.0841	0.93298
ENSG00000129158	SERGEF	11	17809595	18034709	0.4615	rs2299636	2.48	rs12292915	0.504552	8.81	-0.1928	171	8	lasso	0.53	7.3e-26	-0.0844	0.933
ENSG00000239672	NME1	17	49230897	49239789	0.5538	rs12326011	-1.73	rs16949649	0.306803	6.96	0.0831	61	1	top1	0.31	8.1e-14	0.0831	0.9338
ENSG00000103381	CPPED1	16	12756919	12897874	0.2039	rs938900	-2.86	rs8044011	-0.000585	3.38	-0.5439	252	252	bslmm	0.061	0.0012	0.08253	0.934226
ENSG00000167508	MVD	16	88718343	88729569	0.1913	rs4420519	-2.97	rs4782309	0.065297	4.75	-1.2406	124	124	blup	0.15	4.4e-07	-0.08129	0.935213
ENSG00000157379	DHRS1	14	24759804	24769039	0.6397	rs4981504	3.7	rs10134537	0.30132	-6.71	-0.28334	98	98	bslmm	0.44	4.2e-20	-0.08046	0.93587
ENSG00000140263	SORD	15	45315302	45369383	0.2583	rs269868	-2.01	rs8026278	0.06417	-4.78	0.3942	51	10	enet	0.18	3e-08	-0.0789	0.93713
ENSG00000169515	CCDC8	19	46913629	46916841	0.2745	rs7248294	-1.78	rs427250	0.074763	4.81	0.03164	77	6	lasso	0.15	1.5e-05	-0.0785	0.937413
ENSG00000176393	RNPEP	1	201951500	201975275	0.2965	rs2820327	2.966	rs4630172	0.178169	-5.79	0.4316	91	91	bslmm	0.22	6.6e-10	0.07408	0.94095
ENSG00000100577	GSTZ1	14	77787227	77797940	0.785	rs17812556	2.48	rs2363641	0.80128	8.4	0.01106	114	7	lasso	0.81	6.8e-33	0.07362	0.94131
ENSG00000131323	TRAF3	14	103243813	103377837	0.2267	rs2144825	-2.03	rs941726	0.0996	4.41	-0.07338	85	1	top1	0.1	4.4e-05	-0.07338	0.94151
ENSG00000183828	NUDT14	14	105639275	105647660	0.2955	rs3784240	2.3	rs11625865	0.15485	-5.65	0.07285	68	1	top1	0.15	3.2e-07	-0.07285	0.94193
ENSG00000151690	MFSD6	2	191273081	191373931	0.1421	rs12472081	-2.19	rs12998288	0.001189	-3.84	0.391	103	103	bslmm	0.036	0.011	-0.0728	0.942
ENSG00000178927	C17orf62	17	80400465	80408705	0.1549	rs9911222	2.08	rs3751913	0.048366	-4.02	0.0021	78	4	lasso	0.066	0.00079	0.0726	0.94215
ENSG00000198729	PPP1R14C	6	150464212	150571493	0.2156	rs4869814	-3.176	rs9397821	0.13356	-4.83	-0.06968	194	1	top1	0.13	2.2e-06	0.0697	0.94445
ENSG00000130489	SCO2	22	50961997	50964868	0.5129	rs1076780	-2.1	rs5770871	0.376105	-7.64	-0.0768	102	102	bslmm	0.43	2.2e-20	0.0693	0.944774
ENSG00000083067	TRPM3	9	73143979	74061820	0.412	rs952045	4.08	rs4620343	0.274711	6.52	0.0695	570	1	top1	0.27	2.5e-12	0.0695	0.945
ENSG00000110921	MVK	12	110011060	110035067	0.1246	rs12830053	2.74	rs754179	0.09601	4.32	0.0665	95	1	top1	0.096	6.1e-05	0.0665	0.947
ENSG00000176715	ACSF3	16	89154783	89222254	0.5948	rs4785644	-1.91	rs1054747	0.19154	-5.43	-0.4136	70	70	bslmm	0.34	2.2e-15	-0.06495	0.948211
ENSG00000185838	GNB1L	22	19770747	19842462	0.1994	rs11089305	-2.28	rs2269726	0.101656	4.94	0.4	155	19	enet	0.12	7.9e-06	-0.0613	0.951149
ENSG00000124615	MOCS1	6	39867354	39902290	0.0629	rs3008798	3.173	rs3003942	0.06427	3.9	-0.06106	118	1	top1	0.064	0.00095	-0.0611	0.95131
ENSG00000100243	CYB5R3	22	43013846	43045574	0.207	rs1053026	3.27	rs137107	0.10497	-5.42	0.4047	93	6	lasso	0.16	1.6e-07	0.061	0.951386
ENSG00000140945	CDH13	16	82660408	83830204	0.2993	rs8053417	-2.98	rs12933503	0.000521	-4.26	1.3718	1308	1308	bslmm	0.056	0.0025	0.05997	0.952179
ENSG00000114956	DGUOK	2	74153953	74186088	0.2062	rs6756474	2.53	rs831525	-0.005694	3.49	0.7379	101	101	bslmm	0.043	0.006	-0.0589	0.953
ENSG00000133069	TMCC2	1	205197304	205242471	0.1764	rs6661074	2.29	rs17345837	0.122275	-5	-0.1106	106	106	blup	0.14	1.3e-06	-0.05852	0.95333
ENSG00000124357	NAGK	2	71291474	71306935	0.1454	rs3796098	-1.95	rs6744843	0.083751	-4.28	0.0555	93	1	top1	0.084	0.00018	-0.0555	0.956
ENSG00000106049	HIBADH	7	27565061	27702614	0.2625	rs17743751	2.13	rs10951169	0.19921	5.62	0.58098	114	114	blup	0.23	1.8e-10	0.0542	0.95678
ENSG00000162174	ASRGL1	11	62104920	62160882	0.5406	rs4334021	1.88	rs6863	0.218641	6.88	0.163	105	30	enet	0.42	7.5e-20	0.0544	0.957
ENSG00000185418	TARSL2	15	102193801	102264807	0.1475	rs4965898	2.808	rs8035839	0.05708	4.5	0.4377	103	103	blup	0.089	0.00011	0.0534	0.95742
ENSG00000074660	SCARF1	17	1537152	1549041	0.1997	rs7223247	-1.97	rs7224583	0.139634	-4.45	0.0628	88	88	bslmm	0.14	2.1e-05	0.052	0.9585
ENSG00000124126	PREX1	20	47240790	47444420	0.1857	rs6066836	2.48	rs2093348	-0.0045	3.59	0.997	218	218	bslmm	0.078	0.00028	-0.051	0.9593
ENSG00000170430	MGMT	10	131265448	131566271	0.5175	rs12917	-1.99	rs2308321	0.32556	7.21	-1.238	270	8	lasso	0.48	1.9e-23	-0.051	0.95934
ENSG00000243156	MICAL3	22	18270415	18507325	0.1584	rs2587109	2.8	rs361893	-0.003105	-3	1.3848	240	240	bslmm	0.026	0.026	-0.0474	0.962184
ENSG00000157881	PANK4	1	2439972	2458039	0.4205	rs11590198	2.601	rs7535528	0.363171	-7.51	-0.583	94	5	lasso	0.38	2.4e-17	0.04262	0.966
ENSG00000137364	TPMT	6	18128542	18155305	0.4986	rs1013062	3.258	rs7764074	0.1356	-5	-0.37985	100	100	bslmm	0.24	1.1e-10	-0.0398	0.96825
ENSG00000100266	PACSIN2	22	43231418	43411151	0.1145	rs6003007	-1.94	rs2899365	0.12228	5.42	0.5075	140	14	enet	0.13	2.2e-06	-0.0395	0.968501
ENSG00000218739	CEBPZ-AS1	2	37423631	37443336	0.1354	rs4670667	-2.71	rs2110965	0.061175	-3.43	0.0379	75	1	top1	0.061	0.012	-0.0379	0.97
ENSG00000133574	GIMAP4	7	150264365	150271041	0.2776	rs4725906	1.93	rs11769828	0.22554	6.68	0.38786	113	113	blup	0.33	4.8e-15	-0.0371	0.97037
ENSG00000157954	WIPI2	7	5229819	5273457	0.1262	rs7808703	-3.01	rs12472	0.07531	-3.85	0.22219	60	5	lasso	0.098	4.9e-05	0.0369	0.97055
ENSG00000108272	DHRS11	17	34948228	34957235	0.2353	rs17561489	2.1	rs17619821	0.242179	-6.5	0.0355	87	1	top1	0.24	7.2e-11	-0.0355	0.97169
ENSG00000143224	PPOX	1	161136200	161147803	0.3938	rs11421	-3.061	rs36013429	0.418436	-8.08	-0.0306	104	1	top1	0.42	1.3e-19	0.03063	0.97556
ENSG00000047932	GOPC	6	117639374	117923691	0.1701	rs6899715	-2.436	rs10872153	0.19601	5.57	0.09443	88	9	lasso	0.21	1.9e-09	-0.0283	0.9774
ENSG00000114331	ACAP2	3	194995465	195163807	0.0715	rs2410806	-2.78	rs9825185	0.01646	3.45	1.08833	96	96	blup	0.044	0.0056	-0.0271	0.978
ENSG00000157036	EXOG	3	38537618	38583652	0.0567	rs503327	-2.06	rs13085153	0.06759	3.87	0.028	119	1	top1	0.068	0.0013	0.028	0.978
ENSG00000163382	APOA1BP	1	156561554	156564091	0.4937	rs3790461	7.299	rs4661188	0.480118	-8.54	0.1394	77	77	bslmm	0.48	1.6e-23	-0.02699	0.97847
ENSG00000178074	C2orf69	2	200775979	200820658	0.1931	rs166849	-1.3	rs16832017	0.130976	-5.46	0.1218	61	61	blup	0.18	3e-08	-0.0251	0.98
ENSG00000137198	GMPR	6	16238811	16295780	0.1063	rs6901150	-2.323	rs7763322	0.02571	3.84	-0.52683	98	4	lasso	0.037	0.012	0.0249	0.98011
ENSG00000164347	GFM2	5	74017029	74063196	0.3195	rs6453072	-2.27	rs6453075	0.457539	8.34	0.2011	112	26	enet	0.46	4.6e-22	0.0248	0.98025
ENSG00000110619	CARS	11	3022152	3078843	0.0676	rs17178796	-2.02	rs2237903	0.00932	-3.51	-0.1176	142	142	blup	0.03	0.019	-0.0214	0.983
ENSG00000143549	TPM3	1	154127784	154167124	0.1873	rs3935419	-2.526	rs4845364	0.238784	6.44	-0.1446	58	7	lasso	0.25	2.5e-11	-0.02007	0.98399
ENSG00000015676	NUDCD3	7	44418720	44530479	0.1682	rs17655652	2.55	rs306995	0.16339	5.7	0.00164	90	2	lasso	0.17	1.1e-07	-0.0195	0.98447
ENSG00000133606	MKRN1	7	140152840	140179369	0.1466	rs4571657	-2.44	rs12155423	0.13174	-4.83	0.01692	90	1	top1	0.13	4.3e-06	-0.0169	0.9865
ENSG00000172803	SNX32	11	65601112	65624367	0.3419	rs589253	1.91	rs2231884	0.31303	7.71	-0.3635	81	13	enet	0.35	4e-16	-0.0159	0.987
ENSG00000099968	BCL2L13	22	18111621	18213388	0.2183	rs437633	2.61	rs5747297	0.023824	-4.07	0.2849	128	128	blup	0.084	0.00017	-0.0156	0.987563
ENSG00000066557	LRRC40	1	70610488	70671303	0.0789	rs12135469	-1.505	rs632047	0.098514	-4.4	0.0144	70	1	top1	0.099	4.9e-05	-0.01439	0.98852
ENSG00000163219	ARHGAP25	2	68906733	69053965	0.5766	rs17545022	-2.28	rs2280244	0.41765	-8.03	-0.0132	198	1	top1	0.42	1.5e-19	0.0132	0.989
ENSG00000151806	GUF1	4	44680444	44702943	0.1533	rs13140831	2.04	rs2046910	0.23737	-6.11	-0.0141	77	1	top1	0.24	1.2e-10	0.0141	0.989
ENSG00000162384	C1orf123	1	53679771	53686289	0.1412	rs1288338	-2.385	rs12136837	0.015635	-3.98	0.3043	105	105	blup	0.054	0.0023	0.01325	0.98943
ENSG00000149541	B3GAT3	11	62382768	62389647	0.1762	rs2509961	-1.36	rs2516633	0.161339	-5	0.0123	43	1	top1	0.16	1.7e-07	-0.0123	0.99
ENSG00000105255	FSD1	19	4304597	4323840	0.273	rs243352	3.19	rs11085068	0.006599	3.39	1.12336	82	14	enet	0.12	5e-06	0.0117	0.990633
ENSG00000112425	EPM2A	6	145822719	146057160	0.4936	rs1415745	0.895	rs426371	0.05004	-4.81	-0.05005	64	7	lasso	0.079	0.00028	-0.0101	0.99194
ENSG00000100034	PPM1F	22	22273793	22307209	0.1958	rs404868	1.93	rs3788333	0.288937	-7.04	0.1767	74	9	enet	0.3	2.8e-13	-0.0089	0.992901
ENSG00000143337	TOR1AIP1	1	179851177	179894135	0.1025	rs7531276	-2.806	rs1300068	0.078698	-4.62	0.4231	98	98	blup	0.1	3.7e-05	0.00734	0.99415
ENSG00000181019	NQO1	16	69740899	69760854	0.6515	rs1437137	2.38	rs12595869	0.608048	-9.6	0.278	72	8	lasso	0.66	3.6e-37	-0.00725	0.994218
ENSG00000197150	ABCB8	7	150725510	150744869	0.1148	rs10236214	2.07	rs11770520	0.07239	-4.61	0.20923	94	5	lasso	0.094	7e-05	-0.0071	0.99434
ENSG00000102547	CAB39L	13	49882786	50018262	0.516	rs2057412	1.53	rs4941638	0.37255	-7.57	0.007	130	1	top1	0.37	4.2e-17	-0.007	0.9944
ENSG00000087299	L2HGDH	14	50704281	50779266	0.1355	rs4901026	-1.8	rs12894758	0.14968	-5.3	0.00548	106	1	top1	0.15	5.1e-07	-0.00548	0.99563
ENSG00000151445	VIPAS39	14	77893018	77924295	0.2067	rs17751412	1.81	rs10130481	0.09209	-4.67	-0.0858	101	101	bslmm	0.11	1.7e-05	0.00109	0.99913
ENSG00000240065	PSMB9	6	32811913	32827362	0.149	NA	NA	NA	NA	NA	NA	121	0	top1	0.09	0.00011	NA	NA
ENSG00000111801	BTN3A3	6	26440700	26453643	0.212	NA	NA	NA	NA	NA	NA	164	0	bslmm	0.16	3.4e-07	NA	NA
ENSG00000196126	HLA-DRB1	6	32546546	32557625	0.256	NA	NA	NA	NA	NA	NA	23	0	bslmm	0.11	2.7e-05	NA	NA
ENSG00000244731	C4A	6	31949801	31970458	0.258	NA	NA	NA	NA	NA	NA	57	0	enet	0.22	7.7e-10	NA	NA
ENSG00000224389	C4B	6	31982539	32003195	0.13	NA	NA	NA	NA	NA	NA	65	0	enet	0.049	0.0037	NA	NA
ENSG00000187837	HIST1H1C	6	26055968	26056699	0.13	NA	NA	NA	NA	NA	NA	116	0	enet	0.069	0.00065	NA	NA
ENSG00000112763	BTN2A1	6	26458150	26476849	0.854	NA	NA	NA	NA	NA	NA	162	0	lasso	0.64	1.1e-33	NA	NA
ENSG00000161904	LEMD2	6	33738979	33756913	0.159	NA	NA	NA	NA	NA	NA	196	0	top1	0.12	3.1e-05	NA	NA
ENSG00000197355	UAP1L1	9	139971953	139978991	0.1715	NA	NA	NA	NA	NA	NA	87	0	lasso	0.2	7.9e-09	NA	NA
ENSG00000130653	PNPLA7	9	140354404	140444986	0.4754	NA	NA	NA	NA	NA	NA	76	0	enet	0.27	6.1e-12	NA	NA
ENSG00000176978	DPP7	9	140004994	140009629	0.347	NA	NA	NA	NA	NA	NA	83	0	top1	0.38	1.4e-17	NA	NA

## Sheet: Supplementary Table S5
Supplementary Table S5: The PWAS of migraine integrating the Plasma proteomes with the migraine GWAS.
ID	CHR	P0	P1	HSQ	BEST.GWAS.ID	BEST.GWAS.Z	EQTL.ID	EQTL.R2	EQTL.Z	EQTL.GWAS.Z	NSNP	NWGT	MODEL	MODELCV.R2	MODELCV.PV	TWAS.Z	TWAS.P
MRVI1	11	10573091	10693988	0.04729	rs4909945	-8.11	rs890115	0.021385	12.57	-5.76616	15	15	enet	0.035	1.9e-58	-7.94798	1.9e-15
PAPPA	9	116153791	116402321	0.00326	rs10983184	-4.96	rs10983184	0.00233	-4.44	-4.96	1	1	top1	0.0023	2.5e-05	4.9603	7.04e-07
B3GNT8	19	41425359	41428730	0.15593	rs284662	-4.89	rs284663	0.331504	-48.93	-4.69393	7	7	enet	0.34	0	4.74602	2.07e-06
XCL2	1	168540768	168543997	0.02332	rs10429892	-4.2627	rs10429892	0.0154	-8.6	-4.26267	1	1	top1	0.015	2.2e-26	4.2627	2.02e-05
EPHA10	1	37713880	37765133	0.02052	rs28625842	4.9781	rs4308943	0.00785	8.53	-3.25548	4	4	enet	0.015	2.1e-26	-4.1497	3.33e-05
HTRA1	10	122458551	122514907	0.05346	rs10082476	-4.217	rs7095410	0.0146	-10.56	-2.6309	7	7	enet	0.038	2.9e-63	3.8878	0.000101
MMP19	12	55835433	55842966	0.10332	rs773108	-4.254	rs12308277	0.008361	-4.366	-0.32508	8	8	enet	0.021	1.8e-35	3.87176	0.000108
TMED2	12	123584533	123598582	0.0032	rs9919	-3.67	rs9919	0.000911	-4.776	-3.66953	3	1	top1	0.00091	0.0059	3.66953	0.000243
SERPINA12	14	94487274	94517844	0.21298	rs4905214	-3.536	rs4905214	0.098191	26.76	-3.53615	15	15	enet	0.15	2.4e-258	-3.65466	0.000258
DNAJB11	3	186567403	186585800	0.0555	rs12330837	-3.495	rs12330837	0.0458	-18.13	-3.495	9	9	enet	0.047	1e-77	3.648	0.000264
HYAL1	3	50299890	50312381	0.0455	rs9877046	-3.712	rs9877046	0.0152	6.59	-3.7115	5	5	enet	0.021	1.4e-34	-3.61341	0.000302
USP15	12	62260338	62417431	0.09869	rs12826072	3.66	rs11613953	0.140268	31.942	0.72165	14	14	enet	0.21	0	3.60125	0.000317
CXCL12	10	44370165	44386493	0.03624	rs1023264	3.048	rs1023264	0.0127	9.8	3.0478	6	6	enet	0.021	1.1e-34	3.5204	0.000431
PIANP	12	6693791	6700815	0.05121	rs7959658	-3.202	rs7959658	0.018056	11.608	-3.20195	8	8	enet	0.026	3.7e-43	-3.52035	0.000431
PIN1	19	9835257	9849689	0.01415	rs17367373	3.154	rs730554	0.001159	5.1	-2.14316	11	11	enet	0.0026	8.5e-06	-3.44789	0.000565
NRP2	2	205681990	205798133	0.15705	rs3771003	-2.904	rs16837641	0.0164	11.62	-2.4176	25	25	enet	0.066	9.8e-110	-3.418	0.000631
ECM1	1	150508062	150513789	0.26156	rs3754217	4.4046	rs3737240	0.348	-50.13	-3.54141	8	8	enet	0.4	0	3.379	0.000727
LRP11	6	149818757	149864359	0.21424	rs11155685	-3.703	rs1112730	0.49903	58.28	-3.68803	10	10	enet	0.56	0	-3.3707	0.00075
LRP11	6	149818757	149864359	0.24207	rs9478848	-3.728	rs11155685	0.38271	52.61	-3.70308	16	16	enet	0.42	0	-3.346	0.00082
ENTHD2	17	81228277	81239091	0.0054	rs2725391	-3.1959	rs2725391	-7.62e-05	3.96	-3.1959	1	1	enet	0.0014	0.00079	-3.1959	0.00139
SEMA3E	7	83363238	83649139	0.29888	rs2255906	2.6947	rs3801506	0.246002	-42.15	1.87888	14	14	enet	0.39	0	-3.1791	0.00148
DUSP28	2	240560054	240565256	0.09634	rs1128152	2.867	rs13034435	0.04681	-8.38	0.1066	7	7	enet	0.075	3.5e-125	3.1571	0.001594
S100A16	1	153606886	153613145	0.06095	rs28754733	3.0877	rs9330298	0.0484	19.17	2.96468	5	5	enet	0.057	1.6e-94	3.1036	0.00191
CPA4	7	130293134	130324180	0.42622	rs4731674	-3.3241	rs3807345	0.46478	-57.47	2.9356	11	11	enet	0.48	0	-3.0922	0.00199
CACYBP	1	174999163	175012027	0.05079	rs10912849	-3.2852	rs16847450	0.101	-27.06	-3.07986	5	1	top1	0.1	1.7e-169	3.0799	0.00207
IFNLR1	1	24154168	24187959	0.06664	rs12046369	-3.0267	rs12046369	0.0167	-11.17	-3.02675	10	10	enet	0.028	5.4e-47	3.0735	0.00212
B3GNT2	2	62196115	62224731	0.04809	rs6759434	-2.844	rs6759434	0.02153	13.51	-2.8437	9	9	enet	0.051	2.9e-84	-3.054	0.002258
KIR2DL3	19	54738513	54753052	0.13336	rs12981737	2.487	rs12151161	0.018237	-6.59	1.92894	32	32	enet	0.061	6.7e-101	-3.00781	0.00263
HEXIM1	17	45148475	45152099	0.02004	rs8064386	-3.3194	rs11657325	0.0156	10.98	2.7342	10	10	enet	0.017	3.2e-29	2.9929	0.00276
S100A4	1	153543613	153550136	0.01561	rs11264342	-3.1444	rs3014824	0.00438	4.31	-0.3306	5	5	enet	0.0094	8.2e-17	-2.9755	0.00292
PPIH	1	42658335	42676758	0.00868	rs12410860	2.816	rs12044179	0.00311	6.01	2.64737	5	5	enet	0.0074	1.4e-13	2.9742	0.00294
ARRB1	11	75260122	75351705	0.13292	rs676703	-4	rs2851459	0.1173	29.01	-1.22586	15	15	enet	0.13	9.1e-229	-2.94159	0.00327
IDUA	4	986997	1004564	0.44614	rs4505759	3.539	rs3796622	0.177052	-35.77	0.8692	25	25	enet	0.34	0	-2.9199	0.0035
PLEKHA1	10	122374696	122442602	0.02026	rs11200527	3.094	rs11200527	0.02521	9.53	3.094	2	2	enet	0.028	4.6e-46	2.9182	0.003521
TINAGL1	1	31576485	31587686	0.01705	rs945213	-2.5376	rs9425884	0.00229	-5.69	1.02999	7	7	enet	0.0066	2.7e-12	-2.9156	0.00355
CD274	9	5450503	5470566	0.07503	rs822339	2.985	rs822339	0.04959	-19.06	2.985	9	9	enet	0.057	1.7e-93	-2.8801	0.00397
BOLA1	1	149887890	149900798	0.08213	rs1349532	2.8932	rs1349532	0.165	34.78	2.89323	2	2	enet	0.17	5.7e-288	2.8668	0.00415
CTSV	9	97029677	97156556	0.03887	rs898869	2.937	rs4743059	0.02075	12.4	-2.499	11	11	enet	0.033	4.3e-54	-2.857	0.00428
NUDT9	4	87422573	87459455	0.06864	rs13104303	-3.121	rs13104303	0.047193	14.75	-3.1212	3	3	enet	0.067	1.4e-110	-2.8512	0.00436
SH3GLB2	9	129007036	129028331	0.10832	rs12685378	3.424	rs17455517	0.16306	-34.05	2.472	8	8	enet	0.17	1e-301	-2.8459	0.00443
SFRP4	7	37905932	38025695	0.07458	rs7811420	2.3935	rs2598105	0.029307	14.9	-1.79124	14	14	enet	0.049	1.1e-80	-2.8114	0.00493
APOE	19	44905791	44909393	0.00984	rs10414398	-2.805	rs10414398	0.002029	2.72	-2.80543	1	1	enet	0.003	2.2e-06	-2.80543	0.00503
ITIH3	3	52794768	52809009	0.37047	rs2083180	-3.004	rs2535629	0.211	39.05	-2.9589	10	10	enet	0.29	0	-2.79502	0.00519
ST13	22	40824535	40856639	0.03693	rs138342	2.776	rs1005402	0.037901	16.8	2.739	4	4	enet	0.039	2.8e-64	2.79257	0.00523
OAF	11	120211032	120230334	0.20917	rs41460849	-3.018	rs2508490	0.159983	34.02	-2.11844	10	10	enet	0.27	0	-2.76297	0.00573
GAS6	13	113820549	113864076	0.08791	rs8000868	2.867	rs7997328	0.0715	-18.86	2.6773	6	6	enet	0.078	3e-129	-2.757	0.00584
MFNG	22	37469063	37486393	0.01482	rs8192548	2.682	rs8192548	0.015137	-11.15	2.682	3	3	enet	0.016	2.5e-27	-2.74535	0.00604
MRC2	17	62627670	62693597	0.27258	rs11657101	6.5853	rs11657101	0.0527	17.23	6.5853	16	16	enet	0.12	1e-207	2.7253	0.00642
RSPO3	6	127118671	127199481	0.08413	rs1892172	-2.797	rs1892172	0.12358	-29.94	-2.79706	8	8	enet	0.13	1.6e-229	2.7068	0.00679
COLEC12	18	316737	500722	0.08884	rs7243583	2.301	rs2846666	0.018444	-11.84	1.3901	22	22	enet	0.046	1.1e-76	-2.7038	0.00686
AP2A2	11	924894	1012245	0.02303	rs10902230	2.409	rs10902230	0.012521	-10.07	2.40885	3	3	enet	0.019	1.1e-32	-2.69072	0.00713
GRHPR	9	37422666	37436990	0.09237	rs4878152	3.155	rs7872991	0.05844	19.65	-1.757	11	11	enet	0.064	1.1e-105	-2.6758	0.00746
PLAU	10	73909177	73917496	0.26072	rs2633320	2.732	rs2633322	0.06213	21.91	2.43	7	7	enet	0.11	2.6e-176	2.6679	0.007634
PDE5A	4	119494397	119628804	0.14279	rs4834735	-2.703	rs13101722	0.11464	28.8	-0.0707	16	16	enet	0.16	4.2e-282	2.6602	0.00781
NAAA	4	75913660	75941013	0.25311	rs4859571	2.375	rs4859571	0.243323	-41.93	2.3751	14	14	enet	0.37	0	-2.6544	0.00794
GMFG	19	39328353	39342372	0.03906	rs17722300	-2.919	rs36264	0.022029	-13.08	-2.18999	13	13	enet	0.024	1.7e-40	2.63889	0.00832
GPC1	2	240435663	240468076	0.11564	rs4356684	2.019	rs4074478	0.12516	27.08	1.4532	8	8	enet	0.13	2.1e-222	2.6337	0.008445
DKK3	11	11956207	12009769	0.24785	rs11022099	-2.197	rs11022119	0.097969	24.01	0.41336	22	22	enet	0.14	5.7e-232	-2.6086	0.00909
MATN4	20	45293445	45308529	0.11691	rs2284272	2.919	rs2227274	0.047275	-18.52	-0.00873	14	14	enet	0.084	5.1e-140	2.6083	0.0091
DYNLL2	17	58083419	58095542	0.07713	rs7220432	2.8088	rs8071026	0.0644	-21.5	2.729	8	8	enet	0.084	1.7e-139	-2.608	0.00911
ST3GAL1	8	133454848	133571940	0.10361	rs2737422	-2.969	rs16904932	0.060857	-18.27	1.7985	22	22	enet	0.082	4.7e-136	-2.6039	0.00922
HMBS	11	119084866	119093549	0.05483	rs4614	-3.072	rs1804690	0.008039	-6.95	0.86583	7	7	enet	0.02	1e-33	-2.59185	0.00955
IGFBP3	7	45912245	45921874	0.12873	rs13232606	-2.2748	rs11977526	0.038664	10.77	1.66929	6	6	enet	0.061	3.5e-100	2.5629	0.01038
DARS2	1	173824653	173858808	0.04659	rs3791020	-2.7374	rs12564699	0.0308	-16.26	-2.42746	5	5	enet	0.051	4.6e-85	2.5556	0.0106
TPST1	7	66205317	66420543	0.04976	rs313829	-2.8036	rs313829	0.054094	-20.69	-2.80364	7	7	enet	0.096	4.8e-161	2.5327	0.01132
LGALS4	19	38801671	38812945	0.0655	rs2303040	2.666	rs9304578	0.037901	-16.58	2.64992	7	7	enet	0.064	1.6e-105	-2.53149	0.0114
CNP	17	41966763	41977740	0.03523	rs6503679	-2.6554	rs4796744	0.031	-15.06	-2.5172	14	14	enet	0.037	2.8e-61	2.5256	0.01155
CLIC4	1	24745382	24844321	0.05049	rs9438876	-2.0153	rs7412132	0.0317	-15.06	-1.99367	5	5	enet	0.051	5.5e-85	2.5093	0.0121
RSPO3	6	127118671	127199481	0.08081	rs1892172	-2.797	rs1892172	0.0982	-26.97	-2.79706	11	11	enet	0.11	2.8e-180	2.5047	0.01226
ADAMTS5	21	26917922	26967088	0.27228	rs2830585	-2.216	rs2830585	0.22635	-40.42	-2.216	14	14	enet	0.27	0	2.494	0.0126
PNLIPRP2	10	116620953	116645143	0.28711	rs2420318	2.623	rs4751995	0.36881	-51.59	2.4575	10	10	enet	0.37	0	-2.4857	0.012931
MET	7	116672196	116798377	0.06393	rs41738	-2.3672	rs41738	0.01832	-11.59	-2.36723	9	9	enet	0.04	5.5e-66	2.4297	0.01511
METTL24	6	110243940	110358349	0.05212	rs9384738	-1.969	rs9384738	0.01198	-10.1	-1.96891	9	9	enet	0.028	5.7e-47	2.4241	0.01535
ITIH1	3	52777595	52792068	0.2007	rs2535629	-2.959	rs1042779	0.224	-40.33	-2.4665	5	5	enet	0.23	0	2.42087	0.015483
JAG1	20	10637684	10673999	0.01592	rs6077868	2.291	rs6108653	0.003641	5.82	-1.68111	9	9	enet	0.0077	4.2e-14	2.4152	0.0157
SMPDL3A	6	122789049	122809720	0.10625	rs11751996	-2.775	rs13192569	0.05807	-20.29	0.21549	5	5	enet	0.063	2e-104	-2.4129	0.01583
FAF2	5	176447628	176510074	0.00325	rs1366240	-2.176	rs1366240	0.000173	4.17	-2.17645	3	3	enet	0.00028	0.083	-2.40022	0.0164
MST1	3	49683947	49689501	0.43104	rs17595885	2.951	rs3197999	0.444	-56.68	2.4224	16	16	enet	0.52	0	-2.39188	0.016762
DBI	2	119366924	119372550	0.10727	rs11680074	1.96	rs6714264	0.08616	-25.15	1.6647	16	16	enet	0.13	2.9e-217	-2.389	0.016893
MSMB	10	46033307	46048180	0.61829	rs10994294	2.21	rs10994294	0.09063	12.4	2.2104	26	26	enet	0.31	0	2.385	0.01708
MX1	21	41420020	41470071	0.08458	rs469483	2.484	rs464783	0.08091	-24.27	2.127	11	11	enet	0.1	2e-175	-2.379	0.0174
PRKCSH	19	11435284	11450968	0.05246	rs5927	2.327	rs2242112	0.02712	-6.03	0.098116	5	5	enet	0.036	1.1e-59	2.37511	0.0175
CXCL10	4	76021118	76023497	0.0075	rs6532083	-2.372	rs10336	0.000494	-4.13	-2.3668	2	2	enet	0.0047	3.1e-09	2.3671	0.01793
TNFSF8	9	114893343	114930595	0.03383	rs1322055	-2.427	rs3181348	0.02795	-14.53	1.947	12	12	enet	0.035	4e-58	-2.352	0.0187
IGSF8	1	160091340	160098943	0.03038	rs12092798	2.214	rs12408242	0.0285	14.47	2.18467	6	6	enet	0.031	2.5e-52	2.3409	0.0192
PLCG1	20	41136960	41196801	0.01564	rs6072249	2.729	rs753381	0.01116	-9.23	-2.33718	5	1	top1	0.011	1.4e-19	2.3372	0.0194
PIP	7	143132077	143139739	0.23817	rs7780478	-2.2304	rs4726600	0.03131	16.09	-0.39426	36	36	enet	0.089	3.1e-148	-2.3346	0.01956
PLXNC1	12	94148577	94307675	0.50853	rs12368829	2.536	rs6538487	0.143891	-32.202	-1.92487	16	16	enet	0.34	0	2.3243	0.020109
CD68	17	7579491	7582111	0.06969	rs6259	-3.3266	rs9901673	0.094	26.18	-2.2877	7	7	enet	0.099	6e-166	-2.3231	0.02017
SH3BGRL3	1	26280086	26281522	0.09094	rs11582416	2.9092	rs4659423	0.181	-36.3	-1.50794	16	16	enet	0.21	0	2.3139	0.0207
C1RL	12	7089587	7109238	0.28526	rs7959658	-3.202	rs1882545	0.044313	-2.358	-0.38543	3	3	enet	0.17	2.9e-285	-2.30041	0.021425
BCAM	19	44809071	44821421	0.10822	rs10409076	2.502	rs1727746	0.038406	7.97	1.19012	8	8	enet	0.053	6.8e-87	2.27788	0.0227
PRDX6	1	173477330	173488815	0.04502	rs12561796	-3.0473	rs912767	0.0784	23.94	-1.56077	7	7	enet	0.093	9.9e-156	-2.2517	0.0243
IMPA1	8	81656914	81686331	0.01428	rs10103624	-2.861	rs2142316	0.007294	-8.23	-1.7601	4	4	enet	0.014	7.5e-25	2.252	0.02432
TAC1	7	97732084	97740472	0.04265	rs2237289	2.1722	rs12532490	0.019149	-12.04	1.39917	11	11	enet	0.034	3.8e-57	-2.2479	0.02459
KLKB1	4	186208979	186258471	0.07841	rs4253238	-2.65	rs2304595	0.062513	21.43	2.6335	11	11	enet	0.091	1.4e-151	2.2421	0.02496
MANBA	4	102630770	102760994	0.11053	rs223490	-2.487	rs223490	0.212453	39.97	-2.4868	11	11	enet	0.25	0	-2.2416	0.02499
CNTFR	9	34551432	34590140	0.11745	rs2070074	2.051	rs7037232	0.0362	-10.51	1.969	8	8	enet	0.063	2.4e-104	-2.2338	0.0255
SERPING1	11	57597387	57619171	0.28042	rs11229077	2.233	rs3824988	0.3255	-48.31	2.22329	6	6	enet	0.35	0	-2.2328	0.0256
SWAP70	11	9664077	9752993	0.20568	rs173396	2.755	rs360140	0.171952	35.12	1.72097	8	8	enet	0.2	0	2.2166	0.0267
HP	16	72054505	72061055	0.29605	rs9302635	1.896	rs2000999	0.08588	-25.89	-1.3156	8	8	enet	0.25	0	2.20407	0.0275
ACADVL	17	7217125	7225266	0.0055	rs446994	-2.1979	rs446994	0.0023	5.73	-2.1979	2	1	top1	0.0023	2.7e-05	-2.1979	0.02796
GSTP1	11	67583742	67586656	0.24537	rs1138272	-2.813	rs1695	0.153121	-33.25	-2.11909	7	7	enet	0.2	0	2.19035	0.0285
GNLY	2	85685175	85698852	0.27148	rs4525696	-2.782	rs12151742	0.20782	38.73	-1.9612	13	13	enet	0.24	0	-2.1899	0.028531
MYO6	6	75749192	75919537	0.03649	rs6918870	2.221	rs12213119	0.01579	3.36	2.18111	2	2	enet	0.017	2e-28	2.1834	0.029
ITIH4	3	52812962	52830688	0.03165	rs1010553	2.481	rs3617	0.0107	9.69	-1.788	4	4	enet	0.017	6.3e-29	-2.18	0.029258
SCUBE1	22	43197280	43343372	0.05513	rs139013	2.822	rs13053545	0.013685	10.9	0.691	21	21	enet	0.038	5.6e-63	2.17611	0.02955
RSPO4	20	958452	1002311	0.04057	rs11698234	-2.497	rs6118727	0.009482	8.47	1.80539	6	6	enet	0.035	8.5e-58	2.1722	0.0298
SERPINA3	14	94612384	94624055	0.13705	rs7151526	3.788	rs8023057	0.083401	-24.61	2.02262	10	10	enet	0.12	2.4e-196	-2.16479	0.030404
ERBB3	12	56076799	56103505	0.04228	rs4759218	-2.604	rs2292238	0.018141	-11.853	-2.16072	14	1	top1	0.018	9e-31	2.16072	0.030717
NMT2	10	15102584	15168693	0.05676	rs10906857	2.013	rs10906857	0.02435	-13.43	2.0126	2	2	enet	0.038	1.2e-62	-2.1588	0.030864
XPNPEP1	10	109864766	109923553	0.0337	rs3862006	-2.806	rs3862006	0.03395	16.57	-2.8058	4	4	enet	0.044	3.4e-73	-2.1557	0.031109
CCDC134	22	41800679	41832164	0.07995	rs9607850	2.993	rs8139203	0.058641	20.78	0.359	6	6	enet	0.079	1.8e-130	2.14974	0.03158
PDIA5	3	123067025	123225227	0.36847	rs836858	-2.793	rs3804749	0.482	58.98	-2.0678	18	18	enet	0.5	0	-2.1399	0.032363
PLA2G2A	1	19975431	19980416	0.27634	rs2307246	-2.221	rs2307246	0.223	40.15	-2.22103	14	14	enet	0.25	0	-2.133	0.0329
KRT1	12	52674736	52680407	0.01448	rs4919741	-2.131	rs4919741	0.005531	-4.309	-2.13071	7	1	top1	0.0055	1.5e-10	2.13071	0.033113
ENPEP	4	110365733	110565285	0.32466	rs2017368	3.442	rs7669705	0.088416	21.41	-1.1969	14	14	enet	0.23	0	-2.122	0.03384
CR1	1	207496147	207641765	0.33889	rs4317805	-2.1491	rs3818361	0.114	28.36	-1.52188	22	22	enet	0.21	0	-2.1213	0.0339
ESD	13	46771256	46797420	0.30363	rs4942576	-2.404	rs2275680	0.12571	-30.07	-1.6794	11	11	enet	0.2	0	2.111	0.03476
CPXM1	20	2794074	2800627	0.4105	rs2422708	3.065	rs11697717	0.245067	-27.58	-2.18362	18	18	enet	0.36	0	2.1051	0.0353
IL1RN	2	113107214	113134016	0.07229	rs28939968	-2.086	rs6734238	0.06882	-21.98	-1.9584	12	12	enet	0.12	4.5e-197	2.1024	0.035515
PNKP	19	49859882	49878351	0.01334	rs2305922	-1.95	rs2290774	0.003347	-5.93	-1.70424	6	6	enet	0.007	5.7e-13	2.10051	0.0357
CSF2RB	22	36913628	36940439	0.31357	rs2075936	2.183	rs2239749	0.245464	-42.1	2.076	4	4	enet	0.24	0	-2.10019	0.03571
SEPW1	19	47778585	47784686	0.05491	rs3786777	-2.371	rs3786777	0.04195	18.48	-2.37054	3	3	enet	0.064	2.6e-106	-2.09915	0.0358
APRT	16	88809339	88811937	0.01993	rs3214057	-2.178	rs535070	0.00051	-6.28	0.2743	7	7	enet	0.012	3.4e-21	-2.09351	0.0363
INHBA	7	41667168	41705834	0.00859	rs995124	2.0936	rs995124	0.004008	-5.77	2.09358	4	1	top1	0.004	4.4e-08	-2.0936	0.0363
WISP2	20	44714844	44728509	0.15766	rs1061098	1.742	rs6130671	0.057981	-20.66	1.7377	17	17	enet	0.12	1.6e-209	-2.088	0.0368
HP	16	72054505	72061055	0.41047	rs8063013	-1.909	rs217181	0.1425	31.73	0.0783	14	14	enet	0.37	0	2.0874	0.0369
TFF2	21	42346357	42350997	0.00774	rs4148095	3.203	rs8131519	0.00226	-5.02	-2.98	5	5	enet	0.0067	2e-12	2.076	0.0379
POSTN	13	37562583	37598844	0.08906	rs11147638	2.273	rs7329947	0.02727	14.08	1.8495	17	17	enet	0.058	2.2e-95	2.075	0.03802
HDGF	1	156742109	156766925	0.13553	rs2477972	3.0499	rs4399146	0.178	-36.01	1.96069	9	9	enet	0.18	4.59999999999986e-311	-2.0639	0.039
FCGR2B	1	161663147	161678654	0.44673	rs4078109	2.5124	rs12118043	0.39	47.01	-1.32461	12	12	enet	0.53	0	-2.0619	0.0392
NOV	8	119416446	119424434	0.01813	rs2970409	-2.27	rs2470029	0.011459	9.56	-1.9711	5	5	enet	0.016	1.1e-27	-2.0611	0.03929
FCGR2A	1	161505430	161524013	0.44351	rs4656994	-2.423	rs1801274	0.487	-59.25	2.09678	10	10	enet	0.49	0	-2.0613	0.0393
FN1	2	215360440	215436073	0.04318	rs1250253	1.841	rs1250258	0.03081	-15.11	-1.8106	3	3	enet	0.034	3.3e-57	2.0587	0.039527
ACAA1	3	38103129	38137242	0.09243	rs4988453	-1.907	rs4988453	0.0429	-5	-1.907	5	5	enet	0.046	5.2e-76	2.05505	0.039875
NOTCH1	9	136494433	136546048	0.03739	rs7034799	-2.117	rs11145770	0.01574	8.31	0.457	5	5	enet	0.027	1.2e-45	2.0534	0.04
DPEP2	16	67987394	68000586	0.35112	rs7196853	3.284	rs5923	0.02773	-13.78	1.8736	22	22	enet	0.077	7.4e-128	2.05082	0.0403
VPS4A	16	69311350	69326939	0.00536	rs9924894	2.042	rs9924894	0.00509	6.98	2.0425	1	1	top1	0.0051	7.9e-10	2.04248	0.0411
CAPN2	1	223701593	223776018	0.13521	rs2126389	-1.9353	rs1222152	0.0439	-9.66	-1.13937	11	11	enet	0.066	5.1e-110	2.0319	0.0422
AK2	1	33007940	33080996	0.02471	rs2936005	2.1057	rs2936005	0.000811	-4.18	2.10569	3	3	enet	0.0063	9.1e-12	-2.0245	0.0429
FAM171B	2	186694060	186765959	0.03568	rs10497674	-3.072	rs11891192	0.02092	-8.93	0.4182	3	3	enet	0.028	1.7e-46	2.022	0.043176
HINT1	5	131155383	131224468	0.01974	rs6865988	2.012	rs6865988	0.0363	16.07	2.01179	1	1	enet	0.036	2.2e-60	2.01179	0.0442
HDGF	1	156742109	156766925	0.20278	rs11581545	3.1148	rs12145743	0.276	-44.65	1.96558	9	9	enet	0.28	0	-2.002	0.0453
ENG	9	127815013	127854658	0.08494	rs7865146	1.642	rs7865146	0.02918	-11.31	1.642	3	3	enet	0.041	3.7e-67	-2.0003	0.0455
IL11RA	9	34650702	34661902	0.08134	rs2070074	2.051	rs11575584	0.10712	27.9	1.712	5	5	enet	0.11	6.1e-187	1.9896	0.0466
CRLF1	19	18572220	18607741	0.03827	rs7249956	2.152	rs8110573	0.036998	16.33	2.10778	7	7	enet	0.037	8.3e-62	1.98756	0.0469
TNFAIP6	2	151357592	151380046	0.14032	rs2278089	2.294	rs2278089	0.10268	27.24	2.2935	9	9	enet	0.19	0	1.9788	0.047844
CSK	15	74782080	74803197	0.0857	rs2168518	2.0922	rs12442901	0.06048	21.51	1.9146	5	5	enet	0.076	3.5e-126	1.9737	0.0484
ITLN1	1	160876540	160885180	0.00918	rs2307420	-1.7682	rs11265498	0.00341	5.73	-1.55951	8	8	enet	0.0037	1.3e-07	-1.9695	0.0489
PROC	2	127418427	127429242	0.01981	rs4536600	-2.222	rs1158867	0.02481	-13.59	-1.62	5	5	enet	0.026	1.1e-42	1.9659	0.049306
CP	3	149162410	149221829	0.02258	rs16861646	-1.982	rs16861646	0.00598	-3.01	-1.9817	3	3	enet	0.0092	1.8e-16	1.96458	0.049463
IL23R	1	67138907	67259979	0.01538	rs11209026	2.4823	rs11209026	0.0024	-6.13	2.48227	6	6	enet	0.0071	4.2e-13	-1.9519	0.0509
SLITRK6	13	85792790	85806683	0.07463	rs412645	1.82	rs9547210	0.04169	-15.02	0.0871	12	12	enet	0.056	2e-92	-1.948	0.05138
F5	1	169511951	169586588	0.23606	rs9332701	2.402	rs9332701	0.0647	-21.66	2.40204	9	9	enet	0.11	5.3e-184	-1.9431	0.052
NUCB1	19	48900312	48923372	0.04165	rs4802517	-2.513	rs7260579	0.031031	-15.03	0.154427	6	6	enet	0.039	3.5e-64	1.94257	0.0521
MAPKAPK2	1	206684905	206734281	0.05599	rs4844540	-3.7007	rs4256810	0.0466	18.42	1.94176	8	1	top1	0.047	4.5e-77	1.9418	0.0522
MGAT4B	5	179797597	179806952	0.10799	rs6879613	2.7	rs10516140	0.0968	-12.25	1.95202	11	11	enet	0.1	1.6e-174	-1.92888	0.0537
HS6ST1	2	128236716	128318868	0.0792	rs17793878	2.995	rs10206478	0.02909	-8.82	0.4985	8	8	enet	0.054	1.2e-88	-1.9276	0.053911
CRABP2	1	156699606	156705816	0.21736	rs3806412	-1.8967	rs3806412	0.142	-32	-1.89671	3	3	enet	0.15	3.4e-263	1.9212	0.0547
CALCB	11	14904997	15082342	0.02739	rs4077537	3.689	rs4077537	0.033138	-15.93	3.68916	5	5	enet	0.036	4e-59	-1.92088	0.0547
MAN1C1	1	25616791	25786206	0.0733	rs11247595	-2.1733	rs11247595	0.0433	17.72	-2.17328	10	10	enet	0.067	1.1e-111	-1.9146	0.0555
TXNDC12	1	52020131	52055191	0.10222	rs6686632	-1.9205	rs6686632	0.0517	-19.94	-1.92055	4	4	enet	0.058	1.4e-96	1.9145	0.0556
CNTN5	11	99020949	100358885	0.13486	rs10892860	1.758	rs4143858	0.069459	22.6	-0.73005	7	7	enet	0.12	2.7e-210	1.90893	0.0563
GREM1	15	32718004	32745106	0.22825	rs16970016	2.3269	rs2293581	0.24448	41.71	1.5556	7	7	enet	0.26	0	1.9039	0.0569
BPIFB1	20	33273480	33309871	0.06088	rs11699009	1.918	rs11699448	0.047786	18.88	1.65336	12	12	enet	0.059	2.8e-98	1.8997	0.0575
NTF3	12	5432108	5521536	0.01927	rs7977845	-2.026	rs16933407	0.002991	4.829	1.69914	6	6	enet	0.01	8.5e-18	1.89348	0.058294
IL1R2	2	101991960	102028544	0.14928	rs12987222	2.426	rs7561460	0.12675	-30.35	-2.0108	10	10	enet	0.14	8.6e-235	1.8928	0.058389
KIAA1549L	11	33376108	33674102	0.19393	rs7943329	1.879	rs2753413	0.147915	23.94	0.3712	8	8	enet	0.18	9.59999193808293e-319	1.88674	0.0592
VTI1B	14	67647085	67674820	0.01705	rs12881478	-2.812	rs10483801	0.008382	7.9	-1.46134	5	5	enet	0.013	3.2e-22	-1.87309	0.061056
NPNT	4	105894775	106004027	0.13865	rs17272618	-1.7	rs7677557	0.055173	9.38	0.1688	8	8	enet	0.059	8.7e-97	1.8678	0.06179
PDHX	11	34915829	35020591	0.07716	rs10836375	-2.547	rs1430855	0.046208	18.82	-1.136	32	32	enet	0.09	3.2e-150	1.86691	0.0619
AIF1L	9	131096476	131123152	0.11723	rs6597674	-2.361	rs6597674	0.11974	24.63	-2.361	13	13	enet	0.17	2.8e-286	-1.8614	0.0627
DLL4	15	40929340	40939073	0.00881	rs11557249	-1.8905	rs11557249	0.00515	-3.95	-1.8905	2	2	enet	0.0054	2.4e-10	1.8505	0.0642
MMP8	11	102711796	102727050	0.05173	rs1940475	-2.097	rs11225395	0.024796	13.92	-1.7798	12	12	enet	0.034	2.3e-56	-1.84962	0.0644
COLEC11	2	3594832	3644644	0.28181	rs13409287	3.034	rs3820897	0.13339	31.07	-1.7049	16	16	enet	0.18	4.5000000000005e-312	-1.8392	0.06589
RDX	11	109864295	110296712	0.01341	rs1792802	-1.721	rs1792802	0.002671	-4.61	-1.72113	3	3	enet	0.0055	1.9e-10	1.83236	0.0669
APMAP	20	24962925	24992751	0.02571	rs6083648	1.486	rs6083648	0.009598	-4.73	1.48609	3	3	enet	0.014	2.2e-24	-1.8275	0.0676
FAHD1	16	1826941	1840207	0.01395	rs3743853	1.825	rs3743853	0.02801	-14.41	1.8252	4	1	top1	0.028	1.1e-46	-1.8252	0.068
APLP2	11	130068147	130144811	0.01974	rs476106	1.332	rs11221955	0.014538	11.08	0.8872	5	5	enet	0.015	1.8e-26	1.82455	0.0681
ZADH2	18	75195113	75209139	0.01927	rs7230037	1.818	rs7230037	0.010975	-9.48	1.818	1	1	enet	0.012	2.8e-21	-1.818	0.06906
HIBCH	2	190189735	190344193	0.14258	rs291429	-1.863	rs291429	0.33359	-48.93	-1.8631	8	8	enet	0.33	0	1.8145	0.069598
FLRT3	20	14322985	14337614	0.38155	rs6034010	1.981	rs1932953	0.286093	45.53	-0.98843	18	18	enet	0.42	0	-1.8135	0.0697
SERPINA4	14	94561442	94569913	0.3268	rs4905214	-3.536	rs10139745	0.203395	38.37	-1.25664	31	31	enet	0.3	0	-1.79668	0.072386
NEO1	15	73051710	73305205	0.07191	rs531019	-2.1908	rs13379875	0.05916	-20.7	2.0446	7	7	enet	0.08	4.2e-133	-1.7908	0.0733
DTYMK	2	241675747	241686944	0.12837	rs10933553	1.776	rs10933553	0.02931	-4.66	1.7762	1	1	enet	0.071	1.4e-117	-1.7762	0.075695
ENO2	12	6913745	6923698	0.02024	rs1639122	-1.775	rs1639122	0.014454	3.114	-1.77522	1	1	enet	0.015	9.4e-26	-1.77522	0.075861
CNTN2	1	205042937	205078289	0.34906	rs10900440	2.0297	rs10900444	0.188	32.2	1.14068	19	19	enet	0.37	0	1.7738	0.0761
AK1	9	127866486	127877675	0.07793	rs2248822	2.158	rs10819315	0.03231	3.05	-0.552	4	4	enet	0.045	5.5e-74	-1.7728	0.0763
GC	4	71741696	71804041	0.03051	rs1851027	1.571	rs4588	0.008557	-8.55	1.0775	9	9	enet	0.018	2.9e-31	-1.7715	0.07647
PLXNA4	7	132123332	132648688	0.04441	rs2880449	-2.6885	rs744767	0.013922	-6.35	0.83044	16	16	enet	0.026	2.9e-43	1.7693	0.07685
VTA1	6	142147162	142224685	0.04631	rs263178	3.124	rs225624	0.03434	-15.84	0.03066	10	10	enet	0.061	2.1e-101	-1.7676	0.07713
PGLYRP2	19	15468645	15498956	0.13338	rs3887111	2.291	rs6512033	0.044805	9.88	-1.98407	12	12	enet	0.062	2.1e-102	-1.76601	0.0774
MAN1A2	1	117367449	117528872	0.11284	rs2148634	1.7661	rs1877465	0.0631	-20.27	-1.66622	5	5	enet	0.14	3.1e-237	1.7646	0.0776
F11	4	186266189	186289681	0.13894	rs4253399	2.213	rs2289252	0.083288	24.6	1.5468	13	13	enet	0.11	2e-185	1.7632	0.07787
DLK2	6	43450352	43456632	0.11208	rs2227301	-2.997	rs2125739	0.06711	-22.09	-2.15714	15	15	enet	0.081	2.2e-134	1.7561	0.07907
CFHR2	1	196943738	196959622	0.66887	rs10494745	-2.4471	rs7531555	0.273	-44.22	1.60419	6	6	enet	0.52	0	-1.7531	0.0796
ADAMTS13	9	133414358	133459402	0.12662	rs3124758	1.447	rs2028002	0.13264	-21.7	-1.425	6	6	enet	0.19	0	1.7511	0.0799
GLCE	15	69160584	69272217	0.16687	rs2924634	2.3704	rs3865014	0.24089	-41.79	1.8811	18	18	enet	0.25	0	-1.7493	0.0802
AKR1A1	1	45550543	45570049	0.3428	rs946527	2.1485	rs2229540	0.231	-40.86	-2.14805	6	6	enet	0.27	0	1.7475	0.0806
STX8	17	9250471	9576591	0.04359	rs12952302	2.4733	rs10521157	0.0384	16.76	0.7692	10	10	enet	0.041	2.6e-68	1.7425	0.08142
FST	5	53480626	53487134	0.00519	rs1421941	-2.861	rs1469101	-7.42e-05	-3.39	1.51066	11	11	enet	0.00016	0.14	-1.73082	0.0835
THG1L	5	157731420	157741449	0.42884	rs2270812	-1.762	rs2270812	0.322	-48.21	-1.76188	8	8	enet	0.35	0	1.72943	0.0837
CALCOCO2	17	48831018	48866522	0.02518	rs550510	-2.1007	rs178467	0.02	-12.43	-1.4315	3	3	enet	0.023	2.7e-38	1.7185	0.0857
AGRP	16	67482571	67483547	0.05001	rs8052287	1.942	rs13338993	0.03163	14.12	1.4294	4	4	enet	0.045	8.9e-75	1.70957	0.0873
ANXA4	2	69644425	69827112	0.04655	rs921711	1.775	rs17037076	0.08322	-24.58	1.6434	9	9	enet	0.085	2.8e-142	-1.705	0.088198
NFASC	1	204828651	205022822	0.18841	rs2068667	1.9738	rs6663324	0.129	30.58	-1.76603	16	16	enet	0.17	2.7e-303	-1.7025	0.0887
TALDO1	11	747415	765012	0.00828	rs11246211	2.309	rs10902210	0.003125	5.64	1.69747	3	1	top1	0.0031	1.2e-06	1.69747	0.0896
MAPK9	5	180233143	180292099	0.04492	rs12522221	1.896	rs7725	0.0372	16.29	1.45022	9	9	enet	0.046	3.7e-76	1.69615	0.0899
APCS	1	159587826	159588865	0.06347	rs4083420	-1.5872	rs7354905	0.0375	-16.59	0.50833	9	9	enet	0.065	6.7e-107	1.6886	0.0913
ADIPOQ	3	186842704	186858463	0.11006	rs9870051	-2.843	rs17300539	0.0358	17.33	-0.7683	8	8	enet	0.11	3.3e-176	-1.68563	0.091866
POMGNT2	3	43079232	43106079	0.06195	rs557418	-2.414	rs4683356	0.0794	-24.01	-1.3436	7	7	enet	0.08	4.7e-133	1.68134	0.092697
CYB5R2	11	7665100	7677222	0.14049	rs10839833	2.041	rs11041504	0.129922	-30.75	1.95111	21	21	enet	0.17	1.4e-287	-1.67941	0.0931
LSAMP	3	115802363	117139389	0.08755	rs11719103	2.099	rs4831130	0.0331	-15.62	1.71	10	10	enet	0.054	8.8e-89	-1.67906	0.09314
CFHR4	1	196888014	196918713	0.60863	rs10494745	-2.4471	rs10494745	0.165	-34.57	-2.44713	12	12	enet	0.53	0	1.6785	0.0932
LMAN2L	2	96705929	96740064	0.02994	rs2271893	-2.573	rs2271893	0.02616	14.01	-2.5727	3	3	enet	0.026	8.6e-44	-1.6783	0.093296
TNFSF14	19	6661253	6670588	0.00851	rs10413643	1.621	rs8112236	0.000351	-2.66	-0.48317	2	2	enet	0.0048	2.3e-09	1.67623	0.0937
LIPN	10	88759982	88779626	0.21984	rs2163673	-1.906	rs10509554	0.27684	44.7	1.6369	6	6	enet	0.31	0	1.6742	0.0941
VIT	2	36696690	36814792	0.30328	rs11124542	2.271	rs11124542	0.12902	30.11	2.271	23	23	enet	0.23	0	1.672	0.094521
NOTUM	17	81952507	81961840	0.01281	rs35290415	-1.8396	rs35290415	0.00285	-5.38	-1.8396	2	2	enet	0.0089	6.1e-16	1.6677	0.09538
SPINK1	5	147824572	147831671	0.02574	rs6580502	1.974	rs6580502	0.0123	9.69	1.97421	6	6	enet	0.016	4.8e-28	1.66597	0.0957
GSN	9	121207794	121332843	0.06051	rs446038	-2.004	rs12343736	0.01968	-11.99	0.828	6	6	enet	0.045	6.6e-74	-1.6633	0.0962
SHBG	17	7613946	7633382	0.05799	rs3760213	-3.3232	rs12944954	0.0303	-13.13	-1.5981	18	18	enet	0.065	7.1e-108	1.6605	0.09681
LRPAP1	4	3503612	3532446	0.09284	rs16844464	1.534	rs16844464	0.057597	-20.44	1.5335	5	5	enet	0.067	2.3e-110	-1.6595	0.09702
TSTD1	1	161037631	161038977	0.26994	rs4559524	2.0747	rs4559524	0.176	34.42	2.07466	15	15	enet	0.24	0	1.6536	0.0982
ANGPTL3	1	62597520	62606313	0.02604	rs4587594	-1.7387	rs10889333	0.0497	-19.2	-1.66249	7	7	enet	0.055	2.5e-91	1.6481	0.0993
ADH5	4	99070978	99088801	0.06273	rs1881157	-1.796	rs28730646	0.069219	-22.43	0.7424	13	13	enet	0.091	2e-152	-1.6477	0.09941
CST4	20	23685640	23689038	0.05458	rs6036492	-2.072	rs7263473	0.037751	-16.7	-0.90712	5	5	enet	0.053	2.6e-88	1.6457	0.0998
SHC1	1	154962298	154974395	0.00997	rs12087657	-1.6411	rs12087657	0.00298	4.25	-1.6411	3	3	enet	0.0035	2.7e-07	-1.6447	0.1
HMHA1	19	1065923	1086628	0.05755	rs3752243	-2.198	rs7251797	0.051829	20.27	-1.52232	5	5	enet	0.072	6.8e-120	-1.64412	0.1
NISCH	3	52455118	52493068	0.00337	rs9855470	1.642	rs9855470	0.000784	-3.93	1.6419	2	1	top1	0.00078	0.0099	-1.64192	0.100606
TCL1A	14	95709947	95714196	0.0318	rs17828361	1.846	rs10131341	0.020449	-11.27	1.1944	5	5	enet	0.025	8.9e-42	-1.64153	0.100688
RGMB	5	98768650	98798643	0.06865	rs992592	1.987	rs751882	0.057	-20.38	0.49667	8	8	enet	0.082	1.6e-136	1.63511	0.102
PTGR1	9	111549722	111599893	0.28758	rs2146078	2.143	rs2146078	0.09922	-20.45	2.143	12	12	enet	0.27	0	-1.6363	0.102
ABO	9	133233278	133276024	0.18175	rs8176751	1.905	rs8176749	0.29217	33.42	1.488	5	5	enet	0.33	0	1.6311	0.103
MMP9	20	46008908	46016561	0.04624	rs3918261	-1.538	rs8114050	0.035061	16.27	-1.36058	6	6	enet	0.042	1.4e-69	-1.6208	0.1051
GSS	20	34928432	34956027	0.12226	rs6088764	-2.282	rs6088642	0.091434	-25.78	1.51868	13	13	enet	0.11	4.8e-180	-1.6197	0.1053
DLL1	6	170282206	170306565	0.05426	rs1884190	-2.368	rs2180052	0.01431	8.69	-0.86755	6	6	enet	0.033	2.2e-54	1.6181	0.10563
VPS24	2	86503430	86563479	0.02648	rs6752371	1.754	rs6740863	0.02334	13.21	-0.531	4	4	enet	0.03	1.5e-50	-1.6006	0.109467
TYRO3	15	41557675	41583589	0.05947	rs12902949	-2.7465	rs1200353	0.026	13.76	0.7624	7	7	enet	0.039	1.9e-64	1.5991	0.1098
GGH	8	63014881	63039407	0.14682	rs4739037	-1.706	rs4739037	0.099957	27.29	-1.7058	10	10	enet	0.19	3.95252516672997e-323	-1.5972	0.11021
SERPINA11	14	94442464	94452800	0.09915	rs4905214	-3.536	rs1885066	0.030851	-15.11	2.10643	23	23	enet	0.075	1.3e-124	-1.59584	0.110524
CD8A	2	86784610	86808396	0.11561	rs7563485	-1.607	rs1051386	0.07079	21.87	1.0275	4	4	enet	0.087	1.5e-145	1.5925	0.111262
PGAM2	7	44062727	44065567	0.00649	rs12531341	1.6674	rs6956492	0.003559	-6.6	1.5669	4	4	enet	0.0051	6.4e-10	-1.5884	0.11219
MSR1	8	16107878	16567490	0.1926	rs7823625	1.825	rs414836	0.046749	-16.09	0.0217	9	9	enet	0.095	1.3e-158	-1.5869	0.11254
MXRA8	1	1352689	1361777	0.00991	rs1739855	1.8374	rs604618	0.00487	-7.39	1.41738	5	5	enet	0.0078	3.8e-14	-1.5856	0.113
C4BPA	1	207104233	207144972	0.17266	rs8942	-1.6255	rs11120218	0.133	31.67	-1.56436	15	15	enet	0.15	2.4e-265	-1.584	0.113
FER	5	108747841	109196841	0.03782	rs7700630	1.723	rs7700630	0.0197	10.59	1.72316	4	4	enet	0.03	1.2e-50	1.58421	0.1131
IL1RL2	2	102187006	102240002	0.11557	rs2287040	-1.874	rs1922302	0.05147	19.79	1.075	17	17	enet	0.099	1.9e-165	1.5842	0.113145
ADH1A	4	99276369	99291003	0.12179	rs2654849	-3.154	rs1693439	0.056308	-11.76	0.4153	13	13	enet	0.065	6e-107	-1.5811	0.11387
AMPD2	1	109616104	109632051	0.01093	rs524998	1.6281	rs523786	0.00254	5.42	1.57993	11	1	top1	0.0025	1.1e-05	1.5799	0.114
LMAN2	5	177331567	177351668	0.05878	rs11949767	-3.055	rs11949767	0.00311	-6.59	-3.05468	11	11	enet	0.021	1.4e-35	1.57225	0.1159
BCHE	3	165772904	165837462	0.06265	rs1355538	2.2	rs12491503	0.0583	-19.72	1.9597	3	3	enet	0.093	5.2e-156	-1.56398	0.117822
TLL1	4	165873237	166104457	0.02499	rs9999764	-1.337	rs2611234	0.000895	-4.7	1.1433	7	7	enet	0.0066	2.6e-12	-1.5596	0.11886
SERPINB1	6	2832332	2841959	0.06114	rs316346	-1.566	rs316346	0.04318	-17.89	-1.56569	4	4	enet	0.051	6.6e-85	1.5568	0.11952
SERPINA1	14	94376747	94390693	0.3887	rs7151526	3.788	rs1016686	0.119226	25.81	0.0761	20	20	enet	0.27	0	1.55278	0.120476
NTNG1	1	107140007	107484923	0.18175	rs6681613	-1.7154	rs6657710	0.147	21.87	-0.16275	9	9	enet	0.16	4.4e-276	-1.5508	0.121
MAPK12	22	50245450	50261716	0.0347	rs6009870	2.11	rs2076139	0.018889	10.78	2.07	8	8	enet	0.024	2.5e-40	1.54602	0.1221
LY75	2	159803355	159904756	0.49106	rs3771715	2.941	rs1344632	0.36712	-49.69	-1.7161	32	32	enet	0.49	0	1.5446	0.122451
CDHR5	11	616577	626078	0.02256	rs12360820	-2.353	rs1124816	0.014275	10.54	0.3852	8	8	enet	0.017	2.5e-29	1.54109	0.123
ST6GALNAC2	17	76565377	76586956	0.00656	rs2598426	1.9925	rs4789315	0.000141	-3.64	0.7155	3	3	enet	0.0025	1.2e-05	-1.5402	0.1235
LEPR	1	65420652	65641559	0.17	rs11208660	-2.3196	rs2376018	0.454	-57.24	1.42615	12	12	enet	0.47	0	-1.5397	0.124
DAPP1	4	99816827	99870190	0.09032	rs1032827	-1.612	rs3822103	0.058752	20.68	1.581	15	15	enet	0.07	7.3e-117	1.5374	0.1242
PCOLCE2	3	142815922	142889206	0.32173	rs11915857	1.779	rs6794287	0.109	27.96	-0.875	17	17	enet	0.23	0	-1.53393	0.125047
AGFG1	2	227472152	227561217	0.05258	rs11676303	1.532	rs11676303	0.07358	23.04	1.5319	6	1	top1	0.074	4.4e-122	1.5319	0.125549
OXT	20	3071620	3072517	0.33125	rs11699077	-2.127	rs3761248	0.057628	19.23	1.32665	4	4	enet	0.15	1.5e-250	1.5315	0.1257
STX7	6	132445867	132513198	0.04586	rs7758872	-2.172	rs3813356	0.02187	-13.25	-1.31086	3	3	enet	0.028	3.4e-47	1.5312	0.12572
PLXNB2	22	50274979	50307646	0.28398	rs6009878	2.165	rs28642259	0.201995	-27.99	-1.143	6	6	enet	0.27	0	1.53029	0.12594
REG4	1	119794017	119811580	0.02961	rs2298069	-2.0671	rs2298069	0.016	-10.85	-2.06711	9	9	enet	0.02	5.8e-33	1.5285	0.126
CDCP1	3	45082277	45146422	0.12491	rs2037358	-1.622	rs17077267	0.0389	-12.93	1.1274	12	12	enet	0.09	1.2e-149	-1.52501	0.127257
[truncated: 1,078 more rows]

## Sheet: Supplementary Table S6
Supplementary Table S6: Full results of TWAS for migraine risk across 17 tissues.
[truncated: 278 more rows]

[truncated: 11 more sheets: Supplementary Table S7, Supplementary Table S8, Supplementary Table S9, Supplementary Table S10, Supplementary Table S11, Supplementary Table S12, Supplementary Table S13, Supplementary Table S14, Supplementary Table S15, Supplementary Table S16, Supplementary Table S17]
